# Supplementary material for: Knockdown of UTX/KDM6A Enriches Precursor Cell Populations in Urothelial Cell Cultures and Cell Lines
Source: Cancers (Basel). 2020 Apr 21;12(4):1023. doi: 10.3390/cancers12041023 (PMC7226239; doi:10.3390/cancers12041023)
Supplement: Supplementary file 1 [file cancers-12-01023-s001.zip]

Archive with 11 entries (10 files):
- Fig S2.tif
- sup. Table 1 - scRNAseq Cluster Markers.xlsx
- sup. Table 2 - HBLAK_new.avg.Expression.csv
- sup. Table 3 - RNAseq HBLAK UTX siRNA day 2.xlsx
- sup. Table 4 - UCSC_TFBS.xlsx
- Western Blots/
- Western Blots/Fig.8n.tif
- Western Blots/Fig.9n.tif
- Western Blots/Fig.S1n.tif
- Western Blots/original blots.pdf
- Fig S1.tif
