# Supplementary material for: Knockdown of UTX/KDM6A Enriches Precursor Cell Populations in Urothelial Cell Cultures and Cell Lines
Source: Cancers (Basel). 2020 Apr 21;12(4):1023. doi: 10.3390/cancers12041023 (PMC7226239; doi:10.3390/cancers12041023)
Supplement: Supplementary file 1 [file cancers-12-01023-s001.zip › sup. Table 1 - scRNAseq Cluster Markers.xlsx]

## Sheet: sup. Table 1 - scRNAseq Cluster
p_val	avg_logFC	pct.1	pct.2	p_val_adj	cluster	gene
0	0.516802	0.774	0.336	0	0	E2F1
0	-0.722262	0.969	0.987	0	0	UBE2S
0	-0.776497	0.228	0.661	0	0	CENPE
0	-0.863266	0.922	0.971	0	0	CKS2
0	-0.864906	0.304	0.738	0	0	ASPM
0	-0.869514	0.765	0.914	0	0	MKI67
0	-0.945907	0.449	0.793	0	0	TOP2A
0	-0.954464	0.327	0.763	0	0	HMMR
0	-0.973382	0.639	0.881	0	0	CENPF
0	-0.983269	0.378	0.752	0	0	AURKA
0	-1.08307	0.655	0.897	0	0	TPX2
0	-1.31223	0.76	0.9	0	0	UBE2C
8.66136e-291	-0.728964	0.934	0.956	1.48109e-286	0	HMGB2
3.05412e-264	-0.875273	0.899	0.938	5.22254e-260	0	CCNB1
2.78248e-260	0.4613	0.962	0.791	4.75804e-256	0	SLBP
9.42456e-260	0.468098	0.742	0.341	1.6116e-255	0	FAM111B
2.72045e-257	-0.688368	0.563	0.823	4.65197e-253	0	NUSAP1
9.94579e-241	0.42789	0.672	0.308	1.70073e-236	0	MCM10
1.60496e-227	-0.545219	0.312	0.667	2.74449e-223	0	ANLN
1.76417e-227	-0.679747	0.167	0.541	3.01672e-223	0	PLK1
2.54531e-224	-0.589435	0.319	0.675	4.35248e-220	0	DLGAP5
8.66095e-217	0.366232	0.998	0.96	1.48102e-212	0	PCNA
1.27042e-210	-0.316826	1	1	2.17242e-206	0	TUBB4B
4.57998e-204	-0.306184	1	1	7.83176e-200	0	DYNLL1
4.79087e-198	-0.294008	1	1	8.19239e-194	0	CALM2
7.28633e-191	-0.514243	0.248	0.58	1.24596e-186	0	NDC80
1.8056e-187	-0.500765	0.367	0.68	3.08758e-183	0	CCNA2
3.35894e-187	-0.497775	0.261	0.595	5.74379e-183	0	AURKB
8.55404e-185	0.392629	0.837	0.594	1.46274e-180	0	MCM3
2.71772e-178	-0.525493	0.182	0.508	4.6473e-174	0	GTSE1
8.60021e-178	0.301891	0.458	0.172	1.47064e-173	0	DTL
1.39949e-174	0.340492	0.645	0.329	2.39313e-170	0	CDCA7
3.05405e-171	0.291153	0.998	0.969	5.22243e-167	0	NASP
8.07765e-170	-0.483692	0.227	0.538	1.38128e-165	0	NUF2
1.21797e-166	0.364082	0.815	0.575	2.08273e-162	0	MCM5
4.5003e-166	-0.506453	0.278	0.582	7.69551e-162	0	ARL6IP1
2.82933e-165	-0.470489	0.381	0.669	4.83815e-161	0	CKAP2
2.20895e-162	-0.445937	0.808	0.898	3.77731e-158	0	SMC4
5.00659e-161	-0.494275	0.607	0.804	8.56127e-157	0	CCNB2
1.87554e-158	-0.453848	0.358	0.648	3.20717e-154	0	CDCA3
2.52742e-156	-0.336665	1	1	4.32189e-152	0	TUBA1C
1.70328e-154	-0.480712	0.237	0.53	2.91262e-150	0	SGO2
1.30027e-153	0.317677	0.962	0.879	2.22346e-149	0	DCTPP1
8.2564e-152	0.323725	0.591	0.296	1.41184e-147	0	UNG
1.26501e-151	-0.432546	0.413	0.684	2.16316e-147	0	NCAPG
1.65546e-149	-0.497193	0.413	0.67	2.83083e-145	0	KIF23
2.70399e-147	-0.385894	0.424	0.699	4.62383e-143	0	PBK
3.26064e-147	-0.581281	0.206	0.486	5.5757e-143	0	FAM83D
1.82743e-145	-0.583009	0.863	0.906	3.12491e-141	0	CDC20
6.75415e-144	-0.267648	1	1	1.15496e-139	0	UBC
4.84264e-141	0.327224	0.727	0.463	8.28092e-137	0	CDT1
5.83093e-141	0.333775	0.681	0.4	9.97089e-137	0	CDC6
1.00595e-140	-0.582075	0.902	0.943	1.72018e-136	0	KPNA2
2.07293e-137	-0.45133	0.636	0.818	3.54471e-133	0	KIF20B
2.43687e-136	0.322427	0.706	0.434	4.16704e-132	0	CHAF1A
2.43797e-134	-0.383792	0.922	0.944	4.16893e-130	0	CKS1B
7.56989e-134	-0.431386	0.144	0.42	1.29445e-129	0	DEPDC1
2.16648e-133	0.343923	0.792	0.587	3.70469e-129	0	MSH6
5.34178e-133	0.317532	0.761	0.517	9.13445e-129	0	MCM6
1.13559e-131	-0.40507	0.108	0.381	1.94187e-127	0	KIF14
4.854e-129	-0.40374	0.151	0.421	8.30034e-125	0	KIF2C
2.37725e-128	-0.359924	0.13	0.402	4.0651e-124	0	BUB1
1.74408e-126	-0.350639	0.359	0.63	2.98237e-122	0	DIAPH3
3.39007e-120	0.303823	0.812	0.625	5.79702e-116	0	GINS2
4.01346e-119	-0.365566	0.289	0.548	6.86301e-115	0	SPC25
1.25571e-118	-0.396043	0.246	0.501	2.14726e-114	0	CEP55
1.19259e-115	-0.392762	0.148	0.4	2.03933e-111	0	CDCA8
9.11508e-113	0.290353	0.795	0.602	1.55868e-108	0	MCM4
2.16714e-112	-0.442155	0.211	0.453	3.7058e-108	0	CENPA
7.87763e-104	-0.328045	0.418	0.651	1.34708e-99	0	KIF22
2.50366e-102	-0.395057	0.252	0.48	4.28126e-98	0	CKAP2L
5.88334e-99	0.284258	0.804	0.647	1.00605e-94	0	HELLS
3.87145e-97	-0.347686	0.248	0.476	6.62018e-93	0	TACC3
2.24207e-96	0.267629	0.925	0.843	3.83394e-92	0	MCM7
6.16855e-94	-0.286699	0.135	0.362	1.05482e-89	0	KIF4A
7.58531e-93	-0.346909	0.706	0.823	1.29709e-88	0	H2AFX
1.23286e-91	-0.317204	0.303	0.524	2.1082e-87	0	SMTN
8.76261e-91	-0.296858	0.669	0.833	1.49841e-86	0	HP1BP3
1.01241e-88	-0.359223	0.226	0.439	1.73122e-84	0	CDCA2
6.27366e-87	-0.309228	0.126	0.336	1.0728e-82	0	PSRC1
1.99457e-85	-0.569417	0.327	0.528	3.41072e-81	0	HIST1H1A
2.36173e-85	-0.357159	0.068	0.263	4.03857e-81	0	PIF1
2.71463e-82	-0.346645	0.313	0.508	4.64201e-78	0	KNSTRN
2.29451e-79	-0.472745	0.622	0.719	3.92361e-75	0	CDK1
9.55951e-79	-0.293418	0.23	0.434	1.63468e-74	0	DEPDC1B
4.62434e-69	-0.283569	0.933	0.97	7.90762e-65	0	LAMB3
7.03724e-69	-0.267558	0.768	0.877	1.20337e-64	0	RAD21
1.80003e-65	-0.252884	0.181	0.364	3.07806e-61	0	RACGAP1
2.35793e-65	-0.275168	0.227	0.409	4.03205e-61	0	KIF11
5.39978e-65	-0.331144	0.671	0.811	9.23363e-61	0	PLAU
1.75213e-63	-0.275304	0.226	0.405	2.99615e-59	0	KIFC1
2.17124e-62	-0.368635	0.93	0.948	3.71282e-58	0	IER3
2.62591e-62	-0.269141	1	1	4.4903e-58	0	MALAT1
5.21667e-60	-0.278469	0.311	0.477	8.92051e-56	0	ECT2
2.1942e-59	-0.26822	0.81	0.877	3.75208e-55	0	BIRC5
1.02412e-56	-0.257476	0.704	0.808	1.75125e-52	0	ZWINT
2.09699e-56	-0.311922	0.478	0.641	3.58586e-52	0	H1F0
7.85006e-56	-0.259288	0.161	0.323	1.34236e-51	0	HJURP
2.927e-55	-0.437482	0.391	0.536	5.00517e-51	0	HIST1H1D
8.17617e-53	-0.258479	0.295	0.454	1.39813e-48	0	UBALD2
3.58782e-47	-0.2564	0.446	0.603	6.13518e-43	0	KLF6
3.86072e-44	-0.320725	0.314	0.443	6.60183e-40	0	HIST1H1C
8.59589e-42	-0.311887	0.631	0.755	1.4699e-37	0	DDIT4
3.26797e-41	-0.290879	0.987	0.984	5.58824e-37	0	AREG
2.11844e-38	-0.490152	0.92	0.902	3.62253e-34	0	HIST1H4C
1.98135e-27	-0.261953	0.329	0.433	3.38811e-23	0	CDKN1A
1.34803e-16	-0.288236	0.511	0.592	2.30513e-12	0	IL1B
0	1.16048	0.937	0.409	0	1	HIST1H1A
0	1.04705	1	0.889	0	1	HIST1H4C
0	1.0459	0.948	0.431	0	1	HIST1H1D
0	0.722746	0.85	0.342	0	1	HIST1H1C
0	0.626738	0.692	0.165	0	1	HIST1H1B
0	0.568636	0.978	0.773	0	1	RRM2
0	0.547174	0.722	0.266	0	1	HIST1H1E
3.5149e-298	0.570419	0.812	0.371	6.01048e-294	1	FAM111A
1.02549e-274	0.490617	0.675	0.247	1.75358e-270	1	HIST2H2AC
8.67465e-260	0.473797	0.999	0.962	1.48336e-255	1	PCNA
4.55047e-248	0.48309	0.781	0.369	7.7813e-244	1	CDC45
4.50387e-230	0.452583	0.706	0.303	7.70162e-226	1	ESCO2
1.94959e-229	0.475884	0.919	0.649	3.33381e-225	1	CLSPN
1.99615e-222	-0.521394	0.982	0.981	3.41341e-218	1	PTTG1
1.37621e-219	0.445555	0.966	0.654	2.35332e-215	1	CDK1
7.31879e-215	0.444809	0.928	0.692	1.25151e-210	1	MYBL2
1.19936e-214	0.424014	0.991	0.922	2.0509e-210	1	TYMS
7.37161e-214	0.44508	0.975	0.795	1.26055e-209	1	FEN1
5.37878e-200	0.427054	0.978	0.835	9.19771e-196	1	UBE2T
9.76967e-200	-0.867023	0.881	0.938	1.67061e-195	1	CCNB1
7.65058e-198	-0.781007	0.836	0.908	1.30825e-193	1	CDC20
1.80738e-195	0.420926	0.764	0.366	3.09062e-191	1	FBXO5
8.98813e-172	0.405547	0.834	0.55	1.53697e-167	1	CENPU
5.06955e-169	0.416239	0.776	0.454	8.66893e-165	1	ATAD2
2.34675e-168	0.444479	0.719	0.37	4.01294e-164	1	FAM111B
1.25888e-166	0.418131	0.869	0.641	2.15268e-162	1	BTG3
9.40959e-166	0.401358	0.757	0.421	1.60904e-161	1	SAMD1
1.18567e-163	0.39994	0.826	0.54	2.0275e-159	1	BRCA1
2.59765e-160	0.377743	0.962	0.82	4.44197e-156	1	CDCA4
2.78682e-159	0.376657	0.945	0.76	4.76546e-155	1	ZWINT
6.45805e-153	0.364281	0.652	0.322	1.10433e-148	1	CDCA5
3.79165e-151	0.543993	0.67	0.367	6.48373e-147	1	CDKN1A
2.66931e-150	0.352189	0.682	0.349	4.56452e-146	1	RAD51AP1
9.82901e-144	0.33841	0.626	0.311	1.68076e-139	1	PKMYT1
1.80415e-141	0.364487	0.664	0.358	3.0851e-137	1	EZH2
6.44734e-140	0.300353	0.5	0.204	1.1025e-135	1	NEIL3
3.83603e-138	0.337688	0.699	0.385	6.55961e-134	1	TCF19
4.15981e-134	-0.476562	0.542	0.814	7.11328e-130	1	MYC
2.78885e-127	0.339297	0.827	0.579	4.76893e-123	1	MELK
1.68333e-123	-0.406383	0.882	0.93	2.8785e-119	1	CDKN3
1.22312e-121	0.314328	0.621	0.324	2.09153e-117	1	ASF1B
9.95465e-119	0.293942	0.989	0.931	1.70225e-114	1	PCLAF
1.27796e-118	0.315727	0.711	0.422	2.18531e-114	1	EMP2
1.32127e-115	0.318999	0.715	0.427	2.25938e-111	1	NCAPD3
2.59082e-115	-0.262186	1	1	4.43029e-111	1	DYNLL1
2.37305e-113	-0.387321	0.483	0.747	4.05791e-109	1	FJX1
5.37619e-113	0.303921	0.929	0.786	9.19329e-109	1	DHFR
3.3783e-112	0.30681	0.96	0.843	5.77689e-108	1	MCM7
2.3745e-108	0.29236	0.957	0.847	4.06039e-104	1	CARHSP1
7.9634e-108	-0.323061	1	1	1.36174e-103	1	TUBA1C
4.86295e-105	0.30725	0.725	0.472	8.31565e-101	1	TEX30
5.27597e-104	-0.276104	0.996	0.999	9.0219e-100	1	JPT1
1.4417e-103	0.289106	0.84	0.593	2.4653e-99	1	NCAPG
2.53621e-103	0.297728	0.7	0.426	4.33692e-99	1	POLD3
3.1964e-102	0.29582	0.849	0.649	5.46585e-98	1	HELLS
4.553e-101	0.305935	0.806	0.605	7.78563e-97	1	CENPK
7.20076e-100	-0.346678	0.865	0.959	1.23133e-95	1	ZFP36L2
3.96083e-97	-0.348513	0.669	0.852	6.77302e-93	1	PLIN3
9.51453e-97	0.28821	0.908	0.76	1.62699e-92	1	USP1
3.34542e-96	0.257236	0.693	0.39	5.72066e-92	1	CKAP2L
8.42849e-95	0.293303	0.764	0.532	1.44127e-90	1	MCM6
6.17995e-92	0.272651	0.612	0.352	1.05677e-87	1	BARD1
1.6729e-91	0.275668	0.93	0.805	2.86066e-87	1	TMPO
1.19924e-90	0.269684	0.928	0.8	2.0507e-86	1	DNAJC9
2.64524e-88	0.270623	0.922	0.813	4.52337e-84	1	RRM1
2.39259e-86	0.266659	0.817	0.637	4.09133e-82	1	RFC4
1.86637e-85	0.275258	0.823	0.634	3.19149e-81	1	GINS2
4.16788e-84	0.356479	0.974	0.939	7.12708e-80	1	IER3
5.63844e-84	0.255316	0.606	0.356	9.64174e-80	1	GINS1
1.27595e-83	0.262719	0.795	0.604	2.18187e-79	1	RFC2
3.04708e-83	0.256437	0.962	0.882	5.21051e-79	1	DNMT1
4.45926e-82	0.27851	0.669	0.44	7.62533e-78	1	RBBP8
2.28452e-80	0.278578	0.641	0.406	3.90653e-76	1	EPHA2
6.39462e-78	0.253839	0.775	0.561	1.09348e-73	1	ORC6
1.10862e-77	0.256486	0.569	0.334	1.89575e-73	1	BRCA2
1.01166e-76	0.254642	0.665	0.42	1.72994e-72	1	CDC6
3.21204e-76	0.255237	0.76	0.543	5.4926e-72	1	DIAPH3
7.17641e-76	-0.422879	0.441	0.632	1.22717e-71	1	DLGAP5
2.11518e-75	-0.4165	0.67	0.781	3.61696e-71	1	CCNB2
7.52079e-74	0.25234	0.782	0.596	1.28605e-69	1	MCM5
1.42185e-72	0.272732	0.722	0.527	2.43136e-68	1	SYNE2
6.98289e-72	-0.252618	0.9	0.956	1.19407e-67	1	CAV2
1.95073e-70	0.252659	0.716	0.519	3.33575e-66	1	ATP1B1
1.16981e-69	-0.268751	0.804	0.916	2.00037e-65	1	CEBPB
4.35339e-55	-0.308686	0.56	0.729	7.4443e-51	1	CEBPD
5.07871e-39	-0.315878	0.973	0.991	8.6846e-35	1	NEAT1
1.54899e-34	-0.260437	0.48	0.608	2.64877e-30	1	CDCA3
1.23884e-31	-0.373899	0.373	0.481	2.11842e-27	1	PLK1
8.85847e-23	0.313949	0.993	0.984	1.5148e-18	1	AREG
7.16015e-21	-0.265037	0.454	0.532	1.22439e-16	1	ARL6IP1
2.26799e-19	-0.355186	0.95	0.932	3.87826e-15	1	KPNA2
2.67561e-19	-0.310367	0.898	0.932	4.57529e-15	1	FST
5.87099e-14	-0.362822	0.894	0.821	1.00394e-09	1	CENPF
2.55289e-08	-0.252809	0.995	0.981	0.000436544	1	UBE2S
0	0.888858	1	1	0	2	KRT17
0	-0.438595	0.996	1	0	2	H2AFZ
0	-0.561307	0.999	1	0	2	TUBB4B
0	-0.890502	0.932	0.991	0	2	UBE2S
0	-0.986555	0.817	0.97	0	2	HMGB2
0	-1.04692	0.573	0.929	0	2	MKI67
4.98596e-305	-1.07394	0.496	0.88	8.52599e-301	2	CENPF
1.0451e-304	-0.384449	1	1	1.78712e-300	2	HSP90AA1
3.07703e-295	-0.569628	0.999	1	5.26173e-291	2	TUBA1C
3.92389e-293	-1.08795	0.567	0.888	6.70984e-289	2	TPX2
3.95532e-290	-0.968968	0.659	0.932	6.7636e-286	2	CDC20
1.44932e-272	-1.03313	0.777	0.952	2.47834e-268	2	CCNB1
7.09259e-271	-0.682956	0.758	0.965	1.21283e-266	2	CKS1B
4.65383e-265	-0.386385	0.999	1	7.95805e-261	2	TUBA1B
4.98883e-244	-0.617187	0.899	0.993	8.5309e-240	2	PTTG1
6.10171e-242	-0.800231	0.425	0.82	1.04339e-237	2	NUSAP1
3.11716e-228	-0.356762	1	1	5.33035e-224	2	TUBB
6.55244e-227	-0.650102	0.619	0.917	1.12047e-222	2	SMC4
1.72355e-226	-0.333606	0.995	1	2.94726e-222	2	HMGB1
2.85189e-224	-0.912865	0.3	0.729	4.87674e-220	2	HMMR
4.25557e-223	0.409965	1	1	7.27703e-219	2	S100A6
3.19418e-217	-0.84298	0.262	0.706	5.46205e-213	2	ASPM
1.49612e-212	-0.678774	0.438	0.811	2.55837e-208	2	CCNB2
4.02743e-211	-0.573056	0.706	0.954	6.88691e-207	2	CDKN3
5.68772e-205	-0.927284	0.403	0.769	9.72599e-201	2	TOP2A
6.54312e-204	-1.25288	0.709	0.895	1.11887e-199	2	UBE2C
2.42326e-194	0.436875	1	1	4.14378e-190	2	FTH1
1.54325e-192	-0.340207	0.989	1	2.63896e-188	2	RANBP1
4.80386e-192	0.660782	0.996	0.987	8.21461e-188	2	NEAT1
1.00686e-190	0.268438	1	1	1.72173e-186	2	S100A2
7.8361e-190	-0.497426	0.789	0.964	1.33997e-185	2	SMC2
1.29752e-186	-0.546759	0.598	0.901	2.21876e-182	2	BIRC5
3.2506e-186	0.260147	1	1	5.55853e-182	2	S100A10
4.53368e-186	-0.801364	0.916	0.967	7.75259e-182	2	CKS2
7.93846e-185	-0.57688	0.498	0.843	1.35748e-180	2	H2AFX
4.36225e-183	-0.589404	0.221	0.649	7.45945e-179	2	ANLN
3.19872e-182	-0.640003	0.235	0.656	5.46981e-178	2	DLGAP5
1.79827e-181	0.26656	1	1	3.07505e-177	2	S100A11
4.52078e-175	-0.586403	0.259	0.668	7.73053e-171	2	CCNA2
3.00406e-169	-0.253954	1	1	5.13694e-165	2	H3F3B
2.5965e-168	-0.421959	0.848	0.978	4.44001e-164	2	DTYMK
2.76977e-167	-0.580141	0.508	0.82	4.73631e-163	2	KIF20B
1.51021e-166	-0.51	0.308	0.692	2.58246e-162	2	PBK
1.90109e-166	-0.556111	0.24	0.639	3.25086e-162	2	CDCA3
2.61143e-166	-0.703728	0.232	0.622	4.46554e-162	2	CENPE
1.85647e-163	-0.524691	0.498	0.847	3.17457e-159	2	RRM2
4.67079e-162	0.299186	1	1	7.98704e-158	2	ANXA2
3.21924e-158	-0.474845	0.536	0.865	5.50491e-154	2	MAD2L1
6.38369e-154	-0.67996	0.838	0.949	1.09161e-149	2	KPNA2
3.46657e-153	-0.584461	0.298	0.664	5.92784e-149	2	KIF23
8.56709e-151	-0.507578	0.293	0.677	1.46497e-146	2	NCAPG
5.03603e-150	-0.30793	0.996	0.999	8.61162e-146	2	PTGES3
4.93399e-145	-0.317731	0.978	1	8.43713e-141	2	HMGN2
6.11179e-145	-0.856127	0.427	0.713	1.04512e-140	2	AURKA
1.58005e-144	-0.28237	0.99	1	2.70188e-140	2	STMN1
4.90691e-144	-0.533475	0.184	0.56	8.39081e-140	2	NDC80
1.63661e-142	-0.472338	0.522	0.825	2.7986e-138	2	ZWINT
9.84391e-141	-0.340116	0.973	0.998	1.68331e-136	2	DUT
4.92055e-139	-0.64905	0.15	0.51	8.41414e-135	2	PLK1
1.21188e-136	0.456904	0.72	0.427	2.07231e-132	2	MXD4
2.36552e-134	-0.329021	0.974	0.997	4.04504e-130	2	HNRNPAB
2.65627e-134	-0.342682	0.934	0.998	4.54223e-130	2	DEK
3.47705e-134	0.383123	1	1	5.94575e-130	2	MALAT1
2.76194e-133	-0.440384	0.573	0.859	4.72293e-129	2	TMPO
3.47782e-132	-0.442027	0.262	0.62	5.94708e-128	2	DIAPH3
1.69051e-130	-0.277617	0.998	1	2.89076e-126	2	HSPD1
1.4829e-127	-0.49861	0.169	0.519	2.53576e-123	2	NUF2
1.87058e-127	-0.497678	0.226	0.57	3.19869e-123	2	AURKB
4.15831e-125	0.258962	1	1	7.11071e-121	2	TMSB4X
5.89136e-122	-0.640428	0.488	0.73	1.00742e-117	2	CDK1
3.16475e-121	-0.445305	0.199	0.539	5.41172e-117	2	SPC25
2.85175e-120	-0.485252	0.334	0.65	4.87649e-116	2	CKAP2
4.33295e-113	0.531339	0.999	0.999	7.40934e-109	2	KRT14
4.87436e-113	-0.506703	0.16	0.482	8.33516e-109	2	GTSE1
9.56595e-113	0.458245	0.839	0.689	1.63578e-108	2	AHNAK2
4.26146e-112	-0.410106	0.68	0.88	7.28709e-108	2	RAD21
1.52945e-111	-0.343427	0.786	0.947	2.61536e-107	2	CENPW
1.92176e-110	-0.484309	0.196	0.51	3.28621e-106	2	SGO2
3.08656e-110	-0.367623	0.558	0.838	5.27801e-106	2	TCOF1
1.0979e-108	-0.448405	0.172	0.489	1.8774e-104	2	CEP55
1.73423e-107	-0.347463	0.791	0.961	2.96553e-103	2	PCLAF
7.36936e-105	-0.287889	0.966	0.994	1.26016e-100	2	CACYBP
1.0444e-103	-0.37231	0.639	0.864	1.78592e-99	2	ANP32E
1.32299e-103	0.367732	0.936	0.856	2.26232e-99	2	IL18
2.44168e-100	-0.393802	0.696	0.879	4.17527e-96	2	UBE2T
9.60349e-100	-0.272477	0.991	0.999	1.6422e-95	2	NUCKS1
3.8552e-99	0.291801	0.999	0.996	6.59239e-95	2	PRDX5
4.90048e-98	-0.375954	0.342	0.641	8.37982e-94	2	KIF22
3.70688e-97	-0.357299	0.581	0.834	6.33877e-93	2	PHF19
3.7374e-97	-0.420986	0.112	0.403	6.39096e-93	2	KIF2C
1.9391e-96	-0.345104	0.463	0.764	3.31586e-92	2	MYBL2
8.06348e-96	-0.445983	0.18	0.471	1.37885e-91	2	CKAP2L
2.64819e-95	-0.342895	0.59	0.838	4.5284e-91	2	DHFR
3.58769e-95	-0.362921	0.352	0.653	6.13495e-91	2	MELK
1.05135e-94	-0.35398	0.431	0.724	1.7978e-90	2	LMNB1
1.16058e-92	-0.473918	0.16	0.439	1.98459e-88	2	CENPA
5.28212e-91	-0.333544	0.638	0.856	9.03242e-87	2	RRM1
1.15472e-89	0.511996	0.442	0.214	1.97457e-85	2	SUGCT
9.06772e-89	-0.54147	0.193	0.463	1.55058e-84	2	FAM83D
1.30158e-88	-0.266749	0.995	0.999	2.22571e-84	2	JPT1
1.62033e-88	-0.362257	0.536	0.777	2.77076e-84	2	MIS18BP1
6.86359e-88	-0.40063	0.088	0.36	1.17367e-83	2	KIF14
1.08538e-87	-0.306193	0.899	0.969	1.856e-83	2	EIF5
2.05147e-87	0.314254	0.497	0.25	3.50801e-83	2	PNRC1
8.90522e-87	-0.329468	0.492	0.747	1.52279e-82	2	LMNB2
1.49134e-86	-0.401287	0.11	0.384	2.55019e-82	2	CDCA8
3.42292e-85	0.7729	0.93	0.912	5.85319e-81	2	KRT6A
3.58415e-85	-0.315876	0.638	0.865	6.12889e-81	2	EXOSC8
2.01115e-84	-0.406475	0.159	0.43	3.43907e-80	2	CDCA2
3.00301e-84	-0.418035	0.132	0.397	5.13514e-80	2	DEPDC1
6.53025e-84	-0.311021	0.598	0.84	1.11667e-79	2	TK1
9.95109e-84	0.409993	0.988	0.987	1.70164e-79	2	FGFBP1
1.97362e-83	-0.310819	0.817	0.949	3.37488e-79	2	TYMS
8.05974e-82	0.317958	1	0.999	1.37822e-77	2	TIMP1
1.51322e-81	0.360171	0.856	0.759	2.58761e-77	2	FADS3
2.43584e-81	-0.260889	0.981	0.997	4.16529e-77	2	SFPQ
2.53717e-81	-0.378652	0.198	0.463	4.33855e-77	2	TACC3
4.16888e-81	-0.300789	0.48	0.744	7.12879e-77	2	BCL2L12
5.44938e-81	0.263767	0.983	0.966	9.31844e-77	2	LGALS3
9.34314e-81	-0.328236	0.695	0.877	1.59768e-76	2	HMGB3
1.50565e-80	0.29087	0.987	0.974	2.57466e-76	2	RPS27L
4.99448e-80	-0.339207	0.116	0.38	8.54056e-76	2	BUB1
1.87364e-78	-0.307086	0.402	0.668	3.20392e-74	2	CENPK
3.56957e-78	-0.599111	0.268	0.518	6.10397e-74	2	HIST1H1A
5.44072e-77	-0.517333	0.283	0.539	9.30362e-73	2	HIST1H1D
2.29785e-76	-0.352801	0.218	0.477	3.92933e-72	2	PRR11
9.94656e-76	-0.288055	0.785	0.921	1.70086e-71	2	DDX39A
2.34252e-75	0.459429	0.964	0.95	4.00571e-71	2	SAT1
8.50362e-74	-0.606905	0.845	0.915	1.45412e-69	2	HIST1H4C
1.11776e-73	-0.335414	0.173	0.425	1.91137e-69	2	DEPDC1B
1.63327e-71	-0.282985	0.474	0.717	2.79289e-67	2	LRR1
1.42669e-70	-0.337857	0.155	0.4	2.43965e-66	2	KIFC1
5.57585e-70	-0.411057	0.318	0.55	9.5347e-66	2	ARL6IP1
1.32113e-69	0.304978	0.912	0.858	2.25913e-65	2	PYCARD
4.50681e-69	-0.304524	0.291	0.538	7.70665e-65	2	TRIP13
1.24146e-68	0.557266	0.287	0.118	2.1229e-64	2	FN1
1.11156e-66	-0.289139	0.642	0.847	1.90077e-62	2	FEN1
1.35294e-66	-0.317353	0.162	0.402	2.31353e-62	2	KIF11
2.16396e-66	-0.285649	0.11	0.346	3.70038e-62	2	KIF4A
9.88807e-66	-0.305981	0.451	0.669	1.69086e-61	2	SAP30
5.89037e-65	-0.292536	0.548	0.757	1.00725e-60	2	MZT1
1.07098e-64	-0.31375	0.255	0.486	1.83137e-60	2	NCAPD2
4.788e-64	0.258652	0.993	0.983	8.18749e-60	2	PERP
6.36365e-63	-0.354286	0.275	0.497	1.08818e-58	2	KNSTRN
9.85206e-63	0.312676	0.966	0.931	1.6847e-58	2	IFI27
2.30305e-62	-0.281463	0.114	0.34	3.93822e-58	2	KNL1
4.95966e-62	-0.270104	0.433	0.671	8.48102e-58	2	VRK1
8.24074e-61	-0.26553	0.63	0.846	1.40917e-56	2	DNAJC9
3.43215e-60	0.377597	0.747	0.613	5.86898e-56	2	SLPI
1.88889e-59	-0.321435	0.252	0.471	3.23e-55	2	ECT2
1.03039e-58	-0.251379	0.368	0.624	1.76196e-54	2	CENPU
3.41759e-58	0.369617	0.538	0.342	5.84408e-54	2	TUBA1A
6.99983e-58	0.259363	0.866	0.778	1.19697e-53	2	MMP24OS
9.06956e-58	0.271329	0.998	0.999	1.55089e-53	2	KRT7
9.63489e-58	-0.260706	0.763	0.902	1.64757e-53	2	CSE1L
1.11161e-57	-0.261363	0.897	0.951	1.90085e-53	2	BUB3
1.30222e-56	-0.287612	0.358	0.575	2.2268e-52	2	DBF4
2.30664e-56	-0.288779	0.187	0.405	3.94435e-52	2	SGO1
2.72732e-55	0.346626	0.864	0.806	4.66372e-51	2	CCND1
2.15914e-54	0.293626	0.901	0.832	3.69214e-50	2	HSPB1
2.5078e-54	-0.254005	0.102	0.307	4.28834e-50	2	BUB1B
7.71835e-54	0.263036	0.925	0.879	1.31984e-49	2	CDA
7.97647e-53	-0.292606	0.12	0.319	1.36398e-48	2	PSRC1
8.16279e-53	0.28514	0.6	0.412	1.39584e-48	2	FBXO2
2.61868e-52	-0.284493	0.116	0.315	4.47795e-48	2	HJURP
4.00424e-52	-0.251131	0.624	0.795	6.84725e-48	2	POLE3
5.01047e-51	-0.265787	0.157	0.359	8.56791e-47	2	ARHGAP11A
3.77684e-50	-0.255995	0.125	0.321	6.4584e-46	2	TTK
6.58367e-50	-0.250522	0.717	0.88	1.12581e-45	2	MCM7
3.49868e-49	0.25218	0.601	0.406	5.98275e-45	2	CA12
9.99628e-49	-0.29724	0.441	0.631	1.70936e-44	2	CDC25B
1.93389e-48	0.618066	0.731	0.654	3.30695e-44	2	GJB2
2.40689e-46	-0.252108	0.248	0.445	4.11578e-42	2	TROAP
1.01819e-43	0.537341	0.676	0.562	1.7411e-39	2	IL1B
5.69071e-42	-0.282329	0.279	0.458	9.73112e-38	2	FAM111A
8.95377e-41	0.321779	0.56	0.401	1.53109e-36	2	IL32
2.06858e-38	0.361083	0.314	0.17	3.53727e-34	2	SERPINB2
2.18667e-37	0.328434	0.752	0.676	3.73921e-33	2	LAMA3
7.6253e-36	0.290938	0.962	0.954	1.30393e-31	2	LAMC2
6.51534e-33	0.44353	0.462	0.316	1.11412e-28	2	SAA1
7.50202e-32	0.264028	0.476	0.331	1.28284e-27	2	PTHLH
1.46271e-28	0.25108	0.881	0.842	2.50123e-24	2	ALDH1A3
3.11404e-28	-0.259067	0.48	0.627	5.32502e-24	2	H1F0
8.35758e-22	-0.276817	0.328	0.43	1.42915e-17	2	HIST1H1C
1.60717e-08	0.258929	0.984	0.99	0.000274827	2	ODC1
9.45638e-08	0.543628	0.846	0.845	0.00161704	2	G0S2
4.55402e-05	0.289333	0.713	0.734	0.778738	2	AKAP12
1.02495e-192	-0.862681	0.339	0.742	1.75267e-188	3	CDK1
6.04723e-174	-0.522981	1	1	1.03408e-169	3	MALAT1
5.06415e-165	0.379178	1	0.979	8.6597e-161	3	PTTG1
6.64564e-157	-1.25037	0.735	0.888	1.1364e-152	3	UBE2C
9.65722e-154	-0.639133	0.252	0.661	1.65138e-149	3	KIF23
5.04097e-142	-0.5299	0.624	0.883	8.62006e-138	3	UBE2T
3.90386e-138	-0.658803	0.902	0.957	6.67559e-134	3	HMGB2
3.52979e-134	0.407533	0.995	0.886	6.03594e-130	3	CDC20
6.86252e-117	-0.825269	0.425	0.706	1.17349e-112	3	AURKA
2.72379e-115	-0.457928	0.313	0.651	4.65768e-111	3	MELK
5.8151e-113	-0.712468	0.918	0.966	9.94382e-109	3	CKS2
3.98212e-110	-0.484085	0.337	0.663	6.80943e-106	3	NCAPG
4.1356e-102	-0.785606	0.838	0.914	7.07187e-98	3	HIST1H4C
4.1308e-99	-0.487322	0.243	0.56	7.06366e-95	3	AURKB
6.75464e-99	-0.489857	0.227	0.546	1.15504e-94	3	NDC80
2.99937e-96	-0.485534	0.148	0.468	5.12892e-92	3	CKAP2L
5.0007e-95	-0.425413	0.565	0.812	8.5512e-91	3	HSPA1A
2.21315e-92	-0.385535	0.306	0.626	3.78448e-88	3	ORC6
1.60088e-90	-0.630483	0.244	0.538	2.73751e-86	3	HIST1H1D
2.36656e-90	-0.462739	0.362	0.647	4.04682e-86	3	CCNA2
7.70626e-87	-0.447371	0.156	0.456	1.31777e-82	3	FBXO5
1.78945e-83	-0.35841	0.398	0.682	3.05995e-79	3	MGME1
1.94998e-83	-0.43275	0.172	0.467	3.33446e-79	3	FAM111A
1.29351e-82	-0.695768	0.238	0.516	2.2119e-78	3	HIST1H1A
5.31992e-81	0.275793	0.995	0.978	9.09706e-77	3	NOP56
1.07406e-79	-0.417768	0.095	0.379	1.83664e-75	3	CDCA8
1.34834e-79	-0.553613	0.179	0.459	2.30566e-75	3	FAM83D
2.59219e-78	-0.372023	0.53	0.772	4.43265e-74	3	MIS18BP1
1.12623e-76	-0.383379	0.119	0.398	1.92585e-72	3	KIFC1
7.10415e-76	-0.363599	0.112	0.392	1.21481e-71	3	ESCO2
1.68533e-75	-0.417778	0.149	0.425	2.88192e-71	3	CDCA2
1.10884e-74	0.274244	0.989	0.916	1.89612e-70	3	CDKN3
1.57088e-74	-0.383218	0.63	0.805	2.68621e-70	3	ZWINT
2.55296e-72	-0.405232	0.379	0.638	4.36557e-68	3	CKAP2
2.94339e-72	-0.346115	0.127	0.399	5.0332e-68	3	CDCA5
4.20412e-70	-0.345546	0.136	0.406	7.18904e-66	3	SGO1
9.20426e-69	-0.3405	0.338	0.61	1.57393e-64	3	BRCA1
6.29359e-68	-0.441146	0.216	0.468	1.0762e-63	3	GTSE1
4.25917e-67	-0.338654	0.065	0.316	7.28318e-63	3	HJURP
3.64572e-62	-0.646527	0.602	0.738	6.23418e-58	3	TOP2A
3.0051e-60	-0.375127	0.687	0.817	5.13871e-56	3	RRM2
2.58739e-59	-0.303408	0.419	0.659	4.42444e-55	3	CENPK
4.00555e-58	-0.39219	0.264	0.495	6.84949e-54	3	SGO2
1.14669e-57	-0.292902	0.089	0.32	1.96085e-53	3	TTK
1.9446e-57	-0.345434	0.223	0.453	3.32526e-53	3	CDC45
8.74797e-57	-0.254096	0.05	0.271	1.4959e-52	3	NEIL3
4.64395e-56	-0.335866	0.507	0.71	7.94115e-52	3	CLSPN
1.27879e-55	-0.373147	0.276	0.499	2.18673e-51	3	NUF2
1.5188e-55	-0.290955	0.431	0.666	2.59714e-51	3	SAP30
1.80271e-55	-0.47205	0.386	0.595	3.08264e-51	3	CENPE
8.44005e-54	-0.297849	0.679	0.84	1.44325e-49	3	TMPO
1.38939e-53	-0.308216	0.678	0.838	2.37586e-49	3	FEN1
2.17322e-53	0.293292	0.867	0.786	3.7162e-49	3	SNHG7
5.14932e-53	-0.258318	0.045	0.253	8.80534e-49	3	CCNF
1.29983e-52	-0.299212	0.403	0.614	2.22271e-48	3	CENPU
2.51663e-52	-0.305027	0.057	0.264	4.30344e-48	3	HIST1H1B
6.666e-51	-0.255589	0.41	0.642	1.13989e-46	3	PHIP
1.74629e-50	-0.292331	0.352	0.571	2.98615e-46	3	DBF4
4.43302e-50	-0.296023	0.717	0.855	7.58046e-46	3	CDCA4
6.42999e-50	-0.285258	0.14	0.357	1.09953e-45	3	ARHGAP11A
8.55341e-50	-0.276387	0.885	0.938	1.46263e-45	3	TYMS
2.41237e-49	-0.263751	0.885	0.951	4.12515e-45	3	BUB3
1.1097e-47	-0.384887	0.222	0.426	1.89759e-43	3	CENPA
3.69233e-46	-0.276523	0.497	0.696	6.31389e-42	3	BTG3
5.30239e-46	-0.293371	0.185	0.394	9.06709e-42	3	KIF11
5.72668e-46	-0.251984	0.493	0.691	9.79262e-42	3	CMC2
3.61083e-45	-0.280826	0.215	0.42	6.17452e-41	3	RAD51AP1
1.76818e-44	-0.384539	0.246	0.437	3.02359e-40	3	HIST1H1C
4.55183e-42	0.257832	0.921	0.869	7.78363e-38	3	PHLDA2
6.13304e-42	-0.280453	0.261	0.465	1.04875e-37	3	ECT2
8.0134e-42	-0.257335	0.206	0.411	1.37029e-37	3	SPDL1
5.30155e-41	-0.394983	0.7	0.779	9.06564e-37	3	NUSAP1
6.34564e-41	-0.297629	0.444	0.626	1.0851e-36	3	CDC25B
5.37423e-40	-0.428631	0.31	0.483	9.18993e-36	3	PLK1
1.03349e-38	-0.298807	0.392	0.575	1.76727e-34	3	NDRG1
3.07119e-38	-0.306148	0.31	0.487	5.25174e-34	3	KNSTRN
1.73629e-37	-0.321357	0.206	0.383	2.96906e-33	3	DEPDC1
2.62313e-36	-0.295953	0.169	0.344	4.48554e-32	3	KIF14
2.33264e-35	-0.439116	0.914	0.937	3.98881e-31	3	KPNA2
3.17819e-35	-0.423432	0.53	0.665	5.43471e-31	3	ASPM
4.4263e-35	-0.289905	0.675	0.794	7.56897e-31	3	KIF20B
4.46858e-35	-0.282153	0.21	0.385	7.64126e-31	3	KIF2C
6.69582e-35	-0.252087	0.218	0.4	1.14499e-30	3	MCM10
2.25305e-34	-0.272159	0.827	0.886	3.85272e-30	3	SMC4
7.33752e-34	-0.332917	0.381	0.537	1.25472e-29	3	ARL6IP1
8.26492e-34	-0.27143	0.324	0.488	1.4133e-29	3	SAMD1
1.03082e-32	-0.264977	0.281	0.447	1.7627e-28	3	TACC3
1.13425e-32	-0.322648	0.279	0.438	1.93956e-28	3	FAM111B
2.29401e-32	-0.329609	0.261	0.43	3.92275e-28	3	CDKN1A
4.28056e-32	-0.261562	0.713	0.809	7.31975e-28	3	H2AFX
9.76444e-32	-0.261532	0.41	0.59	1.66972e-27	3	KLF6
1.25874e-31	-0.464941	0.592	0.685	2.15245e-27	3	HMMR
1.07766e-27	-0.251405	0.496	0.65	1.84281e-23	3	PHACTR3
2.28721e-27	0.35215	0.897	0.839	3.91114e-23	3	G0S2
7.04102e-25	-0.25371	0.485	0.608	1.20401e-20	3	ANLN
1.14732e-18	-0.353681	0.895	0.917	1.96191e-14	3	KRT6A
5.75319e-14	-0.35524	0.862	0.846	9.83795e-10	3	TPX2
1.15348e-13	-0.262614	0.994	0.984	1.97245e-09	3	AREG
3.06132e-13	-0.25246	0.902	0.93	5.23485e-09	3	FST
0	1.78841	1	0.859	0	4	UBE2C
0	1.36506	1	0.696	0	4	TOP2A
0	1.3573	1	0.645	0	4	AURKA
0	1.32846	1	0.928	0	4	KPNA2
0	1.21514	0.99	0.373	0	4	FAM83D
0	1.17993	1	0.957	0	4	CKS2
0	1.15132	1	0.815	0	4	CENPF
0	1.13934	0.99	0.413	0	4	PLK1
0	1.1269	1	0.982	0	4	UBE2S
0	1.09387	0.998	0.643	0	4	HMMR
0	1.09253	1	0.833	0	4	TPX2
0	1.08976	0.99	0.532	0	4	CENPE
0	1.08692	0.995	0.616	0	4	ASPM
0	1.07643	1	0.923	0	4	CCNB1
0	0.955568	1	0.873	0	4	MKI67
0	0.947922	0.847	0.161	0	4	PIF1
0	0.927591	0.953	0.349	0	4	CENPA
0	0.919567	0.972	0.475	0	4	ARL6IP1
0	0.902429	0.983	0.671	0	4	CDK1
0	0.876544	1	0.748	0	4	NUSAP1
0	0.859818	0.994	0.581	0	4	KIF23
0	0.843327	1	0.946	0	4	HMGB2
0	0.84141	0.958	0.39	0	4	GTSE1
0	0.830265	1	0.887	0	4	CDC20
0	0.798445	0.949	0.423	0	4	SGO2
0	0.777925	0.924	0.308	0	4	DEPDC1
0	0.7714	0.935	0.342	0	4	CDCA2
0	0.760589	0.96	0.572	0	4	CDC25B
0	0.759036	0.89	0.269	0	4	KIF14
0	0.742776	0.932	0.422	0	4	KNSTRN
0	0.74077	0.886	0.296	0	4	CDCA8
0	0.734275	0.962	0.552	0	4	CDCA3
0	0.700354	0.866	0.317	0	4	KIF2C
0	0.69657	0.85	0.238	0	4	PSRC1
0	0.671221	1	1	0	4	TUBA1C
0	0.670641	1	0.933	0	4	CKS1B
0	0.586951	0.735	0.186	0	4	NEK2
0	0.571637	0.706	0.184	0	4	CCNF
0	0.539424	1	1	0	4	TUBB4B
0	0.510438	0.646	0.15	0	4	INCENP
3.08478e-307	0.746927	0.979	0.566	5.27498e-303	4	DLGAP5
1.12353e-306	0.642291	0.775	0.241	1.92123e-302	4	HJURP
7.99487e-305	0.746438	0.988	0.761	1.36712e-300	4	KIF20B
9.04853e-302	0.505305	0.65	0.157	1.5473e-297	4	KIF18A
4.75321e-294	0.453655	1	1	8.12799e-290	4	CALM2
3.1005e-292	0.704975	0.967	0.582	5.30185e-288	4	CCNA2
2.96962e-289	0.724473	0.953	0.576	5.07805e-285	4	CKAP2
1.93057e-288	0.688745	0.931	0.43	3.30128e-284	4	NUF2
2.76487e-288	0.521878	0.705	0.195	4.72792e-284	4	KIF20A
1.48283e-281	0.67526	0.95	0.485	2.53564e-277	4	AURKB
2.2336e-279	0.450695	0.552	0.118	3.81946e-275	4	TNFAIP8L1
3.94236e-278	0.581765	0.827	0.299	6.74144e-274	4	BUB1
1.34669e-277	0.637107	0.893	0.383	2.30283e-273	4	TACC3
2.16028e-277	0.69137	0.935	0.47	3.69408e-273	4	NDC80
2.27088e-274	0.646339	0.907	0.387	3.88321e-270	4	CKAP2L
6.35821e-274	0.556361	0.76	0.25	1.08725e-269	4	TTK
2.23613e-273	0.544501	0.747	0.24	3.82379e-269	4	HYLS1
4.07337e-271	0.495729	1	0.998	6.96546e-267	4	JPT1
3.64093e-268	0.64477	0.996	0.868	6.22598e-264	4	SMC4
1.05289e-263	0.676459	0.991	0.742	1.80044e-259	4	CCNB2
1.68432e-262	0.617542	0.904	0.404	2.88019e-258	4	CEP55
1.58245e-254	0.565905	0.832	0.323	2.70599e-250	4	KIFC1
6.5998e-248	0.461986	0.607	0.16	1.12857e-243	4	PIMREG
2.7236e-247	-0.769254	0.853	0.979	4.65736e-243	4	PCNA
8.87636e-243	0.373504	0.482	0.099	1.51786e-238	4	BORA
1.42297e-241	0.631162	0.947	0.56	2.43328e-237	4	ANLN
5.98769e-232	0.519794	0.777	0.29	1.0239e-227	4	ARHGAP11A
1.31023e-227	0.510817	0.703	0.239	2.2405e-223	4	BUB1B
2.59091e-225	0.530722	0.995	0.939	4.43045e-221	4	BUB3
2.75392e-223	0.444954	0.588	0.164	4.70921e-219	4	ARHGEF39
1.19694e-220	0.583788	0.831	0.381	2.04677e-216	4	UBALD2
3.47499e-219	0.419795	0.564	0.152	5.94222e-215	4	CDC25C
6.40589e-219	0.507918	0.736	0.269	1.09541e-214	4	KNL1
4.89492e-215	0.301576	0.359	0.059	8.37032e-211	4	GAS2L3
3.10499e-212	0.541724	0.858	0.402	5.30954e-208	4	ECT2
1.19563e-209	0.47792	0.734	0.274	2.04453e-205	4	KIF4A
5.40643e-209	0.48399	0.661	0.231	9.24499e-205	4	SOGA1
6.74501e-208	0.52107	0.861	0.403	1.1534e-203	4	PRR11
7.24897e-202	0.481088	0.801	0.335	1.23957e-197	4	SGO1
1.14177e-199	0.557961	0.978	0.782	1.95243e-195	4	H2AFX
1.70425e-193	0.436284	0.667	0.237	2.91426e-189	4	G2E3
7.20047e-193	0.457132	0.704	0.272	1.23128e-188	4	KDM5B
1.54059e-192	0.496623	0.785	0.331	2.63442e-188	4	KIF11
1.91238e-190	0.472664	0.723	0.287	3.27017e-186	4	RACGAP1
4.19637e-188	0.389098	1	1	7.1758e-184	4	MALAT1
8.56709e-185	0.345962	1	1	1.46497e-180	4	DYNLL1
2.44678e-183	0.505727	0.983	0.851	4.184e-179	4	BIRC5
6.2121e-183	0.475807	0.795	0.353	1.06227e-178	4	DEPDC1B
6.68512e-182	0.479654	0.807	0.381	1.14316e-177	4	TROAP
4.59687e-173	0.489572	0.877	0.515	7.86065e-169	4	DBF4
7.40416e-171	0.392711	0.626	0.226	1.26611e-166	4	NDE1
6.01014e-169	0.42858	0.722	0.304	1.02773e-164	4	CCDC18
9.77192e-169	0.47149	0.815	0.413	1.671e-164	4	CKAP5
1.40767e-168	0.27541	1	1	2.40712e-164	4	TUBB
1.36302e-167	0.422189	1	0.979	2.33077e-163	4	PTTG1
2.3103e-167	0.372532	0.538	0.167	3.95061e-163	4	SAPCD2
7.75544e-166	0.50004	0.933	0.599	1.32618e-161	4	NCAPG
1.274e-164	0.463089	0.848	0.442	2.17854e-160	4	SMTN
2.33944e-163	0.380461	0.562	0.189	4.00044e-159	4	PRC1
1.84228e-162	0.438484	0.762	0.357	3.1503e-158	4	GPSM2
2.42492e-161	0.412336	0.732	0.322	4.14661e-157	4	RNF26
2.39232e-160	0.377285	0.587	0.206	4.09087e-156	4	SPAG5
2.10269e-159	0.443561	0.989	0.917	3.5956e-155	4	CDKN3
5.33786e-156	0.472948	0.896	0.574	9.12775e-152	4	KIF22
1.31078e-154	0.4657	0.957	0.726	2.24144e-150	4	MIS18BP1
4.57259e-154	0.40685	0.7	0.295	7.81912e-150	4	CNTRL
6.97799e-154	0.465488	0.959	0.784	1.19324e-149	4	HP1BP3
8.39626e-154	0.43934	0.864	0.459	1.43576e-149	4	SPC25
9.76342e-150	0.321191	0.432	0.119	1.66954e-145	4	MXD3
2.88414e-144	0.425415	0.809	0.422	4.93188e-140	4	NCAPD2
8.37544e-144	0.365842	0.683	0.286	1.4322e-139	4	NCAPH
2.86706e-143	0.375804	0.996	0.976	4.90268e-139	4	KIF5B
1.22197e-142	0.310553	0.488	0.155	2.08957e-138	4	FZR1
4.43893e-142	-0.599676	0.559	0.853	7.59058e-138	4	SLBP
1.4645e-136	0.402344	0.734	0.355	2.50429e-132	4	SPDL1
2.84012e-135	0.467784	0.951	0.77	4.8566e-131	4	HSPA1A
3.16607e-133	0.41601	0.89	0.621	5.41398e-129	4	DCAF7
1.14758e-127	0.422929	0.895	0.616	1.96236e-123	4	SAP30
1.53257e-127	0.369907	0.694	0.329	2.62069e-123	4	REEP4
6.9575e-126	0.360126	0.62	0.267	1.18973e-121	4	BRD8
2.80649e-123	0.263429	0.39	0.113	4.7991e-119	4	SUN2
2.65256e-122	0.336549	0.625	0.264	4.53588e-118	4	KIF15
2.23624e-119	0.338331	0.579	0.243	3.82397e-115	4	FAM110A
7.44811e-114	0.34729	0.429	0.145	1.27363e-109	4	ID1
4.48004e-111	0.334921	0.502	0.197	7.66087e-107	4	ENC1
6.16425e-107	0.36746	0.723	0.382	1.05409e-102	4	WSB1
1.50784e-106	0.372764	0.903	0.618	2.5784e-102	4	PBK
3.30864e-106	0.329786	0.572	0.253	5.65777e-102	4	PIM3
8.70401e-104	0.335708	0.683	0.348	1.48839e-99	4	CIP2A
4.56757e-103	0.325447	0.677	0.339	7.81054e-99	4	FOXM1
8.46126e-100	0.309523	0.623	0.293	1.44688e-95	4	SHCBP1
3.00919e-96	0.364109	0.965	0.844	5.14571e-92	4	RAD21
3.94885e-96	0.322617	0.663	0.342	6.75254e-92	4	POC1A
1.21053e-95	0.347593	0.844	0.548	2.07001e-91	4	DIAPH3
1.45007e-95	0.330896	0.707	0.382	2.47962e-91	4	LBR
7.80161e-95	0.280786	0.502	0.21	1.33408e-90	4	ZMYM1
3.37993e-93	-0.354712	0.942	0.978	5.77968e-89	4	NASP
3.54537e-91	0.316996	0.691	0.372	6.06258e-87	4	RANGAP1
6.64646e-91	0.255443	0.429	0.163	1.13654e-86	4	CIT
7.91848e-90	0.319348	0.707	0.388	1.35406e-85	4	TTF2
2.52688e-89	0.266098	0.519	0.221	4.32097e-85	4	NEIL3
8.35431e-88	-0.440086	0.385	0.669	1.42859e-83	4	MCM3
9.2361e-88	0.303787	0.616	0.318	1.57937e-83	4	VANGL1
3.16483e-87	0.285303	1	0.998	5.41186e-83	4	NUCKS1
4.04717e-87	0.280945	0.601	0.292	6.92066e-83	4	TEDC1
7.65428e-87	0.289267	0.567	0.271	1.30888e-82	4	SCLT1
9.71419e-85	-0.537539	0.825	0.956	1.66113e-80	4	IER3
4.22581e-84	0.317694	0.66	0.368	7.22613e-80	4	DDX10
4.64615e-84	0.339189	0.939	0.825	7.94492e-80	4	ANP32E
1.14071e-80	0.318479	0.952	0.844	1.95061e-76	4	HMGB3
4.7071e-80	-0.41875	0.378	0.648	8.04914e-76	4	MCM5
1.25134e-79	0.291618	0.991	0.937	2.1398e-75	4	SMC2
3.80673e-79	-0.411913	0.366	0.654	6.50951e-75	4	MSH6
7.82659e-76	-0.491316	0.156	0.448	1.33835e-71	4	FAM111B
1.55863e-75	-0.361784	0.776	0.908	2.66525e-71	4	DCTPP1
3.28862e-75	0.283672	0.658	0.366	5.62354e-71	4	PPP1R10
6.37823e-75	0.268289	0.597	0.31	1.09068e-70	4	AKIRIN2
1.52889e-74	0.296889	0.762	0.472	2.61439e-70	4	TRIOBP
2.54848e-74	0.30259	0.957	0.811	4.3579e-70	4	MAD2L1
6.97078e-74	0.260308	0.521	0.254	1.192e-69	4	TMEM138
1.58734e-73	0.294255	0.699	0.41	2.71436e-69	4	CDK5RAP2
4.92772e-73	0.257859	0.999	0.995	8.4264e-69	4	SFPQ
4.71702e-72	0.283542	0.749	0.46	8.0661e-68	4	FNBP4
4.85341e-72	-0.282858	0.967	0.992	8.29933e-68	4	HNRNPF
2.49032e-71	0.288892	0.825	0.598	4.25845e-67	4	CDC27
4.38304e-71	-0.487727	0.929	0.99	7.495e-67	4	AREG
5.37422e-71	0.263887	0.483	0.231	9.18992e-67	4	CDKN2C
8.68767e-71	0.264085	0.599	0.324	1.48559e-66	4	NECTIN2
3.75086e-70	0.315456	0.884	0.69	6.41397e-66	4	FJX1
3.56922e-69	0.290339	0.908	0.713	6.10337e-65	4	MZT1
7.04233e-69	0.251992	0.583	0.31	1.20424e-64	4	KCTD9
1.28506e-68	0.261658	0.531	0.27	2.19745e-64	4	PARPBP
3.96489e-68	-0.359954	0.412	0.664	6.77996e-64	4	MCM4
1.10281e-67	0.289366	0.936	0.814	1.88581e-63	4	PLIN3
1.66611e-67	0.270755	0.856	0.591	2.84905e-63	4	MELK
5.25261e-67	0.257397	0.623	0.347	8.98196e-63	4	MGAT2
2.77401e-66	0.280094	0.932	0.772	4.74356e-62	4	ZWINT
2.10833e-65	0.289681	0.925	0.79	3.60524e-61	4	PHF19
6.3305e-65	0.271634	0.746	0.479	1.08252e-60	4	EMC9
1.47635e-64	0.268815	0.652	0.384	2.52456e-60	4	KMT5A
1.01126e-63	-0.36253	0.332	0.59	1.72926e-59	4	MCM6
5.24453e-62	-0.358397	0.744	0.872	8.96814e-58	4	MCM7
4.58397e-61	0.258131	0.634	0.372	7.83859e-57	4	DNAJB1
1.2834e-57	-0.34532	0.491	0.697	2.19461e-53	4	HELLS
3.19187e-57	-0.378688	0.529	0.705	5.45809e-53	4	CLSPN
2.94402e-55	-0.346588	0.496	0.679	5.03427e-51	4	GINS2
2.02082e-54	0.262912	0.846	0.654	3.45561e-50	4	UACA
4.10643e-53	0.261211	0.927	0.813	7.02199e-49	4	TMPO
1.15846e-49	-0.374081	0.226	0.444	1.98097e-45	4	E2F1
9.24877e-47	-0.515458	0.386	0.595	1.58154e-42	4	IL1B
5.93459e-45	-0.295488	0.158	0.375	1.01481e-40	4	UNG
6.3701e-43	-0.492197	0.721	0.857	1.08929e-38	4	G0S2
2.71142e-42	0.420291	0.942	0.925	4.63652e-38	4	FST
2.44718e-41	0.324111	0.761	0.593	4.18467e-37	4	H1F0
1.04659e-37	-0.273192	0.522	0.677	1.78968e-33	4	RFC4
8.35639e-37	-0.308723	0.642	0.8	1.42894e-32	4	IL1A
3.62264e-31	-0.30205	0.579	0.755	6.19471e-27	4	JUN
5.11527e-31	-0.314522	0.653	0.819	8.74712e-27	4	CYR61
1.3718e-30	-0.315426	0.365	0.541	2.34578e-26	4	INHBA
1.68152e-26	-0.295761	0.689	0.803	2.87539e-22	4	F3
8.0713e-20	-0.389289	0.376	0.498	1.38019e-15	4	HIST1H1A
2.69965e-19	-0.359445	0.406	0.517	4.6164e-15	4	HIST1H1D
8.80473e-19	-0.271926	0.535	0.676	1.50561e-14	4	GJB2
7.35004e-18	-0.269044	0.84	0.912	1.25686e-13	4	HIST1H4C
0	0.972558	0.998	0.898	0	5	HIST1H4C
0	0.669013	0.747	0.177	0	5	PIF1
3.07011e-299	0.877021	1	0.861	5.24989e-295	5	UBE2C
6.95458e-238	0.671699	0.994	0.699	1.18923e-233	5	TOP2A
2.0368e-229	0.662871	0.999	0.874	3.48292e-225	5	MKI67
1.00976e-221	0.654128	0.989	0.674	1.72669e-217	5	CDK1
7.60895e-216	0.728525	0.905	0.45	1.30113e-211	5	HIST1H1A
1.75817e-212	0.692267	0.913	0.471	3.00647e-208	5	HIST1H1D
4.74668e-212	0.633257	0.844	0.379	8.11682e-208	5	HIST1H1C
5.58819e-207	0.484816	0.67	0.205	9.5558e-203	5	HIST1H1B
1.06429e-206	0.58656	0.866	0.396	1.81993e-202	5	CKAP2L
6.2731e-205	0.57148	1	0.947	1.0727e-200	5	HMGB2
1.62732e-199	0.536163	0.879	0.389	2.78272e-195	5	FAM83D
4.35944e-197	0.4048	1	1	7.45463e-193	5	UBC
6.25728e-194	0.55039	0.872	0.404	1.07e-189	5	GTSE1
1.94996e-190	0.555883	0.909	0.493	3.33443e-186	5	AURKB
1.67023e-171	0.538912	0.982	0.752	2.85609e-167	5	NUSAP1
8.00639e-171	0.439167	1	0.982	1.36909e-166	5	UBE2S
5.45752e-170	0.477917	0.834	0.366	9.33237e-166	5	CENPA
2.6672e-169	0.513671	0.723	0.298	4.56092e-165	5	HIST1H1E
3.45892e-163	0.482567	0.696	0.276	5.91475e-159	5	HIST2H2AC
2.90669e-161	0.50721	0.879	0.48	4.97044e-157	5	NDC80
1.27669e-159	0.474944	0.974	0.65	2.18313e-155	5	AURKA
1.35656e-156	0.478631	0.793	0.361	2.31972e-152	5	CDCA2
4.33546e-154	0.446087	1	0.957	7.41364e-150	5	CKS2
5.12989e-154	0.504601	0.998	0.835	8.77212e-150	5	TPX2
9.26857e-154	0.498158	0.918	0.543	1.58492e-149	5	CENPE
1.86023e-148	0.477859	0.931	0.602	3.18099e-144	5	NCAPG
3.79214e-139	0.332044	1	1	6.48456e-135	5	MALAT1
7.35489e-139	0.487181	0.99	0.935	1.25769e-134	5	ZFP36L1
4.32423e-138	0.418135	0.735	0.315	7.39443e-134	5	CDCA8
5.21697e-138	0.373071	0.992	0.93	8.92101e-134	5	KPNA2
1.02672e-135	0.440244	0.979	0.77	1.7557e-131	5	ZWINT
2.09264e-135	0.446775	0.968	0.649	3.57842e-131	5	HMMR
3.87814e-135	0.458403	0.989	0.818	6.63162e-131	5	CENPF
4.67639e-134	0.396531	0.65	0.258	7.99663e-130	5	HJURP
1.49414e-132	-0.61429	0.564	0.849	2.55498e-128	5	SLBP
1.8814e-128	0.353189	0.564	0.202	3.2172e-124	5	CCNF
3.12958e-128	0.416983	0.994	0.87	5.35158e-124	5	SMC4
1.0071e-124	0.566259	0.944	0.768	1.72213e-120	5	PLAU
5.05699e-123	0.423786	0.925	0.591	8.64746e-119	5	KIF23
8.77336e-123	0.782287	0.97	0.923	1.50024e-118	5	FST
1.93385e-116	0.419866	0.781	0.405	3.30689e-112	5	FAM111A
2.03806e-115	0.377441	0.829	0.433	3.48509e-111	5	PLK1
1.05027e-114	0.400608	0.819	0.467	1.79597e-110	5	SPC25
3.37809e-114	0.395483	0.899	0.568	5.77653e-110	5	ANLN
2.29125e-113	0.395969	0.702	0.34	3.91803e-109	5	KIFC1
1.574e-110	0.380364	0.942	0.625	2.69154e-106	5	ASPM
1.0824e-106	0.286311	0.999	0.999	1.85091e-102	5	TNFRSF12A
1.17256e-105	0.361312	0.822	0.444	2.00507e-101	5	NUF2
2.42593e-102	0.375746	0.876	0.592	4.14835e-98	5	MELK
1.06915e-98	0.338718	0.648	0.306	1.82825e-94	5	ARHGAP11A
1.34406e-97	0.331415	0.705	0.337	2.29834e-93	5	KIF2C
3.2016e-96	0.357003	0.792	0.442	5.47474e-92	5	SGO2
2.81894e-93	0.418492	0.8	0.522	4.82038e-89	5	ADRB2
3.1675e-93	0.324888	0.614	0.284	5.41643e-89	5	KNL1
8.31454e-93	0.35878	0.745	0.396	1.42179e-88	5	FBXO5
1.30576e-92	0.352206	0.688	0.35	2.23286e-88	5	SGO1
9.03559e-90	0.393865	0.822	0.549	1.54509e-85	5	KLF6
1.0176e-89	0.397586	0.728	0.417	1.74009e-85	5	ADAMTS6
4.33934e-89	0.30319	0.998	0.934	7.42027e-85	5	CKS1B
2.70007e-88	0.319446	0.588	0.27	4.61711e-84	5	TTK
6.28661e-88	0.347128	0.833	0.552	1.07501e-83	5	DIAPH3
5.1664e-86	0.354795	0.964	0.83	8.83454e-82	5	CDCA4
2.83286e-84	0.339158	0.741	0.417	4.84419e-80	5	ECT2
1.35032e-83	-0.258431	1	1	2.30904e-79	5	HSPA8
1.00078e-82	0.30148	0.625	0.299	1.71133e-78	5	KIF14
1.77283e-82	0.259601	0.449	0.173	3.03153e-78	5	INCENP
5.2911e-82	0.329001	0.956	0.766	9.04779e-78	5	KIF20B
6.95099e-82	0.353001	0.97	0.846	1.18862e-77	5	UBE2T
8.15461e-82	0.31425	0.67	0.346	1.39444e-77	5	KIF11
1.75532e-80	-0.320651	0.971	0.991	3.00161e-76	5	HNRNPF
2.48503e-80	0.33871	0.958	0.785	4.24941e-76	5	H2AFX
6.1923e-80	0.345879	0.976	0.899	1.05888e-75	5	HMGA2
1.25047e-78	0.335402	0.795	0.526	2.13831e-74	5	DBF4
2.63788e-78	0.304346	0.99	0.938	4.51077e-74	5	SMC2
1.87818e-77	0.28977	0.571	0.273	3.2117e-73	5	KIF15
2.85421e-77	0.313251	0.879	0.594	4.8807e-73	5	CCNA2
4.34594e-74	0.356425	0.987	0.96	7.43156e-70	5	LAMB3
2.87153e-73	-0.412217	0.36	0.652	4.91031e-69	5	MSH6
9.52678e-73	0.298487	0.859	0.589	1.62908e-68	5	CKAP2
3.02016e-72	0.283359	0.656	0.338	5.16447e-68	5	DEPDC1
2.68819e-70	0.272358	0.54	0.258	4.5968e-66	5	BUB1B
1.41743e-69	0.310496	0.735	0.456	2.42381e-65	5	SMTN
1.58143e-69	0.302574	0.702	0.405	2.70424e-65	5	CDC45
6.37666e-69	0.255537	0.549	0.263	1.09041e-64	5	HYLS1
9.50177e-68	0.348891	0.9	0.724	1.6248e-63	5	JUN
2.67267e-67	0.253106	0.451	0.198	4.57027e-63	5	TGIF1
3.02072e-67	0.288952	0.634	0.339	5.16542e-63	5	ESCO2
4.92502e-67	0.368919	0.625	0.356	8.42179e-63	5	ITGA2
1.92874e-66	0.293462	0.654	0.37	3.29815e-62	5	DEPDC1B
1.14085e-65	0.383611	0.859	0.711	1.95086e-61	5	JAG1
2.18692e-65	0.260043	0.552	0.277	3.73963e-61	5	BRD8
3.12341e-65	0.266376	0.709	0.405	5.34104e-61	5	TACC3
2.69588e-64	0.261856	0.743	0.444	4.60995e-60	5	KNSTRN
2.99565e-64	0.281969	0.825	0.584	5.12255e-60	5	KIF22
6.50973e-64	0.268712	0.521	0.26	1.11316e-59	5	MAST4
1.17974e-63	0.297547	0.849	0.626	2.01735e-59	5	PBK
1.25124e-61	0.295881	0.898	0.734	2.13962e-57	5	MIS18BP1
1.9696e-61	0.280645	0.7	0.422	3.36801e-57	5	PRR11
6.33031e-61	0.410703	0.423	0.196	1.08248e-56	5	EDN1
1.62079e-60	0.288311	0.843	0.635	2.77155e-56	5	MGME1
2.27825e-60	0.280567	0.606	0.349	3.89581e-56	5	FOXM1
4.16639e-60	0.261105	0.601	0.324	7.12453e-56	5	BUB1
5.49202e-60	0.292663	0.667	0.4	9.39136e-56	5	UBALD2
6.57145e-60	0.302247	0.943	0.791	1.12372e-55	5	RRM2
8.52771e-58	0.266314	0.652	0.376	1.45824e-53	5	RAD51AP1
1.31719e-57	0.274398	0.685	0.429	2.2524e-53	5	FANCI
2.63721e-55	0.350172	0.982	0.95	4.50962e-51	5	DKK1
1.1566e-54	0.326482	0.814	0.643	1.97778e-50	5	CITED4
1.38942e-54	0.254389	0.553	0.301	2.3759e-50	5	NCAPH
4.5611e-54	-0.332737	0.153	0.414	7.79949e-50	5	CDCA7
5.82512e-53	0.262181	0.719	0.479	9.96095e-49	5	TRIOBP
9.40941e-53	0.254028	0.685	0.428	1.60901e-48	5	CKAP5
1.67512e-52	-0.267886	0.938	0.978	2.86445e-48	5	MRPS26
8.30697e-52	0.274206	0.931	0.814	1.42049e-47	5	TMPO
8.11816e-51	0.394411	0.773	0.594	1.38821e-46	5	H1F0
4.30914e-49	0.264603	0.772	0.57	7.36863e-45	5	UGCG
1.82898e-48	-0.260875	0.954	0.982	3.12756e-44	5	NOP56
6.36252e-47	0.281081	0.816	0.65	1.08799e-42	5	SMURF2
5.17244e-42	-0.305789	0.77	0.884	8.84488e-38	5	PHLDA2
1.20053e-41	0.261076	0.849	0.713	2.0529e-37	5	ZMYND8
9.77854e-41	-0.336114	0.224	0.442	1.67213e-36	5	E2F1
1.00931e-38	-0.265992	0.565	0.741	1.72592e-34	5	NR2F6
1.05996e-38	0.251095	0.657	0.448	1.81252e-34	5	TM4SF1
3.66537e-38	0.303702	0.926	0.865	6.26779e-34	5	H1FX
2.30946e-36	0.278191	0.27	0.119	3.94917e-32	5	CCL20
7.51425e-32	-0.266803	0.549	0.723	1.28494e-27	5	TRIB3
3.73596e-31	-0.260573	0.974	0.989	6.38849e-27	5	FGFBP1
3.83805e-31	-0.278444	0.487	0.657	6.56306e-27	5	MCM3
4.00148e-29	-0.352391	0.276	0.435	6.84253e-25	5	FAM111B
3.5061e-251	0.738006	1	0.889	5.99542e-247	6	CDC20
4.69677e-230	0.70114	0.999	0.924	8.03147e-226	6	CCNB1
5.28066e-208	-0.676909	1	1	9.02993e-204	6	MALAT1
3.13996e-206	0.394776	1	1	5.36933e-202	6	DYNLL1
3.82631e-183	0.35277	1	1	6.54299e-179	6	TUBB4B
2.87283e-161	0.557717	0.987	0.836	4.91254e-157	6	TPX2
4.61175e-147	0.42005	1	0.98	7.8861e-143	6	PTTG1
1.89559e-144	0.517279	0.963	0.748	3.24146e-140	6	CCNB2
2.50281e-135	-0.832539	0.346	0.729	4.27981e-131	6	CDK1
3.77675e-128	0.521943	0.895	0.579	6.45824e-124	6	DLGAP5
2.7533e-126	0.432035	0.994	0.818	4.70814e-122	6	CENPF
1.76231e-118	0.299627	1	1	3.01355e-114	6	TUBA1C
3.27245e-118	0.472169	0.927	0.628	5.59589e-114	6	ASPM
7.34402e-108	0.585312	0.982	0.941	1.25583e-103	6	IER3
1.27829e-105	0.388821	0.99	0.918	2.18587e-101	6	CDKN3
4.26581e-100	0.424303	0.943	0.653	7.29454e-96	6	HMMR
8.92424e-94	-0.32012	1	1	1.52605e-89	6	UBC
6.49601e-78	-0.700058	0.889	0.93	1.11082e-73	6	FST
1.66388e-75	-0.477462	0.125	0.45	2.84523e-71	6	FBXO5
6.71733e-75	-0.375674	0.501	0.798	1.14866e-70	6	FHL2
4.20503e-68	0.452869	0.886	0.777	7.19061e-64	6	IL1A
1.30834e-66	-0.376544	0.313	0.616	2.23726e-62	6	ORC6
9.39355e-65	-0.411581	0.434	0.71	1.6063e-60	6	CLSPN
1.90239e-62	0.326393	0.928	0.849	3.25309e-58	6	RAD21
2.01061e-61	0.305877	0.958	0.855	3.43814e-57	6	BIRC5
7.54134e-60	-0.68361	0.237	0.508	1.28957e-55	6	HIST1H1A
2.37435e-59	0.290954	0.721	0.427	4.06014e-55	6	CEP55
2.78408e-59	0.250286	0.419	0.183	4.76078e-55	6	SAPCD2
2.88512e-56	-0.356294	0.665	0.855	4.93355e-52	6	CDCA4
1.59104e-55	-0.322092	0.38	0.655	2.72069e-51	6	SRGAP1
2.55583e-55	-0.363283	0.798	0.938	4.37047e-51	6	PMEPA1
4.626e-55	-0.575256	0.27	0.527	7.91046e-51	6	HIST1H1D
1.03333e-53	0.420985	0.865	0.766	1.767e-49	6	MYC
1.779e-52	0.264029	0.997	0.947	3.04209e-48	6	HMGB2
1.94111e-50	-0.359089	0.972	0.967	3.31929e-46	6	PCNA
3.63538e-49	-0.333638	0.335	0.586	6.21651e-45	6	MCM6
1.81653e-47	-0.677087	0.857	0.91	3.10626e-43	6	HIST1H4C
8.20517e-47	-0.347985	0.245	0.49	1.40308e-42	6	SAMD1
1.61468e-46	0.26391	0.957	0.924	2.76111e-42	6	PNN
3.54921e-46	-0.328079	0.419	0.64	6.06915e-42	6	MCM5
4.68322e-46	0.385682	0.813	0.695	8.00831e-42	6	CEBPD
1.10189e-45	-0.325355	0.361	0.6	1.88423e-41	6	BRCA1
1.81896e-44	0.415711	0.996	0.984	3.11041e-40	6	AREG
1.92198e-43	-0.405088	0.21	0.439	3.28658e-39	6	FAM111B
6.32731e-43	-0.974634	0.878	0.872	1.08197e-38	6	UBE2C
1.04145e-42	0.447566	0.816	0.723	1.78089e-38	6	DDIT4
1.38344e-42	-0.259354	0.568	0.794	2.36568e-38	6	RAB10
1.15259e-41	0.254871	0.904	0.771	1.97092e-37	6	KIF20B
1.70208e-41	-0.317715	0.601	0.802	2.91056e-37	6	HSPA1A
3.08637e-41	-0.318938	0.697	0.832	5.27769e-37	6	FEN1
2.96951e-40	-0.251761	0.543	0.765	5.07786e-36	6	VPS25
1.51468e-38	0.375174	0.716	0.58	2.5901e-34	6	DUSP5
5.09123e-37	0.273779	0.869	0.788	8.70601e-33	6	SNHG7
7.495e-37	-0.293887	0.1	0.306	1.28164e-32	6	HJURP
6.87553e-36	-0.252363	0.437	0.649	1.17572e-31	6	RFC2
9.01897e-36	-0.27722	0.16	0.372	1.54224e-31	6	UNG
2.3414e-35	-0.328112	0.236	0.44	4.00379e-31	6	E2F1
6.05498e-35	-0.304091	0.244	0.445	1.0354e-30	6	CDC45
8.14391e-35	-0.259381	0.193	0.407	1.39261e-30	6	BARD1
2.10686e-34	-0.253523	0.433	0.633	3.60274e-30	6	PHIP
9.00292e-33	0.319923	0.905	0.882	1.5395e-28	6	IER2
1.59671e-32	-0.268641	0.472	0.657	2.73038e-28	6	MCM3
1.9646e-31	-0.288975	0.446	0.65	3.35947e-27	6	PHACTR3
2.3897e-31	-0.252267	0.487	0.677	4.08638e-27	6	GINS2
9.42957e-31	-0.25449	0.544	0.737	1.61246e-26	6	TXNRD1
1.55273e-29	0.3463	0.794	0.71	2.65517e-25	6	EREG
2.93996e-29	-0.304664	0.274	0.45	5.02733e-25	6	FAM111A
1.51725e-28	-0.288447	0.381	0.571	2.5945e-24	6	NDRG1
1.56216e-28	-0.261206	0.086	0.256	2.67129e-24	6	HIST1H1B
2.93383e-28	0.264741	0.67	0.525	5.01684e-24	6	GABPB1-AS1
1.52128e-25	0.514098	0.665	0.568	2.60139e-21	6	IL1B
1.65658e-23	-0.251498	0.359	0.514	2.83276e-19	6	ATAD2
7.14886e-23	-0.388479	0.298	0.441	1.22245e-18	6	FAM83D
2.72468e-22	-0.314611	0.282	0.428	4.65921e-18	6	HIST1H1C
6.74612e-17	0.287595	0.628	0.555	1.15359e-12	6	EGR1
1.48598e-15	-0.382385	0.931	0.913	2.54103e-11	6	KRT6A
2.87186e-15	-0.304413	0.558	0.672	4.91088e-11	6	GJB2
0	-0.536145	1	1	0	7	MT-ND2
0	-0.637877	1	1	0	7	MT-ND4
0	-0.6717	1	1	0	7	MT-CYB
0	-0.680915	1	1	0	7	MT-ATP6
0	-0.688911	1	1	0	7	MT-CO3
0	-0.772714	1	1	0	7	MT-CO2
0	-0.828322	1	1	0	7	MT-CO1
3.25702e-294	-0.493939	1	1	5.56951e-290	7	MT-ND1
2.85601e-248	-0.733223	1	1	4.88378e-244	7	MALAT1
3.56139e-239	-0.511679	1	1	6.08998e-235	7	MT-ND5
1.84272e-188	-0.428609	1	1	3.15106e-184	7	MT-ND3
4.10706e-137	-0.39	1	1	7.02307e-133	7	HSP90B1
5.1744e-135	-0.690644	1	0.987	8.84823e-131	7	NEAT1
1.51399e-107	-0.431016	0.069	0.518	2.58893e-103	7	KANSL1
5.86893e-104	-0.421506	0.068	0.507	1.00359e-99	7	MT-ND4L
1.9696e-100	-0.405173	0.068	0.502	3.36802e-96	7	SPEN
7.98739e-98	-0.402365	0.073	0.501	1.36584e-93	7	MACF1
5.60787e-94	-0.464256	0.064	0.473	9.58945e-90	7	ADAMTS6
9.54208e-93	-0.383624	0.08	0.5	1.6317e-88	7	COL4A2
1.31117e-92	-0.375032	0.09	0.516	2.2421e-88	7	EIF4G3
1.90755e-92	-0.375634	0.086	0.51	3.26191e-88	7	WNK1
1.38388e-90	-0.371197	0.087	0.507	2.36643e-86	7	PTPRF
3.31066e-90	-0.365168	0.091	0.516	5.66123e-86	7	QSOX1
1.23762e-86	-0.35532	0.093	0.504	2.11633e-82	7	ZNF638
2.08934e-86	-0.336527	0.081	0.486	3.57277e-82	7	UBAP2L
1.07023e-85	-0.323496	0.106	0.531	1.8301e-81	7	BAG6
3.22794e-85	-0.346975	0.091	0.496	5.51978e-81	7	ASH1L
3.43157e-85	-0.366224	0.076	0.473	5.86798e-81	7	CDH13
1.29583e-84	-0.342726	0.069	0.46	2.21587e-80	7	AGRN
1.74489e-84	-0.340114	0.086	0.49	2.98377e-80	7	PUM1
1.78318e-84	-0.341904	0.095	0.507	3.04923e-80	7	LMF2
2.72816e-84	-0.330037	0.107	0.527	4.66515e-80	7	DDB1
2.96372e-84	-0.341801	0.069	0.459	5.06796e-80	7	ANKRD17
9.73828e-84	-0.338842	0.096	0.509	1.66525e-79	7	RBM26
1.03226e-83	-0.338199	0.096	0.508	1.76517e-79	7	MFSD14B
1.86139e-83	-0.362844	0.098	0.504	3.18298e-79	7	RBBP8
4.1197e-83	-0.371372	0.035	0.397	7.04469e-79	7	DDX39B
5.88658e-82	-0.337107	0.106	0.511	1.00661e-77	7	WDFY2
8.54735e-82	-0.335045	0.077	0.471	1.4616e-77	7	MIA3
1.23688e-81	-0.337711	0.107	0.516	2.11506e-77	7	CAND1
2.15152e-81	-0.339096	0.085	0.477	3.6791e-77	7	RB1CC1
2.49177e-81	-0.335896	0.1	0.505	4.26092e-77	7	AFF4
2.73781e-81	-0.346658	0.081	0.472	4.68166e-77	7	JMJD1C
3.0446e-81	-0.348514	0.06	0.431	5.20626e-77	7	ARID1B
1.33418e-80	-0.324708	0.106	0.513	2.28146e-76	7	CSNK1E
1.99527e-80	-0.331721	0.091	0.486	3.41192e-76	7	DIDO1
2.56326e-80	-0.362076	0.083	0.47	4.38318e-76	7	SH3PXD2A
2.75921e-80	-0.317555	0.102	0.505	4.71824e-76	7	KHSRP
3.34373e-80	-0.320892	0.096	0.498	5.71778e-76	7	ZNF131
4.17248e-80	-0.326071	0.08	0.466	7.13494e-76	7	USP34
4.78123e-80	-0.327939	0.106	0.507	8.1759e-76	7	HUWE1
7.73815e-80	-0.333996	0.072	0.454	1.32322e-75	7	ERC1
1.15158e-79	-0.321918	0.099	0.498	1.9692e-75	7	UBAP2
1.22801e-79	-0.349089	0.068	0.437	2.0999e-75	7	ZNF292
1.36399e-79	-0.308892	0.108	0.518	2.33242e-75	7	ADAM15
2.00719e-79	-0.324862	0.102	0.506	3.4323e-75	7	VCL
2.39154e-79	-0.328063	0.082	0.472	4.08953e-75	7	ZC3H18
6.56211e-79	-0.313556	0.099	0.498	1.12212e-74	7	STT3A
8.8868e-79	-0.313092	0.095	0.494	1.51964e-74	7	KIF3B
1.74201e-78	-0.326046	0.093	0.486	2.97884e-74	7	CAMSAP2
3.03203e-78	-0.326538	0.082	0.466	5.18477e-74	7	TES
3.40632e-78	-0.327445	0.087	0.474	5.82482e-74	7	NFATC2IP
5.66284e-78	-0.34298	0.085	0.47	9.68346e-74	7	EPHA2
7.93669e-78	-0.315981	0.066	0.439	1.35717e-73	7	USP9X
8.48147e-78	-0.32026	0.086	0.473	1.45033e-73	7	NUDT3
3.25939e-77	-0.317562	0.104	0.498	5.57357e-73	7	ARHGAP21
5.42964e-77	-0.311285	0.104	0.498	9.28468e-73	7	GSK3A
1.10466e-76	-0.27427	0.116	0.524	1.88897e-72	7	SPG21
1.44656e-76	-0.328495	0.064	0.429	2.47362e-72	7	AHCTF1
2.68574e-76	-0.312365	0.09	0.474	4.59261e-72	7	ABI2
2.83421e-76	-0.346433	0.048	0.395	4.8465e-72	7	SLC16A1-AS1
6.83212e-76	-0.326819	0.066	0.43	1.16829e-71	7	ARID1A
1.23854e-75	-0.303611	0.087	0.469	2.1179e-71	7	PLOD3
1.28192e-75	-0.315987	0.095	0.48	2.19208e-71	7	CLIP1
1.69404e-75	-0.307266	0.091	0.471	2.8968e-71	7	DAXX
2.06112e-75	-0.299378	0.115	0.515	3.52451e-71	7	PNPT1
5.96483e-75	-0.303135	0.12	0.518	1.01999e-70	7	USP48
1.02971e-74	-0.289694	0.102	0.493	1.76081e-70	7	YTHDC2
1.39441e-74	-0.287502	0.113	0.512	2.38445e-70	7	COPA
1.97677e-74	-0.295681	0.12	0.521	3.38027e-70	7	TRAF4
3.45105e-74	-0.320906	0.089	0.463	5.90129e-70	7	NUP107
3.60316e-74	-0.329236	0.057	0.409	6.1614e-70	7	RANBP2
3.86685e-74	-0.311278	0.111	0.5	6.61231e-70	7	KDM5A
5.35949e-74	-0.308733	0.116	0.507	9.16473e-70	7	FASN
1.25426e-73	-0.315085	0.111	0.501	2.14478e-69	7	CLSTN1
1.48497e-73	-0.311441	0.061	0.413	2.5393e-69	7	NUTM2B-AS1
1.75654e-73	-0.342063	0.063	0.419	3.00368e-69	7	CDCA7
2.9172e-73	-0.322289	0.073	0.429	4.98842e-69	7	ZNF37A
5.10519e-73	-0.307331	0.078	0.442	8.72987e-69	7	SF3A1
5.36337e-73	-0.297499	0.123	0.522	9.17136e-69	7	SAFB2
6.41192e-73	-0.298994	0.087	0.454	1.09644e-68	7	KPNA6
7.56095e-73	-0.305548	0.104	0.483	1.29292e-68	7	FRMD4B
9.35847e-73	-0.314431	0.063	0.413	1.6003e-68	7	CHD8
1.32096e-72	-0.286889	0.107	0.495	2.25884e-68	7	PRRC2A
1.50798e-72	-0.304056	0.098	0.471	2.57865e-68	7	MET
1.7221e-72	-0.2922	0.1	0.483	2.94479e-68	7	ACER3
2.32355e-72	-0.286956	0.12	0.513	3.97327e-68	7	NR3C1
2.92944e-72	-0.267771	0.124	0.522	5.00935e-68	7	EHMT1
4.73578e-72	-0.325898	0.106	0.486	8.09819e-68	7	NCAPD2
5.43518e-72	-0.2963	0.096	0.471	9.29415e-68	7	PKN2
5.63938e-72	-0.283696	0.116	0.507	9.64334e-68	7	TCAF1
5.99552e-72	-0.326741	0.099	0.478	1.02523e-67	7	CKAP5
7.66347e-72	-0.302523	0.1	0.475	1.31045e-67	7	KMT2E
1.17726e-71	-0.28808	0.125	0.516	2.01312e-67	7	USP7
1.3267e-71	-0.303027	0.083	0.446	2.26865e-67	7	ATXN2
1.62083e-71	-0.296846	0.117	0.506	2.77162e-67	7	RHOBTB3
2.48695e-71	-0.281895	0.098	0.475	4.25268e-67	7	MARCH6
2.60377e-71	-0.289971	0.1	0.483	4.45244e-67	7	ZC3H14
3.61217e-71	-0.283693	0.103	0.485	6.17681e-67	7	TM9SF2
4.30033e-71	-0.310123	0.073	0.431	7.35356e-67	7	BACH1
4.31579e-71	-0.293793	0.091	0.462	7.38e-67	7	CARD10
4.34855e-71	-0.28622	0.117	0.505	7.43602e-67	7	TAOK3
4.56986e-71	-0.280858	0.124	0.518	7.81447e-67	7	PPFIA1
4.82175e-71	-0.287113	0.112	0.496	8.2452e-67	7	AP2A1
5.92569e-71	-0.291646	0.108	0.489	1.01329e-66	7	PTPN12
6.57363e-71	-0.284087	0.093	0.467	1.12409e-66	7	TRIP12
6.79721e-71	-0.283997	0.104	0.483	1.16232e-66	7	GPATCH8
8.72225e-71	-0.268875	0.125	0.515	1.4915e-66	7	NKAP
9.37501e-71	-0.263596	0.123	0.517	1.60313e-66	7	SCO1
1.08832e-70	-0.304316	0.057	0.398	1.86102e-66	7	FLNB
1.13242e-70	-0.298766	0.074	0.427	1.93644e-66	7	DGAT1
1.56352e-70	-0.292046	0.125	0.516	2.67362e-66	7	FNBP4
1.89525e-70	-0.327163	0.103	0.477	3.24087e-66	7	DUSP4
2.47411e-70	-0.2924	0.11	0.49	4.23072e-66	7	RAP2B
2.97849e-70	-0.290402	0.124	0.511	5.09323e-66	7	PPFIBP1
3.57046e-70	-0.283892	0.116	0.501	6.10549e-66	7	EFTUD2
4.4232e-70	-0.301141	0.048	0.38	7.56368e-66	7	CDK13
4.5643e-70	-0.300863	0.052	0.388	7.80495e-66	7	SETD2
4.70553e-70	-0.274926	0.121	0.51	8.04645e-66	7	RNF130
5.93952e-70	-0.272303	0.129	0.522	1.01566e-65	7	PAPSS1
8.62353e-70	-0.277443	0.115	0.496	1.47462e-65	7	VARS
1.0521e-69	-0.299398	0.07	0.419	1.7991e-65	7	POLR2A
1.19379e-69	-0.277654	0.094	0.464	2.04137e-65	7	TACC1
1.35656e-69	-0.292072	0.115	0.492	2.31971e-65	7	TBL1XR1
1.43852e-69	-0.286736	0.12	0.5	2.45987e-65	7	SKP2
1.71556e-69	-0.269388	0.123	0.51	2.93361e-65	7	MBD4
3.25247e-69	-0.271648	0.129	0.517	5.56172e-65	7	DDX6
3.30145e-69	-0.290208	0.124	0.505	5.64548e-65	7	NFKB1
4.57356e-69	-0.30447	0.056	0.393	7.8208e-65	7	PCNX4
6.25003e-69	-0.286764	0.094	0.456	1.06875e-64	7	CDK12
6.92311e-69	-0.323927	0.098	0.463	1.18385e-64	7	DUSP6
8.42548e-69	-0.27077	0.125	0.515	1.44076e-64	7	LEPROT
1.10346e-68	-0.294276	0.083	0.435	1.88692e-64	7	TOMM70
1.18948e-68	-0.287727	0.089	0.448	2.03401e-64	7	MAN1A2
1.53302e-68	-0.285828	0.095	0.456	2.62147e-64	7	CSNK1G3
1.85866e-68	-0.293829	0.072	0.417	3.17832e-64	7	LPP
1.96704e-68	-0.280006	0.104	0.475	3.36364e-64	7	RIDA
2.44272e-68	-0.290244	0.115	0.492	4.17705e-64	7	ZMYND19
2.47351e-68	-0.282042	0.096	0.458	4.2297e-64	7	CDK5RAP3
2.51858e-68	-0.264572	0.102	0.473	4.30677e-64	7	ZPR1
2.60093e-68	-0.270115	0.13	0.519	4.44759e-64	7	ATP6V1H
2.63867e-68	-0.30024	0.1	0.466	4.51213e-64	7	SLC38A2
2.71228e-68	-0.28992	0.13	0.511	4.63799e-64	7	RBM28
3.71259e-68	-0.310908	0.099	0.464	6.34853e-64	7	CDK5RAP2
3.88205e-68	-0.268279	0.102	0.472	6.6383e-64	7	GIGYF2
4.44831e-68	-0.268559	0.106	0.478	7.60661e-64	7	TERF1
4.52632e-68	-0.278612	0.103	0.469	7.74001e-64	7	TMEM192
4.70094e-68	-0.282764	0.107	0.481	8.03862e-64	7	SPOP
5.36154e-68	-0.270752	0.099	0.464	9.16824e-64	7	ZFAND5
5.64053e-68	-0.284087	0.1	0.465	9.64531e-64	7	RUSC1
6.81712e-68	-0.275255	0.111	0.485	1.16573e-63	7	LETM1
8.50224e-68	-0.281378	0.081	0.429	1.45388e-63	7	CPSF2
8.99692e-68	-0.275036	0.094	0.451	1.53847e-63	7	CDK16
1.20496e-67	-0.269294	0.117	0.495	2.06049e-63	7	ACSL4
1.34278e-67	-0.292993	0.111	0.479	2.29615e-63	7	PJA2
3.05269e-67	-0.273178	0.096	0.455	5.2201e-63	7	ZNF644
3.74942e-67	-0.30281	0.04	0.359	6.41152e-63	7	NCOA3
4.7053e-67	-0.291426	0.073	0.414	8.04606e-63	7	GATAD1
5.01258e-67	-0.262067	0.12	0.498	8.57151e-63	7	SMYD2
5.95668e-67	-0.272263	0.111	0.48	1.01859e-62	7	RBM6
6.72802e-67	-0.262833	0.136	0.526	1.15049e-62	7	GINM1
7.12808e-67	-0.276554	0.111	0.475	1.2189e-62	7	SLC35B2
8.71102e-67	-0.271178	0.123	0.502	1.48958e-62	7	ADD1
9.14889e-67	-0.269696	0.08	0.427	1.56446e-62	7	ESYT1
9.46447e-67	-0.300702	0.052	0.378	1.61842e-62	7	APC
9.94831e-67	-0.274019	0.117	0.496	1.70116e-62	7	TFDP2
1.00995e-66	-0.267252	0.134	0.516	1.72701e-62	7	TROVE2
1.78796e-66	-0.26772	0.132	0.517	3.05742e-62	7	NDFIP2
2.12667e-66	-0.282698	0.119	0.488	3.6366e-62	7	DIS3
2.20433e-66	-0.272736	0.132	0.513	3.7694e-62	7	TRNAU1AP
2.6954e-66	-0.259024	0.125	0.502	4.60914e-62	7	USO1
3.02612e-66	-0.297288	0.163	0.526	5.17467e-62	7	PXN
3.12417e-66	-0.275108	0.061	0.393	5.34234e-62	7	PSMD10
3.40359e-66	-0.250292	0.134	0.519	5.82014e-62	7	NQO2
3.45745e-66	-0.254554	0.136	0.525	5.91223e-62	7	TACO1
4.09233e-66	-0.263477	0.106	0.471	6.99788e-62	7	BECN1
4.25703e-66	-0.270506	0.14	0.524	7.27951e-62	7	NCLN
4.28877e-66	-0.2715	0.111	0.478	7.3338e-62	7	HNRNPL
5.7114e-66	-0.277697	0.102	0.463	9.76649e-62	7	SECISBP2
5.88028e-66	-0.281873	0.082	0.425	1.00553e-61	7	PPP1R13L
6.90228e-66	-0.274635	0.098	0.451	1.18029e-61	7	SPG7
7.32408e-66	-0.262482	0.086	0.436	1.25242e-61	7	ILVBL
7.49607e-66	-0.267245	0.12	0.489	1.28183e-61	7	NCKAP1
7.53031e-66	-0.287952	0.052	0.372	1.28768e-61	7	POLK
9.94767e-66	-0.259164	0.116	0.491	1.70105e-61	7	STARD7
1.01957e-65	-0.271301	0.098	0.455	1.74347e-61	7	YIPF4
1.45468e-65	-0.271287	0.099	0.455	2.4875e-61	7	DNAJB14
1.62158e-65	-0.293843	0.162	0.526	2.7729e-61	7	UCK2
2.05619e-65	-0.276535	0.086	0.436	3.51608e-61	7	MTRF1L
2.39028e-65	-0.267155	0.123	0.497	4.08737e-61	7	LRPPRC
2.47568e-65	-0.255006	0.119	0.493	4.23342e-61	7	SPPL2A
2.67506e-65	-0.347063	0.072	0.403	4.57435e-61	7	ITGA2
2.95026e-65	-0.262414	0.125	0.501	5.04494e-61	7	TMEM154
3.42621e-65	-0.287624	0.065	0.394	5.85882e-61	7	ARHGEF28
4.31837e-65	-0.287047	0.066	0.398	7.38441e-61	7	RASAL2
4.48894e-65	-0.260328	0.123	0.495	7.67609e-61	7	YRDC
6.71899e-65	-0.259979	0.132	0.509	1.14895e-60	7	ENTR1
7.28917e-65	-0.264251	0.145	0.524	1.24645e-60	7	PPIL4
7.49943e-65	-0.267683	0.12	0.49	1.2824e-60	7	NUDCD1
7.74389e-65	-0.275763	0.1	0.453	1.32421e-60	7	CORO2A
8.0866e-65	-0.268551	0.1	0.459	1.38281e-60	7	IPO9
8.31109e-65	-0.273335	0.103	0.462	1.4212e-60	7	HMGCR
9.06994e-65	-0.268405	0.082	0.429	1.55096e-60	7	NF1
1.04701e-64	-0.277233	0.108	0.466	1.79038e-60	7	EMP1
1.04785e-64	-0.269494	0.082	0.425	1.79182e-60	7	TXLNA
1.32467e-64	-0.277115	0.095	0.444	2.26519e-60	7	CHPF
1.55037e-64	-0.257609	0.125	0.499	2.65114e-60	7	RBBP4
1.70437e-64	-0.283335	0.063	0.385	2.91448e-60	7	SUPT20H
1.82478e-64	-0.257411	0.087	0.441	3.12038e-60	7	SPECC1
1.86826e-64	-0.260254	0.137	0.518	3.19473e-60	7	DPP9
2.04088e-64	-0.264935	0.113	0.477	3.4899e-60	7	RYK
2.49738e-64	-0.273472	0.07	0.404	4.27052e-60	7	INTS6
2.77922e-64	-0.25582	0.14	0.524	4.75247e-60	7	UFL1
2.79711e-64	-0.270576	0.091	0.437	4.78305e-60	7	IVD
3.45942e-64	-0.261093	0.103	0.459	5.91562e-60	7	CDC42BPB
3.53973e-64	-0.256799	0.117	0.487	6.05294e-60	7	RNF115
3.85967e-64	-0.303631	0.085	0.423	6.60003e-60	7	ATAD5
4.60209e-64	-0.262832	0.078	0.418	7.86957e-60	7	NCBP3
6.06071e-64	-0.283128	0.089	0.429	1.03638e-59	7	GTF2H2
6.75116e-64	-0.255408	0.12	0.484	1.15445e-59	7	TRAF7
8.44468e-64	-0.273359	0.095	0.441	1.44404e-59	7	TOR3A
1.19754e-63	-0.260819	0.107	0.464	2.0478e-59	7	DSE
1.26824e-63	-0.275539	0.063	0.385	2.1687e-59	7	SETD5
1.31542e-63	-0.257005	0.132	0.507	2.24937e-59	7	C6orf62
1.35035e-63	-0.279952	0.093	0.439	2.3091e-59	7	WSB1
1.48202e-63	-0.263251	0.102	0.451	2.53425e-59	7	SMAD2
1.52768e-63	-0.271691	0.077	0.407	2.61233e-59	7	ECPAS
1.55343e-63	-0.252953	0.137	0.512	2.65636e-59	7	CLPTM1
1.8235e-63	-0.266237	0.08	0.417	3.11819e-59	7	ZNF281
1.85924e-63	-0.250199	0.116	0.486	3.17931e-59	7	DPP7
1.90904e-63	-0.261478	0.149	0.523	3.26446e-59	7	ARIH2
1.97565e-63	-0.26998	0.104	0.455	3.37836e-59	7	PGD
2.0291e-63	-0.273077	0.059	0.377	3.46976e-59	7	PLEKHA5
2.03549e-63	-0.286069	0.162	0.524	3.48068e-59	7	IWS1
2.31303e-63	-0.261643	0.115	0.481	3.95528e-59	7	DHCR7
2.35683e-63	-0.291012	0.082	0.418	4.03018e-59	7	PPP1R10
2.69459e-63	-0.280886	0.04	0.344	4.60774e-59	7	ANKRD13D
2.74904e-63	-0.275679	0.087	0.427	4.70086e-59	7	EXT1
3.3305e-63	-0.309803	0.116	0.471	5.69516e-59	7	PRR11
3.56277e-63	-0.27908	0.046	0.354	6.09234e-59	7	CLOCK
3.62987e-63	-0.265586	0.081	0.415	6.20708e-59	7	SMARCA2
3.77463e-63	-0.278534	0.061	0.382	6.45462e-59	7	PCSK7
4.82914e-63	-0.252054	0.074	0.409	8.25784e-59	7	UNC45A
5.17813e-63	-0.29493	0.096	0.445	8.85461e-59	7	INSIG1
5.65868e-63	-0.267265	0.14	0.517	9.67634e-59	7	PPP3CA
6.21256e-63	-0.253679	0.121	0.484	1.06235e-58	7	LPGAT1
6.26498e-63	-0.258783	0.102	0.451	1.07131e-58	7	TM9SF4
6.94296e-63	-0.274128	0.059	0.376	1.18725e-58	7	TMEM245
6.97867e-63	-0.2736	0.085	0.417	1.19335e-58	7	ISG20L2
7.33052e-63	-0.261622	0.1	0.447	1.25352e-58	7	ADAR
8.05885e-63	-0.261696	0.119	0.48	1.37806e-58	7	CNN3
8.11493e-63	-0.265408	0.078	0.41	1.38765e-58	7	MYOF
8.29275e-63	-0.266268	0.089	0.429	1.41806e-58	7	IMPAD1
8.77496e-63	-0.270178	0.09	0.43	1.50052e-58	7	WDR36
1.14754e-62	-0.286146	0.091	0.432	1.96229e-58	7	MIDN
1.18415e-62	-0.277186	1	0.989	2.0249e-58	7	ITGB4
1.21444e-62	-0.273469	0.057	0.373	2.07669e-58	7	PDS5B
1.27758e-62	-0.254062	0.129	0.502	2.18466e-58	7	RFT1
1.52052e-62	-0.272513	0.081	0.415	2.60009e-58	7	CEP290
1.71051e-62	-0.260751	0.11	0.463	2.92497e-58	7	SLMAP
1.8264e-62	-0.252429	0.11	0.464	3.12315e-58	7	ACLY
1.85016e-62	-0.25618	0.124	0.489	3.16377e-58	7	AKIRIN1
1.86185e-62	-0.271677	0.086	0.421	3.18377e-58	7	TGFBR2
1.86201e-62	-0.251263	0.115	0.478	3.18404e-58	7	DUSP23
1.96596e-62	-0.26184	0.125	0.49	3.36179e-58	7	TMEM173
2.08739e-62	-0.272389	0.11	0.456	3.56944e-58	7	ZNF148
2.45235e-62	-0.258458	0.102	0.449	4.19351e-58	7	RNF13
2.48829e-62	-0.256633	0.103	0.451	4.25498e-58	7	BCAS4
2.68918e-62	-0.253868	0.128	0.497	4.59849e-58	7	NUP50
3.13012e-62	-0.262604	0.106	0.454	5.35251e-58	7	FAM45A
3.47647e-62	-0.259419	0.133	0.505	5.94477e-58	7	TSPAN5
3.64534e-62	-0.273044	0.072	0.397	6.23353e-58	7	SH2D3A
3.80343e-62	-0.254216	0.136	0.512	6.50387e-58	7	ARHGDIB
4.17597e-62	-0.258744	0.116	0.475	7.1409e-58	7	GSK3B
4.69815e-62	-0.25112	0.138	0.506	8.03384e-58	7	PFKL
7.84345e-62	-0.274102	0.083	0.41	1.34123e-57	7	MAN1B1
9.41171e-62	-0.255929	0.085	0.42	1.6094e-57	7	CCNL1
1.11963e-61	-0.25223	0.107	0.456	1.91457e-57	7	CYFIP1
1.21778e-61	-0.257203	0.087	0.421	2.0824e-57	7	MACO1
1.23973e-61	-0.259702	0.108	0.46	2.11995e-57	7	SOCS2
2.298e-61	-0.252937	0.111	0.465	3.92958e-57	7	SNRNP35
2.44171e-61	-0.257194	0.073	0.398	4.17532e-57	7	BIRC6
2.87316e-61	-0.258684	0.091	0.428	4.9131e-57	7	MARK3
2.89801e-61	-0.279226	0.047	0.348	4.95559e-57	7	LPIN1
3.12989e-61	-0.255302	0.133	0.501	5.35211e-57	7	TRIM27
4.32592e-61	-0.264593	0.112	0.462	7.39733e-57	7	SPINT1
4.35031e-61	-0.353556	0.237	0.532	7.43903e-57	7	POLR2J3.1
4.82433e-61	-0.256843	0.112	0.466	8.24961e-57	7	JPX
5.80694e-61	-0.254913	0.098	0.439	9.92986e-57	7	INTS10
6.08472e-61	-0.256869	0.087	0.424	1.04049e-56	7	SORBS3
6.58328e-61	-0.283419	0.104	0.442	1.12574e-56	7	TTF2
7.431e-61	-0.251945	0.119	0.478	1.2707e-56	7	ERGIC1
7.54212e-61	-0.256287	0.076	0.399	1.2897e-56	7	EFCAB14
8.87901e-61	-0.264626	0.086	0.416	1.51831e-56	7	ZKSCAN1
1.14608e-60	-0.280224	0.077	0.4	1.9598e-56	7	ERCC6
1.17811e-60	-0.266541	0.12	0.474	2.01458e-56	7	BTG1
1.58436e-60	-0.252204	0.082	0.41	2.70926e-56	7	CWC22
1.62929e-60	-0.254791	0.104	0.445	2.78608e-56	7	CTBP1
1.80712e-60	-0.286695	0.072	0.392	3.09017e-56	7	BRCA2
2.25783e-60	-0.267846	0.074	0.399	3.86089e-56	7	ATF5
2.44798e-60	-0.252755	0.108	0.456	4.18605e-56	7	DUSP7
2.49567e-60	-0.352002	0.093	0.421	4.2676e-56	7	CDCA2
2.98411e-60	-0.261874	0.072	0.39	5.10282e-56	7	TEAD1
5.18744e-60	-0.2509	0.068	0.382	8.87052e-56	7	BAG3
1.00569e-59	-0.257015	0.04	0.337	1.71972e-55	7	PSMA3-AS1
1.06392e-59	-0.250185	0.129	0.486	1.81931e-55	7	CUL1
1.11154e-59	-0.268123	0.064	0.378	1.90074e-55	7	UHRF2
1.39153e-59	-0.264536	0.121	0.471	2.37951e-55	7	ELOVL6
1.50006e-59	-0.253844	0.095	0.432	2.5651e-55	7	MAPK6
1.67267e-59	-0.309947	0.125	0.469	2.86026e-55	7	ECT2
1.68667e-59	-0.256222	0.094	0.428	2.88421e-55	7	BCAR3
2.07317e-59	-0.254314	0.086	0.412	3.54513e-55	7	CEP350
2.35416e-59	-0.25275	0.113	0.459	4.02562e-55	7	MSH2
2.4211e-59	-0.257609	0.083	0.407	4.14008e-55	7	BTBD7
2.7091e-59	-0.264705	0.06	0.364	4.63257e-55	7	FKBP15
3.05304e-59	-0.256989	0.08	0.399	5.2207e-55	7	OGA
3.26539e-59	-0.262467	0.044	0.341	5.58382e-55	7	REV3L
3.7357e-59	-0.265903	0.095	0.429	6.38805e-55	7	EZH2
4.0293e-59	-0.264251	0.082	0.405	6.8901e-55	7	SNHG12
4.83364e-59	-0.263617	0.095	0.422	8.26552e-55	7	PRKCI
5.83428e-59	-0.266874	0.116	0.461	9.97661e-55	7	CEP170
6.31226e-59	-0.284397	0.078	0.396	1.0794e-54	7	VEGFA
7.40821e-59	-0.286942	0.197	0.531	1.2668e-54	7	NUFIP2
8.73988e-59	-0.278494	0.051	0.347	1.49452e-54	7	MCM8
9.07528e-59	-0.269404	0.039	0.329	1.55187e-54	7	VPS13A
9.68287e-59	-0.273635	0.085	0.406	1.65577e-54	7	CASP8AP2
1.45362e-58	-0.256059	0.073	0.387	2.48569e-54	7	TAP2
1.80672e-58	-0.257261	0.082	0.397	3.0895e-54	7	ENTPD6
2.02853e-58	-0.254709	0.068	0.378	3.46879e-54	7	DDX23
7.00464e-58	-0.252438	0.089	0.409	1.19779e-53	7	EXOSC10
7.63854e-58	-0.264432	0.085	0.403	1.30619e-53	7	CIP2A
1.01151e-57	-0.252054	0.081	0.398	1.72968e-53	7	GNAQ
1.61217e-57	-0.262734	0.078	0.388	2.75682e-53	7	KCNK6
3.69301e-57	-0.262709	0.039	0.319	6.31504e-53	7	TMEM181
4.29974e-57	-0.250912	0.091	0.411	7.35255e-53	7	LAMB1
4.59491e-57	-0.284864	0.219	0.541	7.85729e-53	7	PDS5A
5.39102e-57	-0.259181	0.044	0.33	9.21864e-53	7	ATF6B
7.89244e-57	-0.269251	0.094	0.414	1.34961e-52	7	BARD1
9.94972e-57	-0.266601	0.061	0.356	1.7014e-52	7	MOB3B
1.00129e-56	-0.250103	0.068	0.371	1.71221e-52	7	EHBP1
1.05565e-56	-0.253067	0.064	0.362	1.80516e-52	7	SNTB2
1.78421e-56	-0.257972	0.063	0.356	3.051e-52	7	BAZ2A
2.55261e-56	-0.252611	0.043	0.328	4.36497e-52	7	PIK3C2A
3.10382e-56	-0.252614	0.113	0.443	5.30754e-52	7	GCC2
6.55751e-56	-0.257609	0.076	0.377	1.12133e-51	7	NAF1
6.62886e-56	-0.251163	0.076	0.379	1.13353e-51	7	XIAP
9.49585e-56	-0.25108	0.091	0.407	1.62379e-51	7	RFC5
1.13764e-55	-0.255715	0.057	0.349	1.94536e-51	7	NUMA1
2.07086e-55	-0.254142	0.078	0.383	3.54117e-51	7	NR2F2
2.41282e-55	-0.250714	0.048	0.332	4.12593e-51	7	TNRC6A
5.59131e-55	-0.250038	0.044	0.324	9.56113e-51	7	TIMELESS
6.63133e-55	-0.254003	0.053	0.34	1.13396e-50	7	UBR4
8.36473e-55	-0.278649	0.039	0.311	1.43037e-50	7	MIR222HG
3.99746e-54	-0.276563	0.051	0.333	6.83566e-50	7	KNL1
1.43586e-53	-0.250748	0.053	0.33	2.45533e-49	7	SUGP2
1.61222e-53	-0.284718	0.065	0.354	2.75689e-49	7	POU2F2
1.5872e-52	-0.252278	0.066	0.351	2.71412e-48	7	SLCO4A1
3.17159e-52	-0.293398	0.124	0.448	5.42342e-48	7	E2F1
3.99775e-52	-0.260497	0.039	0.303	6.83615e-48	7	ABCC3
1.17697e-51	-0.262041	0.04	0.3	2.01261e-47	7	RSRP1
8.63564e-51	-0.258559	0.996	0.894	1.47669e-46	7	EPRS
1.68244e-50	-0.254209	0.108	0.416	2.87697e-46	7	DEPDC1B
1.02282e-49	-0.253485	0.103	0.404	1.74902e-45	7	MCM10
2.76253e-48	-0.250069	0.077	0.357	4.72393e-44	7	ARL4C
3.95752e-48	-0.289318	0.078	0.354	6.76736e-44	7	HIST1H1E
9.82574e-48	-0.280411	0.136	0.448	1.6802e-43	7	FBXO5
4.56152e-44	-0.294554	0.085	0.345	7.8002e-40	7	KIF14
1.25878e-43	-0.251112	0.154	0.459	2.15251e-39	7	FAM111A
3.70324e-43	-0.270309	0.284	0.539	6.33254e-39	7	NKTR
2.64801e-41	-0.277124	0.151	0.443	4.5281e-37	7	FAM111B
5.3713e-41	-0.285496	0.085	0.336	9.18492e-37	7	TXNIP
4.50141e-40	-0.253001	0.116	0.384	7.69741e-36	7	DEPDC1
4.62369e-40	-0.264385	0.153	0.438	7.90652e-36	7	HIST1H1C
1.07069e-36	-0.253807	0.153	0.425	1.83088e-32	7	CENPA
1.99069e-36	-0.308618	0.999	0.935	3.40407e-32	7	ZFP36L1
3.96427e-34	-0.256244	0.199	0.453	6.77891e-30	7	CKAP2L
3.43483e-19	-0.274348	0.999	0.96	5.87357e-15	7	LAMB3
2.25418e-10	-0.324614	0.997	0.875	3.85465e-06	7	MKI67
4.88236e-183	0.909624	1	0.927	8.34884e-179	8	CCNB1
9.34951e-174	0.846136	1	0.959	1.59877e-169	8	CKS2
2.0669e-168	0.917299	0.995	0.663	3.5344e-164	8	AURKA
6.54729e-159	0.866948	0.993	0.661	1.11959e-154	8	HMMR
1.32867e-147	0.782726	0.998	0.841	2.27202e-143	8	TPX2
8.11807e-138	0.701659	1	0.893	1.38819e-133	8	CDC20
9.34577e-132	0.744677	0.975	0.636	1.59813e-127	8	ASPM
1.24042e-124	0.461875	1	1	2.12111e-120	8	TUBA1C
7.2207e-115	0.373751	1	1	1.23474e-110	8	TUBB4B
4.65658e-113	0.670347	0.89	0.504	7.96276e-109	8	ARL6IP1
1.20113e-112	0.679399	1	0.824	2.05392e-108	8	CENPF
5.79059e-106	0.568461	0.759	0.306	9.90191e-102	8	KIF14
1.48852e-105	0.592264	0.863	0.431	2.54536e-101	8	CEP55
3.87208e-103	0.61035	0.788	0.345	6.62126e-99	8	DEPDC1
5.50505e-103	0.527939	0.998	0.937	9.41363e-99	8	CKS1B
1.16356e-99	0.522259	0.709	0.275	1.98968e-95	8	PSRC1
8.87077e-99	0.349835	1	1	1.5169e-94	8	DYNLL1
5.0266e-98	0.610122	0.872	0.447	8.59548e-94	8	PLK1
2.75797e-96	0.542671	0.98	0.755	4.71613e-92	8	CCNB2
7.92278e-94	0.470185	1	0.983	1.3548e-89	8	UBE2S
1.15892e-91	0.532322	0.986	0.761	1.98175e-87	8	NUSAP1
4.6673e-90	0.501734	0.777	0.348	7.98108e-86	8	KIF2C
1.08553e-89	0.335506	1	1	1.85626e-85	8	CALM2
2.74793e-89	0.436771	0.615	0.219	4.69895e-85	8	NEK2
8.72409e-89	0.478938	0.768	0.331	1.49182e-84	8	CDCA8
7.93183e-87	0.532655	0.84	0.454	1.35634e-82	8	SGO2
1.41187e-84	0.415997	1	0.98	2.4143e-80	8	PTTG1
7.53817e-84	0.539276	0.919	0.605	1.28903e-79	8	KIF23
1.10521e-80	0.467569	1	0.949	1.88991e-76	8	HMGB2
1.52937e-80	0.511235	0.953	0.774	2.61523e-76	8	KIF20B
2.5471e-80	0.492365	0.977	0.858	4.35555e-76	8	BIRC5
7.65698e-80	0.458687	0.698	0.31	1.30934e-75	8	RACGAP1
2.24576e-79	0.341009	1	0.998	3.84026e-75	8	JPT1
3.17337e-76	0.517419	0.899	0.559	5.42646e-72	8	CENPE
4.48776e-76	-0.7724	0.962	0.986	7.67407e-72	8	AREG
4.92642e-75	0.344953	1	0.998	8.42418e-71	8	NUCKS1
3.45469e-72	0.49261	0.806	0.454	5.90752e-68	8	KNSTRN
5.71269e-72	-0.592687	0.761	0.947	9.7687e-68	8	ZFP36L1
1.68574e-71	0.46863	0.777	0.388	2.88262e-67	8	CENPA
4.20036e-70	0.498863	0.903	0.604	7.18261e-66	8	CCNA2
1.0764e-68	0.455052	0.955	0.851	1.84065e-64	8	RAD21
6.55975e-68	0.343594	0.52	0.187	1.12172e-63	8	PIMREG
1.03531e-66	0.412448	0.698	0.331	1.77038e-62	8	BUB1
2.47137e-66	0.493778	0.872	0.583	4.22604e-62	8	ANLN
2.862e-66	0.501543	0.881	0.591	4.89403e-62	8	DLGAP5
5.66475e-66	0.483396	0.804	0.461	9.68672e-62	8	NUF2
3.3103e-65	0.377689	0.561	0.227	5.66062e-61	8	KIF20A
1.56152e-63	0.484234	0.851	0.596	2.6702e-59	8	CDC25B
1.73523e-61	0.415205	0.775	0.414	2.96725e-57	8	TACC3
1.12401e-59	0.30844	0.426	0.145	1.92205e-55	8	TNFAIP8L1
1.88082e-58	0.335404	0.993	0.932	3.2162e-54	8	KPNA2
1.01831e-57	0.398546	0.793	0.426	1.74132e-53	8	GTSE1
1.07085e-56	0.363013	0.991	0.92	1.83116e-52	8	CDKN3
4.96717e-56	0.446568	0.872	0.599	8.49386e-52	8	CKAP2
9.50066e-56	-0.616759	0.872	0.948	1.62461e-51	8	IER3
2.2213e-52	0.378524	0.989	0.875	3.79842e-48	8	SMC4
1.17699e-51	-0.451921	0.275	0.639	2.01265e-47	8	MCM5
1.82191e-51	-0.467795	0.957	0.968	3.11547e-47	8	PCNA
1.63411e-50	-0.565345	0.926	0.954	2.79433e-46	8	DKK1
2.36052e-50	0.398072	0.75	0.431	4.03649e-46	8	PRR11
4.79374e-50	0.345254	0.734	0.381	8.19729e-46	8	CDCA2
5.36363e-50	-0.530214	0.628	0.848	9.1718e-46	8	PLK2
7.55996e-50	0.402415	0.941	0.713	1.29275e-45	8	TOP2A
8.85183e-50	0.295571	0.998	0.995	1.51366e-45	8	SFPQ
3.45098e-48	0.354965	0.696	0.379	5.90118e-44	8	DEPDC1B
1.1914e-46	-0.63963	0.464	0.71	2.0373e-42	8	CDK1
1.77923e-46	0.282606	0.493	0.211	3.04248e-42	8	PRC1
4.01168e-46	-0.7604	0.775	0.912	6.85997e-42	8	HIST1H4C
6.89956e-46	-0.585969	0.574	0.814	1.17983e-41	8	CYR61
8.96718e-46	-0.556061	0.205	0.539	1.53339e-41	8	INHBA
1.02383e-45	0.292011	0.993	0.986	1.75075e-41	8	CDC42
3.08998e-45	-0.648677	0.261	0.59	5.28387e-41	8	IL1B
1.01438e-44	0.378249	0.831	0.579	1.73458e-40	8	CDCA3
2.03528e-44	0.349178	0.948	0.819	3.48033e-40	8	MAD2L1
2.13164e-44	0.279239	0.457	0.19	3.6451e-40	8	KIF18A
3.94198e-43	0.357273	0.948	0.907	6.74079e-39	8	PRNP
3.39254e-42	-0.472884	0.525	0.785	5.80124e-38	8	MYC
3.41001e-42	-0.410013	0.279	0.605	5.83111e-38	8	DUSP5
3.83246e-42	-0.386925	0.732	0.913	6.55351e-38	8	HMGA2
2.95022e-41	0.341617	0.91	0.795	5.04487e-37	8	HP1BP3
2.21579e-40	-0.415184	0.872	0.949	3.789e-36	8	ZFP36L2
2.13183e-39	0.276772	0.437	0.19	3.64542e-35	8	SAPCD2
2.42454e-39	-0.594267	0.216	0.52	4.14597e-35	8	HIST1H1D
3.78415e-39	-0.396204	0.284	0.579	6.4709e-35	8	MCM6
4.45486e-39	0.298616	0.541	0.27	7.61781e-35	8	BUB1B
5.30063e-39	-0.441365	0.133	0.438	9.06407e-35	8	FBXO5
5.80875e-39	-0.396766	0.394	0.687	9.93297e-35	8	SNAI2
2.52943e-38	-0.684521	0.205	0.5	4.32533e-34	8	HIST1H1A
3.30987e-38	0.353064	0.703	0.432	5.65988e-34	8	ECT2
1.10898e-37	0.340954	0.642	0.381	1.89635e-33	8	PPP1R10
2.24513e-37	0.337462	0.921	0.851	3.83916e-33	8	HMGB3
8.65243e-37	0.323975	0.64	0.36	1.47957e-32	8	KIF11
2.51905e-36	0.266902	0.561	0.284	4.30758e-32	8	TTK
1.80745e-35	0.26233	1	0.986	3.09073e-31	8	HDGF
1.04156e-34	-0.359609	0.39	0.675	1.78107e-30	8	GINS2
1.51014e-34	-0.388127	0.818	0.933	2.58234e-30	8	PMEPA1
2.85641e-34	-0.436356	0.588	0.795	4.88446e-30	8	IL1A
2.87602e-32	0.277146	0.959	0.93	4.91799e-28	8	ACTR2
5.19001e-32	0.306998	0.899	0.812	8.87492e-28	8	MAPRE1
8.41295e-32	-0.364805	0.417	0.653	1.43861e-27	8	MCM3
1.8812e-31	-0.347639	0.34	0.621	3.21686e-27	8	PHLDA1
4.74068e-31	-0.448039	0.178	0.433	8.10657e-27	8	FAM111B
6.91076e-31	0.295044	0.917	0.794	1.18174e-26	8	H2AFX
9.77845e-31	-0.438354	0.322	0.576	1.67211e-26	8	CSF3
3.00072e-30	0.292467	0.93	0.82	5.13124e-26	8	PLIN3
1.20451e-29	0.293462	0.872	0.758	2.05971e-25	8	RAC2
1.58277e-29	-0.361931	0.306	0.555	2.70654e-25	8	ADRB2
3.23546e-29	-0.291461	0.401	0.656	5.53264e-25	8	PNKP
3.79727e-29	0.296977	0.917	0.832	6.49334e-25	8	ANP32E
1.17862e-28	-0.323195	0.448	0.689	2.01544e-24	8	HELLS
2.1217e-28	-0.365639	0.502	0.697	3.62811e-24	8	CLSPN
2.19194e-28	-0.327774	0.626	0.831	3.74822e-24	8	JUND
3.6418e-28	-0.373647	0.187	0.435	6.22748e-24	8	E2F1
1.18428e-27	-0.38533	0.405	0.645	2.02512e-23	8	PHACTR3
6.80102e-27	-0.38943	0.998	1	1.16297e-22	8	KRT17
2.6895e-26	0.280979	0.791	0.595	4.59905e-22	8	KIF22
3.01383e-26	0.269769	0.736	0.503	5.15365e-22	8	NDC80
5.34259e-26	-0.318576	0.387	0.635	9.13583e-22	8	JUNB
5.99837e-26	0.291137	0.984	0.88	1.02572e-21	8	MKI67
9.55917e-26	-0.332933	0.338	0.582	1.63462e-21	8	KLF6
3.94439e-25	0.263993	0.908	0.879	6.7449e-21	8	TAF1D
4.41198e-25	0.250124	0.984	0.952	7.54448e-21	8	TPM4
8.19669e-25	-0.275925	0.482	0.704	1.40163e-20	8	EXOSC9
1.57577e-24	-0.293795	0.135	0.365	2.69457e-20	8	UNG
6.08901e-24	0.288694	0.628	0.413	1.04122e-19	8	UBALD2
6.87466e-24	-0.313731	0.117	0.343	1.17557e-19	8	HIST1H1E
9.04419e-24	0.258603	0.664	0.448	1.54656e-19	8	NCAPD2
2.16355e-23	-0.255266	0.376	0.616	3.69968e-19	8	IER5
8.27563e-23	-0.315857	0.984	0.987	1.41513e-18	8	FGFBP1
1.62651e-22	-0.549842	0.903	0.928	2.78133e-18	8	FST
2.23854e-22	-0.292154	0.052	0.252	3.8279e-18	8	HIST1H1B
5.99162e-22	0.292535	0.84	0.743	1.02457e-17	8	MIS18BP1
6.66365e-22	0.279117	0.842	0.726	1.13948e-17	8	MZT1
2.43146e-21	-0.252982	0.428	0.642	4.1578e-17	8	RFC2
2.5164e-21	-0.375756	0.223	0.426	4.30305e-17	8	HIST1H1C
3.22675e-21	-0.31113	0.245	0.451	5.51775e-17	8	ADAMTS6
4.49927e-21	-0.297812	0.939	0.963	7.69374e-17	8	LAMB3
5.51434e-21	0.252192	0.597	0.403	9.42952e-17	8	LBR
4.61686e-20	-0.291608	0.279	0.48	7.89483e-16	8	SAMD1
1.42691e-19	0.326412	0.73	0.591	2.44002e-15	8	NORAD
7.11664e-19	0.261102	0.667	0.508	1.21695e-14	8	CRK
9.67816e-19	-0.255322	0.475	0.649	1.65496e-14	8	MCM4
1.32541e-18	-0.262095	0.55	0.731	2.26646e-14	8	JAG1
2.18898e-18	-0.546877	0.723	0.85	3.74315e-14	8	G0S2
5.11895e-18	-0.257755	0.597	0.772	8.75341e-14	8	AMIGO2
9.74291e-18	-0.256288	0.52	0.67	1.66604e-13	8	RFC4
2.19782e-17	0.330729	0.486	0.309	3.75827e-13	8	TXNIP
8.03772e-17	-0.339733	0.239	0.42	1.37445e-12	8	CDKN1A
2.44905e-16	-0.284211	0.18	0.356	4.18788e-12	8	PTHLH
2.86386e-16	-0.250097	0.144	0.318	4.89721e-12	8	HIST2H2AC
3.21845e-16	-0.2574	0.716	0.826	5.50356e-12	8	FEN1
1.54293e-14	-0.275097	0.743	0.83	2.63841e-10	8	SLBP
4.85799e-14	-0.285888	0.991	0.988	8.30716e-10	8	NEAT1
1.82457e-13	-0.251896	0.646	0.799	3.12002e-09	8	F3
5.06001e-13	-0.250882	0.293	0.436	8.65262e-09	8	CDC45
9.7921e-12	-0.261988	0.583	0.716	1.67445e-07	8	NFKBIA
7.73975e-11	-0.254526	0.671	0.788	1.3235e-06	8	PLAU
3.98697e-07	-0.320854	0.912	0.915	0.00681772	8	KRT6A
3.95118e-133	-0.275656	1	1	6.75652e-129	9	RPS8
3.30624e-119	-0.261482	1	1	5.65368e-115	9	RPS14
1.43131e-89	-0.253351	1	1	2.44754e-85	9	RPS9
2.92616e-64	0.287023	1	1	5.00373e-60	9	HNRNPA2B1
3.21875e-54	-0.392924	0.994	1	5.50407e-50	9	HSP90B1
4.76445e-38	0.397856	0.986	0.842	8.14721e-34	9	ALDH1A3
5.37335e-27	0.253722	0.957	0.722	9.18843e-23	9	DDIT4
2.18712e-26	0.308531	0.997	0.974	3.73998e-22	9	ENY2
1.0522e-25	0.279926	0.98	0.906	1.79927e-21	9	PRNP
2.16468e-24	0.272377	0.994	0.97	3.7016e-20	9	SRP9
2.44438e-23	-0.637237	0.881	0.907	4.1799e-19	9	HIST1H4C
9.46624e-22	-0.250372	0.183	0.47	1.61873e-17	9	PTPN12
5.05754e-21	0.315056	0.971	0.901	8.64839e-17	9	EIF4H
5.59546e-21	0.260748	0.971	0.819	9.56824e-17	9	MAD2L1
8.12751e-18	-0.256049	0.096	0.318	1.3898e-13	9	HIST2H2AC
4.66301e-17	-0.272577	0.122	0.341	7.97374e-13	9	HIST1H1E
8.74599e-17	0.27133	0.843	0.729	1.49557e-12	9	CNIH1
3.15501e-15	-0.296964	0.203	0.424	5.39507e-11	9	HIST1H1C
8.65454e-15	-0.4514	0.333	0.513	1.47993e-10	9	HIST1H1D
1.05321e-14	0.250027	0.968	0.903	1.80099e-10	9	RPL36A
3.36505e-14	-0.341835	0.98	0.989	5.75424e-10	9	NEAT1
3.44269e-11	-0.263272	0.188	0.373	5.887e-07	9	S100A9
5.89637e-05	-0.364297	0.414	0.49	1	9	HIST1H1A
2.83569e-137	0.625115	0.474	0.038	4.84903e-133	10	STC2
6.88309e-95	0.891618	0.635	0.106	1.17701e-90	10	DDIT3
1.3571e-85	0.886723	0.781	0.186	2.32064e-81	10	SLC7A11
4.15613e-76	0.324786	0.299	0.027	7.10698e-72	10	CHAC1
1.27152e-66	0.853285	0.774	0.233	2.1743e-62	10	ASNS
9.83139e-64	-0.848145	1	1	1.68117e-59	10	TUBB4B
4.33268e-63	0.973625	0.964	0.61	7.40888e-59	10	PSAT1
1.41059e-60	1.25076	0.942	0.706	2.41211e-56	10	TRIB3
3.08848e-59	0.725936	1	1	5.2813e-55	10	ZFAS1
1.13693e-57	-0.65254	1	1	1.94415e-53	10	TUBB
4.69787e-55	0.448713	1	1	8.03335e-51	10	EIF1
1.09868e-54	0.308143	0.299	0.037	1.87874e-50	10	SLFN5
1.41954e-54	0.605747	0.533	0.118	2.42741e-50	10	DNAJB9
2.2685e-53	-0.595116	1	1	3.87913e-49	10	HSP90AA1
1.03015e-51	-0.61433	1	1	1.76155e-47	10	TUBA1B
1.40834e-49	1.1223	0.942	0.727	2.40826e-45	10	DDIT4
1.42042e-47	0.755159	1	0.898	2.42892e-43	10	CEBPB
1.33503e-43	1.03402	0.752	0.311	2.2829e-39	10	TXNIP
2.43603e-42	-0.512409	1	0.999	4.16562e-38	10	RANBP1
1.21171e-41	-0.497603	1	0.999	2.07202e-37	10	HSPE1
1.52637e-38	-0.492814	0.993	1	2.61009e-34	10	HSPA8
1.822e-38	0.61595	0.978	0.906	3.11562e-34	10	ATF4
1.95846e-38	0.62712	0.985	0.937	3.34897e-34	10	EIF4EBP1
3.03518e-38	0.917383	0.949	0.659	5.19016e-34	10	HERPUD1
3.31561e-37	0.625712	0.993	0.946	5.6697e-33	10	SNHG8
7.37992e-37	0.618107	1	0.958	1.26197e-32	10	RBCK1
1.54799e-36	-0.59725	1	1	2.64707e-32	10	TUBA1C
5.87845e-36	0.466842	0.555	0.169	1.00521e-31	10	SMIM14
1.10798e-35	0.39816	0.504	0.14	1.89464e-31	10	SESN2
3.01916e-35	-0.444759	1	1	5.16277e-31	10	H2AFZ
7.62518e-35	0.959668	0.905	0.716	1.30391e-30	10	UPP1
1.74868e-34	-0.593974	0.81	0.975	2.99023e-30	10	ACAT2
2.69428e-33	1.11743	0.956	0.818	4.60722e-29	10	SQSTM1
1.11684e-32	0.568442	0.978	0.939	1.9098e-28	10	SLC7A5
1.96155e-31	0.641841	1	0.961	3.35424e-27	10	SERP1
2.97805e-31	-0.412386	1	0.999	5.09246e-27	10	STMN1
1.06877e-30	-0.931121	0.387	0.838	1.82759e-26	10	CENPF
2.18593e-30	0.53542	0.431	0.122	3.73795e-26	10	HBEGF
2.50558e-29	0.6463	0.891	0.757	4.28454e-25	10	PHGDH
3.29357e-29	0.294371	1	1	5.63201e-25	10	EEF2
4.9663e-29	-0.39547	1	1	8.49237e-25	10	KRT5
1.63582e-28	0.515334	0.934	0.757	2.79725e-24	10	GARS
2.75294e-28	-0.912614	0.759	0.932	4.70752e-24	10	CCNB1
2.89505e-28	-0.44203	0.985	0.998	4.95053e-24	10	FDPS
3.73197e-28	0.68386	1	1	6.38166e-24	10	FTL
1.75033e-27	-0.371545	1	0.999	2.99307e-23	10	HMGB1
1.97033e-27	0.519349	0.745	0.367	3.36926e-23	10	VEGFA
2.70098e-27	-0.404569	1	0.999	4.61867e-23	10	TUBB6
3.12578e-27	-0.44311	0.934	0.996	5.34508e-23	10	ATP5MC1
4.70552e-27	-0.846267	0.613	0.888	8.04644e-23	10	MKI67
6.7729e-27	0.768983	1	1	1.15817e-22	10	FTH1
8.62019e-27	-0.367815	0.993	1	1.47405e-22	10	SNRPD1
8.72202e-27	-0.644314	0.978	0.987	1.49147e-22	10	FGFBP1
1.72085e-26	-0.284083	1	1	2.94265e-22	10	ACTB
1.41734e-25	0.571666	1	1	2.42365e-21	10	MALAT1
2.65532e-25	0.503339	0.956	0.844	4.5406e-21	10	C6orf48
2.72517e-25	-0.550016	0.891	0.983	4.66005e-21	10	PTTG1
6.13994e-25	0.48253	0.788	0.434	1.04993e-20	10	SLC38A2
2.11909e-24	0.448798	0.577	0.236	3.62365e-20	10	GFPT1
2.43772e-24	-0.599562	0.613	0.883	4.1685e-20	10	SMC4
2.5011e-24	-0.287465	1	1	4.27688e-20	10	H3F3A
2.94977e-24	-0.45773	0.891	0.976	5.0441e-20	10	NASP
6.55822e-24	0.456774	1	0.996	1.12146e-19	10	SLC3A2
7.44553e-24	-0.341611	0.985	0.997	1.27319e-19	10	DNAJA1
7.8748e-24	0.620543	0.606	0.277	1.34659e-19	10	PNRC1
1.76971e-23	-0.298088	1	1	3.02621e-19	10	CCT5
3.81718e-23	-0.83248	0.577	0.852	6.52738e-19	10	TPX2
4.10744e-23	-0.580299	0.365	0.787	7.02372e-19	10	KIF20B
4.7744e-23	0.708744	0.985	0.951	8.16423e-19	10	SAT1
5.6639e-23	0.711018	0.825	0.521	9.68526e-19	10	INHBA
6.07231e-23	-0.399807	0.971	0.995	1.03837e-18	10	DUT
6.6071e-23	-0.256823	1	1	1.12981e-18	10	RAN
1.36124e-22	0.670745	0.693	0.393	2.32772e-18	10	GLRX
2.77267e-22	-0.710564	0.65	0.901	4.74127e-18	10	CDC20
2.91698e-22	-0.707107	0.869	0.952	4.98803e-18	10	HMGB2
4.0682e-22	-0.7615	0.255	0.656	6.95662e-18	10	ASPM
4.72848e-22	-0.550911	0.46	0.804	8.08569e-18	10	H2AFX
5.19476e-22	-0.509828	0.737	0.935	8.88304e-18	10	TYMS
5.45347e-22	-0.49605	0.745	0.945	9.32543e-18	10	SMC2
5.9293e-22	-0.676365	0.431	0.776	1.01391e-17	10	NUSAP1
9.33634e-22	-0.701715	0.766	0.937	1.59651e-17	10	KPNA2
9.80413e-22	-0.486814	0.263	0.693	1.67651e-17	10	LMNB1
2.59215e-21	-0.334783	0.985	0.998	4.43257e-17	10	SNRPG
2.91099e-21	0.966348	0.766	0.553	4.97779e-17	10	NDRG1
3.33082e-21	-0.393626	0.985	0.995	5.69571e-17	10	HNRNPAB
6.51971e-21	1.12473	0.453	0.184	1.11487e-16	10	SERPINB2
1.76968e-20	-0.573666	0.54	0.843	3.02615e-16	10	PLK2
2.42323e-20	0.510739	0.883	0.666	4.14372e-16	10	EPB41L4A-AS1
2.76176e-20	-0.478587	0.314	0.728	4.72261e-16	10	BCAM
3.88266e-20	0.669648	0.876	0.72	6.63934e-16	10	TXNRD1
6.064e-20	-0.524532	0.555	0.86	1.03694e-15	10	UBE2T
6.51297e-20	0.437391	0.876	0.674	1.11372e-15	10	MTHFD2
1.55684e-19	-0.343062	1	1	2.6622e-15	10	NCL
2.05562e-19	-0.308592	0.993	0.999	3.51511e-15	10	PGAM1
2.33413e-19	-0.523222	0.482	0.807	3.99137e-15	10	RRM2
2.41261e-19	-0.349204	0.964	0.995	4.12556e-15	10	SRSF7
2.57969e-19	-0.779611	0.372	0.728	4.41126e-15	10	TOP2A
2.75308e-19	-0.321434	0.985	0.999	4.70777e-15	10	PA2G4
4.22295e-19	0.435344	0.891	0.82	7.22125e-15	10	SARS
4.30884e-19	-0.599955	0.27	0.623	7.36812e-15	10	KIF23
4.40262e-19	0.432449	0.942	0.779	7.52848e-15	10	SHMT2
5.66826e-19	-0.565883	0.978	0.983	9.69272e-15	10	UBE2S
6.77346e-19	0.353453	1	0.979	1.15826e-14	10	SSR2
7.05694e-19	-0.465574	0.701	0.926	1.20674e-14	10	CDKN3
7.30096e-19	-0.67494	0.307	0.68	1.24846e-14	10	HMMR
9.65852e-19	-0.322681	1	1	1.65161e-14	10	DYNLL1
1.82194e-18	0.341267	0.453	0.18	3.11552e-14	10	SEC24D
1.87974e-18	-0.377041	0.956	0.989	3.21436e-14	10	TUBA4A
3.33197e-18	-1.0604	0.759	0.874	5.69766e-14	10	UBE2C
3.48461e-18	0.565914	0.788	0.607	5.95868e-14	10	PHLDA1
6.75847e-18	-0.452449	0.482	0.828	1.1557e-13	10	TMPO
6.99931e-18	-0.499979	0.825	0.954	1.19688e-13	10	DKK1
8.38511e-18	0.266873	0.401	0.145	1.43385e-13	10	HSPA13
8.65244e-18	-0.48098	0.358	0.722	1.47957e-13	10	HMGCS1
9.95685e-18	0.43506	0.803	0.589	1.70262e-13	10	SEC61A1
1.17712e-17	0.383988	0.562	0.27	2.01287e-13	10	PCK2
1.22772e-17	0.377256	0.934	0.886	2.0994e-13	10	TAX1BP1
1.23339e-17	-0.371116	0.839	0.963	2.10909e-13	10	DTYMK
1.84156e-17	0.560418	0.693	0.444	3.14906e-13	10	BTG1
1.95344e-17	-0.376006	0.854	0.981	3.34038e-13	10	SRSF2
2.043e-17	0.435233	0.489	0.215	3.49352e-13	10	TGIF1
2.12809e-17	-0.36738	0.905	0.977	3.63904e-13	10	EBP
4.97962e-17	-0.477644	0.226	0.6	8.51516e-13	10	ANLN
5.02352e-17	-0.521683	0.241	0.608	8.59022e-13	10	DLGAP5
5.03787e-17	-0.703322	0.891	0.962	8.61475e-13	10	CKS2
5.2046e-17	-0.479452	0.416	0.769	8.89987e-13	10	CCNB2
6.35922e-17	0.474352	0.934	0.82	1.08743e-12	10	JUND
6.65358e-17	0.45178	0.635	0.346	1.13776e-12	10	SERPINB1
6.8094e-17	0.327994	0.993	0.994	1.16441e-12	10	SEC61G
9.56627e-17	-0.38376	0.825	0.941	1.63583e-12	10	PCLAF
1.20814e-16	-0.522555	0.299	0.622	2.06591e-12	10	CCNA2
1.44605e-16	0.355302	0.985	0.963	2.47274e-12	10	OSTC
1.5608e-16	0.461822	1	0.962	2.66896e-12	10	LAMB3
1.58263e-16	-0.255969	0.993	1	2.7063e-12	10	HNRNPA2B1
1.69088e-16	-0.435746	0.277	0.649	2.89141e-12	10	PBK
1.70191e-16	-0.285784	1	0.999	2.91026e-12	10	XRCC5
2.19771e-16	0.264308	0.277	0.084	3.75808e-12	10	THBD
2.3579e-16	-0.364416	0.467	0.783	4.03201e-12	10	SPARC
2.72128e-16	-0.496731	0.175	0.532	4.65339e-12	10	AURKB
2.79251e-16	-0.619225	0.409	0.704	4.77518e-12	10	CDK1
3.838e-16	-0.43926	0.139	0.501	6.56297e-12	10	SPC25
4.06893e-16	-0.254335	1	1	6.95787e-12	10	DBI
4.18347e-16	-0.423788	0.489	0.791	7.15373e-12	10	ZWINT
5.51998e-16	0.686225	0.993	0.988	9.43917e-12	10	NEAT1
5.5417e-16	-0.299614	0.971	0.993	9.4763e-12	10	LSM3
6.32561e-16	-0.378864	0.715	0.93	1.08168e-11	10	PNN
6.4514e-16	1.10946	0.883	0.844	1.10319e-11	10	G0S2
6.60398e-16	-0.358245	0.934	0.98	1.12928e-11	10	FABP5
6.64033e-16	0.252594	1	0.999	1.1355e-11	10	EDF1
7.97643e-16	-0.329162	0.978	0.995	1.36397e-11	10	SFPQ
8.32372e-16	-0.442056	0.27	0.634	1.42336e-11	10	NCAPG
8.97701e-16	-0.314619	1	0.998	1.53507e-11	10	JPT1
9.23735e-16	0.284923	0.299	0.098	1.57959e-11	10	SDCBP2
9.75355e-16	-0.269986	1	1	1.66786e-11	10	CCT3
1.37487e-15	-0.368082	0.672	0.931	2.35103e-11	10	ALYREF
2.11134e-15	-0.348021	0.847	0.969	3.61039e-11	10	RPA3
2.21892e-15	-0.373666	0.489	0.806	3.79435e-11	10	PHF19
2.72627e-15	-0.359221	0.745	0.93	4.66192e-11	10	CENPW
2.84432e-15	-0.347785	0.854	0.96	4.86378e-11	10	FDFT1
3.10024e-15	-0.502124	0.146	0.475	5.30141e-11	10	SGO2
3.6354e-15	0.319258	0.971	0.975	6.21653e-11	10	RABAC1
5.31548e-15	-0.348144	0.869	0.959	9.08946e-11	10	PARP1
6.11348e-15	0.331532	0.942	0.898	1.0454e-10	10	RSL24D1
6.43434e-15	-0.538469	0.255	0.578	1.10027e-10	10	CENPE
6.59591e-15	-0.29702	0.978	0.998	1.1279e-10	10	NUCKS1
7.04561e-15	-0.377045	0.62	0.857	1.2048e-10	10	HMGB3
7.11442e-15	0.399405	0.876	0.797	1.21657e-10	10	MAP1LC3B
8.98609e-15	-0.347205	0.832	0.944	1.53662e-10	10	SUPT16H
9.8742e-15	0.336907	0.642	0.35	1.68849e-10	10	XPOT
1.02764e-14	-0.460563	0.27	0.594	1.75726e-10	10	CDCA3
1.08917e-14	-0.399433	0.562	0.828	1.86249e-10	10	MAD2L1
1.22252e-14	-0.256116	1	1	2.09051e-10	10	CAV1
1.3213e-14	-0.393104	0.343	0.693	2.25942e-10	10	CLSPN
1.59588e-14	-0.309006	0.942	0.986	2.72895e-10	10	TCP1
1.60793e-14	0.264802	0.401	0.165	2.74956e-10	10	LINC00662
1.86964e-14	-0.274449	1	0.997	3.19709e-10	10	HMGN2
2.24301e-14	-0.406873	0.299	0.608	3.83555e-10	10	KIF22
2.4163e-14	-0.354858	0.526	0.806	4.13188e-10	10	TCOF1
3.58308e-14	-0.366264	0.701	0.901	6.12707e-10	10	TMEM106C
4.47706e-14	-0.392948	0.423	0.712	7.65577e-10	10	FJX1
5.03923e-14	-0.388073	0.255	0.58	8.61708e-10	10	DIAPH3
5.56037e-14	-0.355336	0.482	0.812	9.50822e-10	10	DHFR
5.7365e-14	-0.252231	1	0.999	9.80942e-10	10	CCT6A
5.76053e-14	-0.289559	0.949	0.99	9.85051e-10	10	PPM1G
6.18441e-14	-0.386555	0.533	0.825	1.05753e-09	10	FEN1
6.23725e-14	-0.280927	0.956	0.991	1.06657e-09	10	CACYBP
7.42924e-14	-0.346614	0.679	0.907	1.2704e-09	10	DDX39A
8.26322e-14	-0.406339	0.328	0.637	1.41301e-09	10	MT-ND6
9.02491e-14	-0.261953	0.993	0.996	1.54326e-09	10	HNRNPD
9.68727e-14	-0.7128	0.416	0.681	1.65652e-09	10	AURKA
9.96793e-14	-0.294086	0.956	0.99	1.70452e-09	10	DEK
1.03801e-13	0.386957	0.927	0.777	1.775e-09	10	SELENOS
1.08442e-13	-0.258269	0.993	0.998	1.85436e-09	10	SNRPD3
1.10203e-13	-0.377849	0.255	0.586	1.88447e-09	10	BRCA1
1.18296e-13	-0.491134	0.139	0.446	2.02286e-09	10	GTSE1
1.2586e-13	-0.346607	0.577	0.832	2.1522e-09	10	RRM1
1.25952e-13	0.35533	0.993	0.963	2.15379e-09	10	BRI3
1.33829e-13	-0.343861	0.482	0.746	2.28848e-09	10	TGOLN2
1.69214e-13	-0.352779	0.343	0.645	2.89356e-09	10	VRK1
2.13365e-13	0.471795	0.555	0.313	3.64854e-09	10	ERRFI1
3.12806e-13	-0.34643	0.672	0.897	5.34898e-09	10	DNMT1
3.6674e-13	0.28039	1	0.999	6.27126e-09	10	SSR3
4.07397e-13	0.46346	0.723	0.525	6.96649e-09	10	PPP1R15A
4.38892e-13	-0.366947	0.934	0.968	7.50505e-09	10	PCNA
5.10823e-13	-0.555808	0.139	0.434	8.73508e-09	10	FAM83D
5.2759e-13	-0.332021	0.635	0.873	9.02178e-09	10	SNRNP70
5.81723e-13	-0.301581	0.92	0.982	9.94747e-09	10	FSCN1
6.05235e-13	-0.43772	0.219	0.517	1.03495e-08	10	NDC80
6.10057e-13	0.312562	0.942	0.841	1.0432e-08	10	IARS
6.47892e-13	-0.342114	0.526	0.804	1.1079e-08	10	TUBG1
8.22066e-13	0.329038	0.62	0.366	1.40573e-08	10	LARP6
8.47775e-13	-0.357808	0.314	0.62	1.4497e-08	10	MELK
9.23326e-13	-0.361364	0.263	0.595	1.57889e-08	10	PRSS23
9.90203e-13	-0.335489	0.35	0.683	1.69325e-08	10	HELLS
1.16269e-12	-0.267134	0.964	0.994	1.98819e-08	10	FUS
1.28189e-12	0.2551	1	0.999	2.19203e-08	10	GPX4
1.29263e-12	-0.329106	0.299	0.597	2.21039e-08	10	HADH
1.33331e-12	-0.327386	0.657	0.852	2.27996e-08	10	EIF4A3
1.4786e-12	-0.339114	0.482	0.734	2.52841e-08	10	SNRNP25
1.6586e-12	0.328562	0.942	0.925	2.8362e-08	10	LMAN1
1.90309e-12	-0.326137	0.781	0.914	3.25428e-08	10	CENPX
2.03902e-12	-0.286078	0.971	0.991	3.48672e-08	10	HNRNPR
2.04836e-12	0.545603	0.796	0.631	3.50269e-08	10	TSC22D1
2.45581e-12	0.308556	0.964	0.935	4.19944e-08	10	IFI27
2.51435e-12	-0.341046	0.416	0.731	4.29954e-08	10	MYBL2
2.59357e-12	0.257319	0.518	0.262	4.435e-08	10	WARS
2.72567e-12	-0.327182	0.423	0.699	4.6609e-08	10	MTHFD1
3.7905e-12	-0.344425	0.832	0.941	6.48176e-08	10	CKS1B
4.03705e-12	0.283133	0.949	0.877	6.90336e-08	10	CHMP5
4.66985e-12	0.485412	0.993	0.944	7.98544e-08	10	IER3
4.85325e-12	-0.295836	0.35	0.666	8.29906e-08	10	GGH
5.14076e-12	-0.324313	0.409	0.69	8.7907e-08	10	LRR1
5.15044e-12	0.483581	0.752	0.53	8.80726e-08	10	GADD45A
6.38775e-12	-0.328251	0.679	0.889	1.09231e-07	10	GALNT1
7.61412e-12	-0.362845	0.664	0.866	1.30202e-07	10	BIRC5
7.89883e-12	-0.341052	0.343	0.667	1.3507e-07	10	GINS2
8.26998e-12	0.311332	0.555	0.316	1.41417e-07	10	IFRD1
8.6711e-12	-0.282496	0.949	0.989	1.48276e-07	10	CD59
8.76849e-12	0.310223	0.971	0.908	1.49941e-07	10	PRNP
1.09493e-11	-0.298659	0.737	0.924	1.87233e-07	10	STIP1
1.10058e-11	-0.312565	0.606	0.839	1.88199e-07	10	ANP32E
1.12443e-11	-0.348603	0.504	0.75	1.92278e-07	10	MIS18BP1
1.48422e-11	0.378343	0.803	0.633	2.53801e-07	10	MAP1B
1.70551e-11	-0.325739	0.314	0.647	2.91643e-07	10	MCM3
1.96e-11	-0.281127	0.92	0.976	3.3516e-07	10	MRPS34
2.04609e-11	0.311207	0.613	0.367	3.49881e-07	10	CEBPG
2.69803e-11	0.255302	0.453	0.224	4.61363e-07	10	ARHGEF2
2.70415e-11	-0.368203	0.102	0.373	4.62409e-07	10	KIFC1
4.22534e-11	-0.321551	0.46	0.728	7.22532e-07	10	SMC1A
4.74683e-11	0.259076	0.964	0.9	8.11708e-07	10	EPRS
4.75845e-11	-0.306721	0.365	0.628	8.13695e-07	10	CCDC34
4.87307e-11	0.381541	0.832	0.688	8.33296e-07	10	KLF5
5.16662e-11	0.287294	0.942	0.865	8.83492e-07	10	SRP19
5.48744e-11	-0.260879	0.927	0.982	9.38352e-07	10	PSMC3
6.41565e-11	-0.308066	0.394	0.685	1.09708e-06	10	CBX5
6.80734e-11	-0.298063	0.372	0.663	1.16405e-06	10	TMEM97
9.12639e-11	0.352649	0.672	0.451	1.56061e-06	10	CARS
1.08469e-10	0.281889	0.927	0.892	1.85483e-06	10	ARF4
1.10525e-10	0.274773	0.876	0.739	1.88998e-06	10	N4BP2L2
1.14781e-10	0.345609	0.854	0.738	1.96276e-06	10	CDK2AP2
1.18331e-10	-0.302876	0.788	0.919	2.02345e-06	10	MRTO4
1.32258e-10	-0.290907	0.613	0.863	2.2616e-06	10	MCM7
1.44837e-10	-0.2846	0.73	0.916	2.47671e-06	10	BRIX1
1.51945e-10	0.250153	0.978	0.975	2.59825e-06	10	HM13
1.60461e-10	-0.396086	0.219	0.479	2.74389e-06	10	NUF2
1.66818e-10	0.316188	0.584	0.369	2.85259e-06	10	FLNB
1.68772e-10	-0.355858	0.27	0.536	2.88601e-06	10	COL8A1
1.92669e-10	-0.27553	0.547	0.795	3.29464e-06	10	PMPCA
1.95986e-10	-0.416376	0.146	0.408	3.35136e-06	10	CENPA
1.98576e-10	-0.275812	0.964	0.988	3.39566e-06	10	HNRNPU
2.08806e-10	-0.635141	0.255	0.49	3.57058e-06	10	HIST1H1A
2.10062e-10	0.305578	0.912	0.871	3.59206e-06	10	TCEA1
2.47963e-10	-0.262058	0.92	0.972	4.24017e-06	10	PSIP1
2.48299e-10	-0.270772	0.496	0.765	4.24591e-06	10	CENPH
2.59918e-10	-0.284497	0.474	0.765	4.4446e-06	10	GMNN
2.60501e-10	-0.288049	0.796	0.913	4.45457e-06	10	PSMD1
2.67571e-10	-0.330816	0.299	0.552	4.57547e-06	10	DBF4
2.80357e-10	-0.309915	0.109	0.374	4.7941e-06	10	CDCA5
3.08326e-10	0.422144	0.35	0.163	5.27237e-06	10	CXCL2
3.0903e-10	-0.279257	0.496	0.758	5.28442e-06	10	PSMB8
3.39949e-10	-0.290153	0.664	0.887	5.81313e-06	10	CSE1L
3.63588e-10	0.317488	0.934	0.886	6.21735e-06	10	KIZ
4.04397e-10	-0.272778	0.365	0.645	6.9152e-06	10	MCM4
4.18803e-10	0.352172	0.796	0.711	7.16153e-06	10	CSTA
4.23492e-10	-0.316795	0.219	0.472	7.24172e-06	10	COL4A2
4.65812e-10	0.274901	0.971	0.922	7.96538e-06	10	LRRFIP1
4.96021e-10	-0.267495	0.321	0.607	8.48196e-06	10	NSD2
5.31936e-10	-0.382339	0.182	0.438	9.09611e-06	10	CKAP2L
5.36504e-10	-0.312822	0.109	0.366	9.17421e-06	10	ESCO2
5.38054e-10	-0.305544	0.365	0.638	9.20073e-06	10	CENPK
5.82629e-10	-0.256669	0.299	0.597	9.96296e-06	10	ORC6
6.07444e-10	-0.359226	0.146	0.4	1.03873e-05	10	CDCA2
6.21768e-10	-0.278583	0.766	0.92	1.06322e-05	10	MRPL17
6.48695e-10	-0.295908	0.599	0.817	1.10927e-05	10	CTSC
6.85213e-10	-0.347363	0.102	0.353	1.17171e-05	10	CDCA8
6.89704e-10	-0.267392	0.438	0.697	1.17939e-05	10	EXOSC9
7.57551e-10	0.351136	0.781	0.673	1.29541e-05	10	XBP1
7.60734e-10	-0.250983	0.496	0.787	1.30086e-05	10	LAPTM4B
8.17521e-10	-0.27927	0.774	0.936	1.39796e-05	10	SNRPA1
9.09033e-10	-0.250863	0.905	0.962	1.55445e-05	10	LY6E
9.93231e-10	-0.265729	0.832	0.934	1.69842e-05	10	RBM25
1.01898e-09	-0.360278	0.372	0.614	1.74246e-05	10	CKAP2
1.3555e-09	-0.506211	0.27	0.51	2.3179e-05	10	HIST1H1D
1.41565e-09	-0.472723	0.226	0.469	2.42077e-05	10	PLK1
1.4818e-09	0.402993	0.971	0.955	2.53388e-05	10	LAMC2
1.54235e-09	0.334198	1	1	2.63742e-05	10	UBC
1.56987e-09	-0.323613	0.131	0.376	2.68447e-05	10	KIF11
1.67727e-09	-0.27831	0.555	0.795	2.86812e-05	10	2011-09-01
1.82618e-09	-0.27656	0.555	0.805	3.12277e-05	10	UCHL5
1.83995e-09	0.301241	0.788	0.694	3.14631e-05	10	SLC1A5
1.87167e-09	-0.312986	0.591	0.844	3.20056e-05	10	CDCA4
2.31165e-09	0.388514	0.547	0.346	3.95292e-05	10	PTHLH
2.58415e-09	-0.295161	0.175	0.42	4.4189e-05	10	TTF2
2.77394e-09	-0.272383	0.533	0.759	4.74344e-05	10	RRP1B
2.84929e-09	-0.276533	0.547	0.78	4.87228e-05	10	HEXB
3.13637e-09	-0.270156	0.839	0.938	5.36319e-05	10	SYNCRIP
3.53281e-09	-0.278112	0.292	0.551	6.04111e-05	10	CEP78
3.93142e-09	-0.281167	0.365	0.632	6.72273e-05	10	MSH6
4.31232e-09	-0.277726	0.62	0.814	7.37407e-05	10	SLC25A11
4.66079e-09	0.764387	0.693	0.574	7.96995e-05	10	IL1B
4.8901e-09	-0.25192	0.942	0.971	8.36207e-05	10	SRRM2
5.14033e-09	0.279423	0.526	0.311	8.78996e-05	10	MAFG
5.46382e-09	-0.254034	0.883	0.964	9.34314e-05	10	DDX46
6.1337e-09	-0.274038	0.489	0.712	0.000104886	10	POLR3K
7.05983e-09	-0.271994	0.657	0.866	0.000120723	10	CARHSP1
7.55397e-09	-0.264435	0.182	0.419	0.000129173	10	HYAL2
7.72674e-09	-0.271001	0.781	0.909	0.000132127	10	SQLE
9.05025e-09	-0.250791	0.153	0.399	0.000154759	10	PELP1
9.09081e-09	0.367304	0.869	0.864	0.000155453	10	NUCB2
9.17683e-09	-0.277098	0.737	0.871	0.000156924	10	MSMO1
1.01245e-08	-0.277549	0.088	0.315	0.000173128	10	KNL1
1.11236e-08	0.257659	0.978	0.944	0.000190214	10	RRBP1
1.17556e-08	-0.258265	0.38	0.594	0.000201021	10	HSPA14.1
1.26021e-08	-0.32335	0.204	0.433	0.000215496	10	TACC3
1.29917e-08	-0.270785	0.606	0.846	0.000222158	10	PTBP1
1.32732e-08	-0.25715	0.664	0.86	0.000226972	10	HAT1
1.34877e-08	-0.257405	0.423	0.641	0.00023064	10	CCND3
1.40438e-08	-0.277009	0.569	0.776	0.000240149	10	POLE3
1.4334e-08	-0.262554	0.423	0.656	0.000245111	10	SULF2
1.50658e-08	-0.281153	0.255	0.494	0.000257625	10	ATAD3B
1.53396e-08	-0.555643	0.854	0.906	0.000262308	10	HIST1H4C
1.56187e-08	0.310225	0.905	0.82	0.000267079	10	SLC38A1
1.56381e-08	-0.2783	0.212	0.442	0.000267412	10	CENPM
1.80446e-08	-0.267764	0.766	0.903	0.000308562	10	HACD3
1.99907e-08	0.285171	0.474	0.279	0.00034184	10	SCG5
2.1651e-08	0.375433	1	0.985	0.000370232	10	AREG
2.23932e-08	-0.326864	0.146	0.37	0.000382924	10	KIF2C
2.2562e-08	0.260043	0.92	0.864	0.00038581	10	CIRBP
2.45787e-08	-0.252261	0.664	0.827	0.000420296	10	FAM136A
2.49427e-08	-0.255769	0.489	0.734	0.000426521	10	TFDP1
2.72735e-08	0.412886	0.599	0.409	0.000466376	10	CDKN1A
3.05109e-08	0.296645	0.737	0.581	0.000521736	10	CDCP1
3.15619e-08	-0.256216	0.518	0.718	0.000539709	10	LMNB2
3.1881e-08	0.282915	0.555	0.376	0.000545164	10	LMO4
3.34887e-08	0.3958	0.825	0.805	0.000572656	10	SEC11C
3.47041e-08	-0.308637	0.226	0.452	0.00059344	10	CEP55
3.75127e-08	0.309952	0.898	0.844	0.000641467	10	CAVIN3
3.78736e-08	-0.284768	0.701	0.835	0.000647639	10	TXNRD2
4.25385e-08	-0.252967	0.533	0.765	0.000727409	10	COX17
4.28345e-08	0.263788	0.504	0.317	0.00073247	10	WDR45
4.83456e-08	-0.29373	0.088	0.297	0.000826709	10	PSRC1
4.83839e-08	-0.250965	0.212	0.453	0.000827364	10	FANCI
5.2547e-08	0.256637	0.993	0.968	0.000898554	10	LGALS3
6.11237e-08	-0.250226	0.518	0.756	0.00104522	10	IDI1
6.18532e-08	-0.294483	0.139	0.35	0.00105769	10	BUB1
7.39657e-08	-0.306941	0.153	0.367	0.00126481	10	DEPDC1
7.50383e-08	0.261547	0.686	0.478	0.00128316	10	BNIP3L
7.67151e-08	-0.265274	0.109	0.319	0.00131183	10	KIF4A
9.12217e-08	0.25713	0.883	0.842	0.00155989	10	RNF181
9.1403e-08	0.25886	0.657	0.462	0.00156299	10	RIOK3
9.33298e-08	-0.270978	0.175	0.392	0.00159594	10	SPDL1
1.00582e-07	0.410923	0.825	0.785	0.00171995	10	IL1A
1.01664e-07	0.270179	0.825	0.764	0.00173845	10	SSR1
1.01697e-07	-0.250547	0.285	0.51	0.00173902	10	TRIP13
1.11303e-07	-0.264347	0.431	0.621	0.00190327	10	MAP2K3
1.53269e-07	-0.253481	0.146	0.353	0.0026209	10	SKA3
1.63481e-07	-0.271513	0.182	0.396	0.00279552	10	DEPDC1B
1.70912e-07	0.323958	1	0.989	0.0029226	10	ODC1
1.84543e-07	0.252539	0.891	0.842	0.00315569	10	CAMLG
1.86529e-07	0.375954	0.606	0.418	0.00318964	10	IL32
3.37627e-07	-0.309006	0.212	0.424	0.00577341	10	FAM111B
3.42999e-07	-0.269369	0.292	0.505	0.00586528	10	ATAD2
4.71022e-07	0.258594	0.796	0.771	0.00805448	10	FADS3
5.57714e-07	-0.264473	0.883	0.946	0.00953691	10	ZFP36L2
6.04159e-07	-0.300378	0.263	0.446	0.0103311	10	ECT2
6.70333e-07	0.287564	0.905	0.88	0.0114627	10	TAF1D
7.85979e-07	-0.253696	0.781	0.856	0.0134402	10	RAD21
1.37306e-06	0.261547	0.883	0.881	0.0234792	10	GOLGA4
1.90731e-06	0.268495	0.912	0.905	0.0326149	10	FKBP2
1.95088e-06	0.355138	0.781	0.703	0.0333601	10	CEBPD
2.46012e-06	-0.254209	0.277	0.46	0.0420681	10	NCAPD2
2.92859e-06	0.257811	0.788	0.706	0.0500789	10	AHNAK2
3.48686e-06	0.321216	0.562	0.392	0.0596253	10	GCLM
3.86546e-06	-0.252883	0.226	0.401	0.0660994	10	RAD51AP1
4.31456e-06	-0.26891	0.153	0.328	0.0737789	10	KIF14
6.76545e-06	0.291802	0.547	0.379	0.115689	10	SNHG12
8.79287e-06	-0.279031	0.708	0.805	0.150358	10	CYR61
1.03124e-05	0.266699	0.584	0.437	0.176342	10	NRBF2
1.0636e-05	-0.253747	0.292	0.471	0.181876	10	KNSTRN
1.45296e-05	0.263903	0.664	0.515	0.248456	10	SEC23B
1.46631e-05	-0.264168	0.255	0.427	0.25074	10	FBXO5
1.88322e-05	0.262553	0.927	0.889	0.322031	10	PTGR1
2.07675e-05	-0.274966	0.285	0.438	0.355125	10	FAM111A
3.57284e-05	0.262739	1	0.995	0.610956	10	NQO1
3.80554e-05	0.29712	0.781	0.716	0.650747	10	EREG
8.56694e-05	0.28652	0.796	0.764	1	10	SELENOK
0.000170996	0.30074	0.526	0.429	1	10	CA12
0.000297142	0.319234	0.993	0.989	1	10	HSPA5
0.00032849	0.250547	0.686	0.624	1	10	JUNB
0.00117179	0.299935	0.613	0.571	1	10	KLF6
0.00122116	0.25614	0.701	0.656	1	10	GOLGB1
0.00529826	-0.26336	0.277	0.368	1	10	S100A9
1.9418e-41	1.29624	0.359	0.038	3.32047e-37	11	CXCL3
7.78394e-24	0.874173	1	1	1.33105e-19	11	MALAT1
2.51468e-21	0.851467	0.375	0.077	4.3001e-17	11	TNF
5.63657e-21	-0.253971	1	1	9.63854e-17	11	EEF1A1
3.50358e-18	-0.264182	1	1	5.99113e-14	11	ACTB
3.8712e-18	-0.271292	1	1	6.61976e-14	11	NPM1
7.33755e-17	0.710062	0.359	0.086	1.25472e-12	11	BTG2
1.93737e-16	0.557318	0.328	0.073	3.3129e-12	11	NFKBIZ
2.21998e-15	1.74386	0.984	0.737	3.79616e-11	11	JUN
3.71607e-14	1.02549	0.781	0.526	6.35449e-10	11	PPP1R15A
9.91051e-14	1.57198	0.453	0.163	1.6947e-09	11	CXCL2
2.52269e-13	1.01024	0.812	0.523	4.31381e-09	11	INHBA
3.41409e-13	0.906454	1	0.988	5.83809e-09	11	NEAT1
8.06871e-13	0.936399	0.391	0.131	1.37975e-08	11	EFNA1
2.94366e-12	1.24779	0.953	0.709	5.03367e-08	11	NFKBIA
3.95821e-11	0.885491	0.734	0.532	6.76853e-07	11	GADD45A
3.8544e-10	-0.322266	1	0.997	6.59102e-06	11	CCT2
4.51237e-10	0.546022	0.844	0.604	7.71615e-06	11	IER5
8.63574e-10	0.823107	0.891	0.623	1.47671e-05	11	JUNB
1.3189e-09	-0.2944	1	1	2.25531e-05	11	MT-ATP6
1.76023e-09	-0.313647	1	1	3.01e-05	11	MT-CO1
2.39783e-09	0.8782	0.828	0.57	4.10028e-05	11	KLF6
2.97e-09	0.799258	1	0.821	5.07869e-05	11	JUND
3.18696e-09	-0.396589	0.078	0.477	5.44969e-05	11	RFT1
3.24077e-09	0.882404	1	0.944	5.54173e-05	11	IER3
4.01722e-09	-0.409655	0.078	0.476	6.86945e-05	11	RBBP8
4.06148e-09	-0.365036	0.078	0.47	6.94513e-05	11	ACSL4
5.24848e-09	-0.419075	0.141	0.518	8.97489e-05	11	TMEM14A
5.72568e-09	-0.359551	0.094	0.486	9.79091e-05	11	FLYWCH2
7.76145e-09	0.577575	0.891	0.563	0.000132721	11	CSF3
8.79011e-09	0.716284	0.312	0.113	0.000150311	11	TNFAIP3
9.06465e-09	-0.384763	0.078	0.455	0.000155005	11	NSL1
1.06777e-08	-0.346965	0.078	0.457	0.000182588	11	ACER3
1.10025e-08	-0.320006	1	1	0.000188144	11	MT-CO2
1.28362e-08	-0.358864	0.109	0.49	0.000219499	11	NDFIP2
1.3063e-08	-0.283325	1	1	0.000223377	11	MT-CO3
1.3116e-08	-0.37023	0.047	0.417	0.000224284	11	AK4
1.91112e-08	-0.36314	0.047	0.417	0.000326801	11	PIGU
2.11598e-08	-0.267705	1	0.999	0.000361833	11	PDIA6
2.15905e-08	-0.377326	0.109	0.485	0.000369198	11	POLM
2.43568e-08	-0.25997	1	1	0.000416502	11	MT-CYB
3.87916e-08	-0.37329	0.125	0.497	0.000663337	11	ARIH2
4.25526e-08	0.564807	0.859	0.622	0.000727649	11	THUMPD3-AS1
4.90638e-08	-0.342709	0.078	0.443	0.000838991	11	SFXN4
5.22884e-08	-0.318186	0.062	0.431	0.000894132	11	STARD3NL
5.40358e-08	-0.364673	0.109	0.483	0.000924012	11	ENTR1
7.70411e-08	-0.346182	0.172	0.527	0.0013174	11	AZI2
8.18572e-08	-0.34303	0.078	0.433	0.00139976	11	PNPLA4
1.01444e-07	-0.334667	0.109	0.463	0.0017347	11	UBA5
1.02294e-07	-0.33175	0.125	0.498	0.00174923	11	E2F4
1.12152e-07	-0.338835	0.109	0.476	0.0019178	11	USO1
1.18256e-07	0.993918	0.359	0.16	0.00202218	11	DUSP1
1.76493e-07	-0.301956	0.062	0.407	0.00301804	11	CCNY
2.01625e-07	-0.290064	0.109	0.485	0.00344779	11	CHPT1
2.05134e-07	-0.342765	0.125	0.482	0.00350779	11	SPART
2.10062e-07	-0.356952	0.141	0.479	0.00359206	11	PPP1R11
2.17883e-07	-0.310039	0.125	0.496	0.00372581	11	PPIL1
2.29018e-07	-0.327908	0.141	0.486	0.00391621	11	CLPTM1
2.30094e-07	-0.350339	0.156	0.495	0.00393461	11	SDF2
2.3523e-07	-0.311149	0.031	0.356	0.00402243	11	NAF1
2.36096e-07	-0.305083	0.125	0.497	0.00403725	11	HMCES
2.37897e-07	-0.434365	0.047	0.366	0.00406804	11	DEPDC1
2.40508e-07	-0.365373	0.172	0.505	0.00411269	11	CCM2
2.41688e-07	-0.324737	0.141	0.493	0.00413286	11	ZFYVE21
2.64976e-07	-0.275863	0.109	0.47	0.00453109	11	TFDP2
3.10305e-07	-0.312996	0.141	0.498	0.00530621	11	TACO1
3.20823e-07	-0.330197	0.141	0.486	0.00548607	11	QSOX1
3.25206e-07	-0.319158	0.141	0.496	0.00556102	11	LYPLA2
3.54867e-07	-0.343185	0.125	0.472	0.00606823	11	SORD
3.54915e-07	-0.319427	0.094	0.422	0.00606905	11	COA5
3.55386e-07	-0.284083	0.094	0.46	0.00607709	11	RPS6KA4
3.57105e-07	-0.294473	0.109	0.466	0.00610649	11	YTHDC2
3.62557e-07	-0.312905	0.031	0.34	0.00619972	11	CARM1
3.88742e-07	-0.326131	0.125	0.475	0.00664748	11	TMEM154
4.04716e-07	-0.308772	0.156	0.519	0.00692064	11	SEC23B
4.17109e-07	-0.29442	0.062	0.394	0.00713256	11	ASAH1
4.30594e-07	-0.302878	0.062	0.384	0.00736315	11	HOXA9
4.82372e-07	-0.278515	0.125	0.488	0.00824856	11	LEPROT
4.96969e-07	-0.287784	0.125	0.477	0.00849816	11	CASP1
5.11897e-07	-0.297046	0.125	0.484	0.00875344	11	RNF130
5.29564e-07	-0.320972	0.062	0.372	0.00905554	11	CHD1L
5.45792e-07	-0.328266	0.078	0.399	0.00933305	11	ATAD5
5.55929e-07	0.434877	1	0.819	0.00950638	11	SQSTM1
5.72009e-07	-0.268861	0.109	0.464	0.00978135	11	NUDCD1
6.19737e-07	-0.252094	0.109	0.452	0.0105975	11	RYK
6.65377e-07	1.09736	0.312	0.131	0.011378	11	CCL20
6.74573e-07	0.696269	0.594	0.447	0.0115352	11	BTG1
7.72252e-07	-0.28877	0.109	0.453	0.0132055	11	DUSP23
7.73677e-07	-0.293383	0.125	0.485	0.0132299	11	PPFIBP1
7.88345e-07	-0.270225	0.094	0.427	0.0134807	11	PITPNA
8.27533e-07	-0.313839	0.141	0.48	0.0141508	11	TCAF1
8.46097e-07	-0.283034	0.109	0.445	0.0144683	11	ZC3H18
8.51226e-07	-0.302426	0.109	0.441	0.014556	11	SNX9
8.52443e-07	-0.315365	0.125	0.455	0.0145768	11	WDR5
8.98783e-07	-0.313484	0.203	0.531	0.0153692	11	CCDC58
9.29345e-07	-0.301359	0.141	0.487	0.0158918	11	PMVK
9.699e-07	-0.295489	0.141	0.473	0.0165853	11	RBBP4
1.02703e-06	-0.298257	0.109	0.439	0.0175622	11	UHMK1
1.05798e-06	-0.293452	0.047	0.345	0.0180915	11	UBA3
1.09362e-06	-0.281115	0.125	0.447	0.018701	11	ABI2
1.1175e-06	-0.29154	0.062	0.369	0.0191093	11	DPH5
1.28738e-06	-0.296719	0.953	0.91	0.0220142	11	MSN
1.33607e-06	-0.380231	0.109	0.426	0.0228468	11	E2F1
1.36997e-06	-0.255931	1	1	0.0234265	11	HSP90B1
1.40598e-06	-0.289256	0.109	0.434	0.0240422	11	PIN4
1.42901e-06	-0.303079	0.141	0.479	0.024436	11	TRAP1
1.48072e-06	-0.270276	0.109	0.451	0.0253202	11	SUCLG2
1.48315e-06	-0.281442	0.062	0.365	0.0253619	11	NAPG
1.48502e-06	-0.302976	0.062	0.364	0.0253939	11	REEP4
1.61176e-06	-0.276453	0.094	0.401	0.0275611	11	TXLNA
1.62557e-06	-0.296106	0.031	0.31	0.0277972	11	ALG1
1.66761e-06	-0.322807	0.109	0.418	0.0285161	11	KNOP1
1.73394e-06	-0.294874	0.125	0.452	0.0296504	11	B4GALT7
1.76448e-06	-0.309878	0.109	0.412	0.0301727	11	PTGES2
1.76903e-06	-0.287255	0.047	0.342	0.0302504	11	ARMT1
1.82491e-06	-0.266132	0.109	0.448	0.031206	11	RXYLT1
1.93929e-06	-0.2926	0.141	0.464	0.0331619	11	TMEM173
1.98132e-06	-0.288278	0.109	0.428	0.0338805	11	HSF1
1.99844e-06	-0.268687	0.094	0.427	0.0341733	11	BCAS4
[truncated: 167 more rows]
