# Supplementary material for: Knockdown of UTX/KDM6A Enriches Precursor Cell Populations in Urothelial Cell Cultures and Cell Lines
Source: Cancers (Basel). 2020 Apr 21;12(4):1023. doi: 10.3390/cancers12041023 (PMC7226239; doi:10.3390/cancers12041023)
Supplement: Supplementary file 1 [file cancers-12-01023-s001.zip › sup. Table 2 - HBLAK_new.avg.Expression.csv]

	SCT.0	SCT.1	SCT.2	SCT.3	SCT.4	SCT.5	SCT.6	SCT.7	SCT.8	SCT.9	SCT.10	SCT.11
AL627309.1	0.001453488	0.002642008	0.0015625	0.001874414	0.001068376	0	0.001262626	0.001303781	0.006756757	0	0	0
AL669831.5	0.02374031	0.030383091	0.02578125	0.026241799	0.033119658	0.024940618	0.034090909	0.01303781	0.027027027	0.026086957	0.02189781	0.015625
LINC00115	0.010174419	0.010568032	0.0078125	0.011246485	0.014957265	0.013064133	0.012626263	0	0.009009009	0.005797101	0.02189781	0.015625
FAM41C	0.010174419	0.008586526	0.0125	0.0131209	0.025641026	0.016627078	0.013888889	0.023468057	0.02027027	0.008695652	0.00729927	0.015625
SAMD11	0.000968992	0.001321004	0.003125	0	0	0	0	0.002607562	0	0	0.00729927	0
NOC2L	1.475775194	1.480845443	1.21328125	1.380506092	1.427350427	1.419239905	1.273989899	1.531942634	1.056306306	1.356521739	0.97810219	1.734375
KLHL17	0.062015504	0.065389696	0.05234375	0.053420806	0.094017094	0.076009501	0.046717172	0.028683181	0.092342342	0.055072464	0.051094891	0.03125
PLEKHN1	0.036821705	0.024438573	0.04375	0.021555764	0.041666667	0.027315914	0.012626263	0.019556714	0.031531532	0.026086957	0.087591241	0
HES4	0.011143411	0.005944518	0.0046875	0.008434864	0.004273504	0.001187648	0.006313131	0	0	0.002898551	0.00729927	0
ISG15	0.343023256	0.374504624	0.45546875	0.306466729	0.391025641	0.36935867	0.296717172	0.212516297	0.292792793	0.188405797	0.306569343	0.390625
AGRN	0.593023256	0.642007926	0.74765625	0.587628866	0.762820513	0.737529691	0.506313131	0.162972621	0.493243243	0.588405797	0.562043796	0.625
C1orf159	0.061046512	0.068031704	0.065625	0.034676664	0.133547009	0.098574822	0.047979798	0.066492829	0.099099099	0.075362319	0.04379562	0.046875
SDF4	1.154069767	1.183619551	1.03515625	0.997188379	1.204059829	1.179334917	0.977272727	1.263363755	0.961711712	1.327536232	0.839416058	1.3125
B3GALT6	0.436531008	0.439233818	0.43046875	0.337394564	0.561965812	0.494061758	0.316919192	0.208604954	0.288288288	0.284057971	0.437956204	0.28125
C1QTNF12	0.010658915	0.010568032	0.01171875	0.010309278	0.00534188	0.008313539	0.008838384	0.001303781	0.011261261	0.005797101	0.02189781	0
AL162741.1	0.001453488	0.001321004	0.00078125	0.001874414	0.003205128	0.001187648	0.006313131	0	0	0	0	0
UBE2J2	1.060562016	1.138705416	0.9515625	1.026241799	1.334401709	1.313539192	1.083333333	1.363754889	1.182432432	1.066666667	1.051094891	1.15625
ACAP3	0.11870155	0.151254954	0.1484375	0.102155576	0.150641026	0.147268409	0.092171717	0.033898305	0.105855856	0.043478261	0.138686131	0.140625
PUSL1	0.78875969	0.810435931	0.62890625	0.751640112	0.759615385	0.713776722	0.578282828	0.404172099	0.581081081	0.449275362	0.620437956	0.390625
INTS11	1.021317829	1.083883752	0.95234375	0.961574508	1.077991453	1.103325416	0.852272727	1.273794003	0.975225225	1.002898551	0.95620438	1.328125
CPTP	0.246124031	0.246367239	0.25078125	0.194001874	0.370726496	0.285035629	0.21969697	0.155149935	0.254504505	0.28115942	0.226277372	0.15625
TAS1R3	0.000968992	0.001321004	0.00234375	0	0	0.001187648	0	0	0	0	0	0
DVL1	0.375	0.320343461	0.37265625	0.340206186	0.539529915	0.382422803	0.335858586	0.221642764	0.502252252	0.295652174	0.510948905	0.5625
AURKAIP1	7.32751938	7.307133421	6.5953125	7.461105904	7.22008547	7.213776722	7.311868687	7.01303781	7.022522523	5.539130435	5.927007299	7.0625
CCNL2	0.484011628	0.549537649	0.49609375	0.438612933	0.668803419	0.693586698	0.339646465	0.178617992	0.497747748	0.402898551	0.445255474	0.53125
MRPL20	5.652131783	5.562087186	4.8015625	5.598875351	5.237179487	5.510688836	5.393939394	5.668839635	5.054054054	5.626086957	4.04379562	4.640625
AL391244.3	0.009205426	0.00660502	0.0109375	0.007497657	0.003205128	0.009501188	0.015151515	0	0.009009009	0	0	0
ANKRD65	0.023255814	0.010568032	0.03515625	0.00656045	0.025641026	0.023752969	0.02020202	0.006518905	0.031531532	0.020289855	0.02189781	0.078125
VWA1	0.156007752	0.145970938	0.16015625	0.097469541	0.142094017	0.127078385	0.093434343	0.05345502	0.105855856	0.086956522	0.109489051	0.0625
ATAD3C	0.018410853	0.015191546	0.02265625	0.010309278	0.019230769	0.014251781	0.016414141	0.003911343	0.015765766	0.008695652	0.01459854	0.03125
ATAD3B	0.902131783	0.846103038	0.65078125	0.791940019	0.851495726	0.747030879	0.685606061	0.443285528	0.68018018	0.605797101	0.328467153	0.6875
ATAD3A	1.062015504	1.054161162	0.740625	0.813495783	0.929487179	0.979809976	0.773989899	1.105606258	0.754504505	0.8	0.532846715	1.234375
TMEM240	0.004360465	0.004623514	0.0015625	0.001874414	0.003205128	0.003562945	0.001262626	0	0	0	0	0
SSU72	2.494186047	2.526420079	2.5375	2.549203374	2.273504274	2.239904988	2.650252525	2.280312907	2.385135135	2.530434783	2.357664234	1.859375
AL645728.1	0.009689922	0.012549538	0.01796875	0.015932521	0.014957265	0.010688836	0.018939394	0.007822686	0.033783784	0.011594203	0.00729927	0.0625
FNDC10	0.326065891	0.375825627	0.3296875	0.201499531	0.252136752	0.288598575	0.157828283	0.173402868	0.193693694	0.208695652	0.226277372	0.265625
AL691432.2	0.03003876	0.027741083	0.034375	0.029053421	0.019230769	0.028503563	0.032828283	0.019556714	0.033783784	0.011594203	0.02189781	0
MIB2	0.773255814	0.746367239	0.8234375	0.624179944	0.615384615	0.591448931	0.546717172	0.342894394	0.493243243	0.489855072	0.751824818	0.515625
MMP23B	0.002906977	0.001321004	0.00390625	0.000937207	0.001068376	0.001187648	0.002525253	0.001303781	0.006756757	0	0	0
CDK11B	0.275678295	0.387714663	0.2703125	0.246485473	0.418803419	0.482185273	0.275252525	0.160365059	0.351351351	0.205797101	0.197080292	0.40625
FO704657.1	0.004844961	0.001321004	0.0046875	0.004686036	0.002136752	0.001187648	0.001262626	0.002607562	0.002252252	0.005797101	0	0
SLC35E2B	0.04748062	0.047556143	0.053125	0.037488285	0.061965812	0.051068884	0.023989899	0.01303781	0.024774775	0.020289855	0.109489051	0.125
CDK11A	0.150678295	0.21994716	0.1796875	0.124648547	0.278846154	0.236342043	0.179292929	0.075619296	0.157657658	0.144927536	0.160583942	0.25
SLC35E2A	0.027616279	0.021136063	0.02734375	0.011246485	0.025641026	0.026128266	0.023989899	0.010430248	0.006756757	0.020289855	0.04379562	0
NADK	0.338662791	0.326287979	0.30625	0.250234302	0.381410256	0.356294537	0.287878788	0.152542373	0.315315315	0.27826087	0.291970803	0.25
GNB1	2.164728682	2.147952444	2.090625	2.255857545	2.209401709	2.314726841	2.273989899	1.898305085	2.529279279	2.07826087	2.364963504	1.875
AL109917.1	0.002906977	0.001981506	0.0015625	0.003748828	0.004273504	0.001187648	0.003787879	0	0	0.002898551	0	0
TMEM52	0.027131783	0.01321004	0.01953125	0.017806935	0.017094017	0.026128266	0.018939394	0.002607562	0.027027027	0.034782609	0.051094891	0
GABRD	0.000484496	0.00330251	0	0.000937207	0.003205128	0.003562945	0	0	0.002252252	0.002898551	0.00729927	0
PRKCZ	0.203488372	0.224570674	0.2421875	0.134957826	0.270299145	0.228028504	0.143939394	0.097783572	0.256756757	0.147826087	0.291970803	0.109375
AL590822.2	0.003875969	0.003963012	0.00390625	0.000937207	0.00534188	0.003562945	0.002525253	0	0	0	0.00729927	0
PRKCZ-AS1	0.000484496	0	0.00078125	0.002811621	0.001068376	0	0.003787879	0	0.004504505	0	0	0
FAAP20	1.330910853	1.370541612	1.30703125	1.201499531	1.219017094	1.357482185	1.095959596	1.501955671	1.096846847	1.234782609	1.160583942	1.609375
SKI	0.136627907	0.171730515	0.15625	0.125585754	0.231837607	0.210213777	0.126262626	0.062581486	0.175675676	0.113043478	0.182481752	0.15625
MORN1	0.053294574	0.050858653	0.046875	0.037488285	0.064102564	0.058194774	0.03030303	0.020860495	0.058558559	0.028985507	0.051094891	0
RER1	2.883236434	2.958388375	2.75234375	2.85660731	3.061965812	3.14608076	2.948232323	3.198174707	2.862612613	2.750724638	2.832116788	2.75
PEX10	0.32122093	0.301188904	0.271875	0.293345829	0.414529915	0.365795724	0.267676768	0.155149935	0.337837838	0.286956522	0.277372263	0.21875
PLCH2	0.175387597	0.184280053	0.2453125	0.133083411	0.371794872	0.258907363	0.184343434	0.089960887	0.261261261	0.237681159	0.291970803	0.1875
PANK4	0.069767442	0.08652576	0.07578125	0.057169634	0.112179487	0.09263658	0.066919192	0.023468057	0.06981982	0.069565217	0.058394161	0.203125
AL139246.5	0.014050388	0.003963012	0.00390625	0.010309278	0.00534188	0.004750594	0.01010101	0.002607562	0.009009009	0.002898551	0	0.015625
TNFRSF14-AS1	0.001453488	0.001321004	0.00234375	0.000937207	0.001068376	0	0	0	0	0	0.00729927	0
TNFRSF14	0.016472868	0.021136063	0.05078125	0.014995314	0.02991453	0.017814727	0.011363636	0.015645372	0.031531532	0.020289855	0.03649635	0.046875
FAM213B	0.190891473	0.190885073	0.13984375	0.120899719	0.163461538	0.197149644	0.106060606	0.10821382	0.092342342	0.153623188	0.065693431	0.046875
MMEL1	0.000968992	0	0.00234375	0.001874414	0	0	0	0	0	0	0	0
TTC34	0.010174419	0.005944518	0.00390625	0.004686036	0.002136752	0.007125891	0.002525253	0.005215124	0.002252252	0	0.00729927	0
ARHGEF16	0.07122093	0.081902246	0.04140625	0.029990628	0.043803419	0.067695962	0.034090909	0.029986962	0.042792793	0.034782609	0.03649635	0.046875
MEGF6	0.001937984	0.004623514	0.0078125	0.001874414	0.001068376	0.002375297	0.001262626	0.002607562	0.004504505	0	0.00729927	0
AL513320.1	0.000968992	0	0	0	0.001068376	0	0	0	0.009009009	0.002898551	0	0
TPRG1L	0.298449612	0.288639366	0.38515625	0.272727273	0.384615385	0.318289786	0.282828283	0.185136897	0.376126126	0.327536232	0.386861314	0.1875
WRAP73	0.340116279	0.387054161	0.309375	0.265229616	0.492521368	0.399049881	0.319444444	0.192959583	0.351351351	0.246376812	0.240875912	0.171875
TP73	0.130329457	0.178996037	0.0984375	0.06185567	0.072649573	0.076009501	0.046717172	0.054758801	0.045045045	0.286956522	0.04379562	0.140625
SMIM1	0.00872093	0.012549538	0.01953125	0.009372071	0.021367521	0.011876485	0.01010101	0.010430248	0.009009009	0.017391304	0.03649635	0
LRRC47	0.411337209	0.361955086	0.353125	0.385192127	0.455128205	0.403800475	0.368686869	0.273794003	0.481981982	0.397101449	0.394160584	0.3125
CEP104	0.348837209	0.365918098	0.35625	0.314901593	0.496794872	0.450118765	0.352272727	0.123859192	0.34009009	0.252173913	0.372262774	0.265625
DFFB	0.056686047	0.040290621	0.03984375	0.052483599	0.077991453	0.033254157	0.04040404	0.015645372	0.060810811	0.055072464	0.065693431	0.015625
C1orf174	0.72625969	0.680977543	0.56953125	0.613870665	0.754273504	0.655581948	0.791666667	0.349413299	0.808558559	0.515942029	0.525547445	0.40625
LINC01134	0.003391473	0.001321004	0.0015625	0.000937207	0.002136752	0	0	0	0	0	0.00729927	0
AJAP1	0.051356589	0.061426684	0.0625	0.031865042	0.042735043	0.058194774	0.037878788	0.01303781	0.040540541	0.023188406	0.00729927	0.0625
NPHP4	0.041182171	0.07331572	0.04609375	0.033739456	0.064102564	0.057007126	0.02020202	0.016949153	0.022522523	0.028985507	0.03649635	0.078125
KCNAB2	0.046996124	0.042272127	0.0734375	0.042174321	0.041666667	0.042755344	0.031565657	0.018252934	0.022522523	0.023188406	0.02919708	0
RPL22	20.64631783	20.37582563	20.784375	20.26616682	19.53525641	20.347981	19.90909091	22.01955671	19.50225225	21.45507246	21.29927007	19.375
RNF207	0.026647287	0.017833554	0.02578125	0.018744142	0.023504274	0.017814727	0.012626263	0.002607562	0.011261261	0.005797101	0.080291971	0
ICMT	0.724321705	0.865918098	0.52890625	0.562324274	0.631410256	0.743467933	0.564393939	0.385919166	0.623873874	0.544927536	0.357664234	0.34375
LINC00337	0.004844961	0.007265522	0.00703125	0.005623243	0.003205128	0.002375297	0.001262626	0.006518905	0	0.005797101	0	0
GPR153	0.076550388	0.081241744	0.0640625	0.049671978	0.05982906	0.060570071	0.037878788	0.041720991	0.042792793	0.04057971	0.02919708	0
ACOT7	1.126453488	1.267503303	1.00390625	0.988753515	1.163461538	1.300475059	0.938131313	1.35071708	1.024774775	1.069565217	0.890510949	1.5625
AL031848.2	0.006782946	0.005284016	0.00703125	0.014058107	0.011752137	0.004750594	0.008838384	0.003911343	0.013513514	0.002898551	0	0.015625
HES2	0.02374031	0.021796565	0.065625	0.014995314	0.041666667	0.036817102	0.026515152	0.026075619	0.047297297	0.04057971	0.03649635	0.0625
TNFRSF25	0.046027132	0.038969617	0.06953125	0.052483599	0.10042735	0.074821853	0.044191919	0.020860495	0.087837838	0.04057971	0.051094891	0.109375
PLEKHG5	0.064437984	0.075957728	0.096875	0.05529522	0.107905983	0.104513064	0.029040404	0.024771838	0.06981982	0.08115942	0.072992701	0.1875
NOL9	0.406492248	0.49669749	0.3265625	0.414245548	0.629273504	0.6152019	0.454545455	0.185136897	0.52027027	0.315942029	0.284671533	0.34375
ZBTB48	0.056686047	0.095772787	0.0953125	0.072164948	0.144230769	0.140142518	0.066919192	0.029986962	0.114864865	0.069565217	0.087591241	0.0625
KLHL21	0.087209302	0.095772787	0.0828125	0.071227741	0.110042735	0.080760095	0.112373737	0.024771838	0.074324324	0.07826087	0.175182482	0.125
PHF13	0.135174419	0.153896962	0.13984375	0.102155576	0.147435897	0.131828979	0.109848485	0.071707953	0.146396396	0.095652174	0.087591241	0.109375
THAP3	0.129844961	0.139365918	0.14140625	0.170571696	0.272435897	0.182897862	0.186868687	0.09517601	0.240990991	0.130434783	0.189781022	0.140625
DNAJC11	0.343992248	0.398282695	0.34140625	0.3158388	0.447649573	0.357482185	0.271464646	0.20208605	0.328828829	0.524637681	0.211678832	0.140625
CAMTA1-DT	0.000968992	0.000660502	0.0015625	0.001874414	0	0	0.001262626	0	0	0	0.00729927	0
CAMTA1	2.107073643	2.217965654	2.0125	1.862230553	1.916666667	2.086698337	1.808080808	2.033898305	1.84009009	2.533333333	1.854014599	1.515625
VAMP3	1.001453488	1.062087186	1.05703125	0.961574508	1.11965812	1.083135392	1.002525253	1.398956975	1.216216216	1.269565217	1.160583942	1.0625
PER3	0.042151163	0.06340819	0.03515625	0.031865042	0.026709402	0.035629454	0.021464646	0.032594524	0.02027027	0.031884058	0.02189781	0.015625
TNFRSF9	0	0.000660502	0.00078125	0.000937207	0.001068376	0	0.001262626	0	0	0	0	0
PARK7	13.12160853	12.7985469	12.69375	12.84723524	12.92094017	12.98812352	12.3219697	12.53715776	12.08558559	12.29855072	10.93430657	10.78125
AL034417.4	0.001937984	0.00330251	0.00390625	0.001874414	0.003205128	0.004750594	0	0	0	0	0	0
AL034417.3	0.002422481	0.003963012	0.003125	0.000937207	0.001068376	0.002375297	0.002525253	0	0.013513514	0	0	0
ERRFI1	0.352713178	0.599735799	0.56484375	0.333645736	0.418803419	0.795724466	0.488636364	0.192959583	0.279279279	0.466666667	1.335766423	0.4375
AL034417.2	0.000484496	0.000660502	0	0	0	0.001187648	0	0	0.004504505	0	0	0
SLC45A1	0.004360465	0.00330251	0.00390625	0.002811621	0.008547009	0.003562945	0.002525253	0.002607562	0.002252252	0.002898551	0.00729927	0
RERE	0.294573643	0.338837517	0.31015625	0.277413308	0.451923077	0.403800475	0.232323232	0.104302477	0.27027027	0.176811594	0.240875912	0.078125
AL357552.2	0.000968992	0	0	0.000937207	0.001068376	0.001187648	0	0	0	0	0	0
ENO1	32.58963178	32.44848085	29.753125	31.87253983	31.71794872	32.13420428	30.54292929	30.41851369	29.94594595	27.70144928	27.41605839	28.734375
ENO1-AS1	0.004360465	0.005944518	0.003125	0.004686036	0.004273504	0.011876485	0.003787879	0.010430248	0	0	0.00729927	0
GPR157	0.078003876	0.046895641	0.06640625	0.086223055	0.120726496	0.073634204	0.068181818	0.019556714	0.083333333	0.055072464	0.065693431	0.015625
MIR34AHG	0.029069767	0.0667107	0.0734375	0.01968135	0.033119658	0.039192399	0.025252525	0.005215124	0.027027027	0.026086957	0.02919708	0.140625
LINC01759	0.040213178	0.052179657	0.08515625	0.044048735	0.069444444	0.073634204	0.049242424	0.023468057	0.056306306	0.04057971	0.072992701	0.046875
H6PD	0.075581395	0.077278732	0.08359375	0.08153702	0.099358974	0.07719715	0.063131313	0.014341591	0.105855856	0.052173913	0.080291971	0.046875
SPSB1	0.053294574	0.085865258	0.05390625	0.05529522	0.116452991	0.114014252	0.045454545	0.043024772	0.058558559	0.075362319	0.072992701	0.0625
AL928921.2	0.003875969	0.001321004	0.00390625	0.00656045	0.007478632	0.004750594	0.002525253	0	0.004504505	0.002898551	0	0
SLC25A33	0.413275194	0.365257596	0.2765625	0.334582943	0.457264957	0.288598575	0.35479798	0.185136897	0.351351351	0.257971014	0.416058394	0.078125
TMEM201	0.165213178	0.190224571	0.125	0.134020619	0.167735043	0.128266033	0.090909091	0.063885267	0.128378378	0.101449275	0.072992701	0.015625
PIK3CD	0.081395349	0.089828269	0.0984375	0.074039363	0.138888889	0.123515439	0.069444444	0.031290743	0.117117117	0.055072464	0.080291971	0.078125
PIK3CD-AS2	0.032945736	0.026420079	0.0296875	0.035613871	0.043803419	0.036817102	0.031565657	0.026075619	0.04954955	0.026086957	0.04379562	0
CLSTN1	0.720930233	0.750990753	0.7765625	0.65135895	0.926282051	0.788598575	0.597222222	0.268578879	0.792792793	0.594202899	0.649635036	0.625
CTNNBIP1	1.307170543	1.519154557	1.4109375	1.283036551	1.623931624	1.686460808	1.316919192	1.595827901	1.328828829	1.402898551	1.116788321	1.375
LZIC	0.665213178	0.72655218	0.6203125	0.645735708	0.803418803	0.775534442	0.694444444	0.382007823	0.731981982	0.576811594	0.525547445	0.421875
NMNAT1	0.167635659	0.165125495	0.18046875	0.155576382	0.227564103	0.172209026	0.148989899	0.079530639	0.191441441	0.188405797	0.153284672	0.046875
RBP7	0.070736434	0.097093791	0.08515625	0.058106842	0.090811966	0.073634204	0.083333333	0.039113429	0.060810811	0.043478261	0.094890511	0.078125
UBE4B	0.161821705	0.208058124	0.159375	0.160262418	0.257478632	0.23871734	0.136363636	0.043024772	0.15990991	0.101449275	0.182481752	0.140625
KIF1B	0.338178295	0.350726552	0.35859375	0.309278351	0.413461538	0.368171021	0.35479798	0.127770535	0.328828829	0.382608696	0.357664234	0.609375
AL139424.3	0.001453488	0.00330251	0.00234375	0.001874414	0.002136752	0.002375297	0.005050505	0	0	0.002898551	0	0
AL139424.2	0.002906977	0.001981506	0.00234375	0.004686036	0.003205128	0.001187648	0.005050505	0	0	0	0.00729927	0
PGD	0.694282946	0.741743725	0.6265625	0.549203374	0.697649573	0.678147268	0.501262626	0.250325945	0.490990991	0.431884058	0.686131387	0.375
AL139424.1	0.000484496	0.002642008	0	0.000937207	0.001068376	0	0	0	0	0	0	0.03125
CENPS-CORT	0.004844961	0.00990753	0.00546875	0.008434864	0.009615385	0.007125891	0.007575758	0.002607562	0.006756757	0.011594203	0.00729927	0
CENPS	0.352713178	0.457727873	0.24765625	0.331771321	0.443376068	0.520190024	0.329545455	0.235984355	0.349099099	0.344927536	0.233576642	0.171875
CORT	0.000484496	0.002642008	0.00078125	0.004686036	0.006410256	0.001187648	0.001262626	0	0.004504505	0	0	0
DFFA	1.603682171	1.619550859	1.32109375	1.492033739	1.592948718	1.46912114	1.309343434	1.529335072	1.540540541	1.330434783	1.080291971	1.625
AL354956.1	0	0.001981506	0.00078125	0.000937207	0.001068376	0.002375297	0.003787879	0	0.004504505	0	0	0
PEX14	0.159399225	0.182959049	0.1609375	0.119962512	0.241452991	0.187648456	0.127525253	0.087353325	0.202702703	0.12173913	0.131386861	0.265625
CASZ1	0.020348837	0.025759577	0.02578125	0.017806935	0.034188034	0.026128266	0.015151515	0.006518905	0.024774775	0.005797101	0.01459854	0
TARDBP	0.545542636	0.529062087	0.4453125	0.53420806	0.591880342	0.516627078	0.549242424	0.271186441	0.536036036	0.507246377	0.321167883	0.375
AL109811.3	0.003875969	0.001981506	0.0015625	0.003748828	0.002136752	0.002375297	0.002525253	0	0	0.002898551	0.00729927	0
SRM	5.642926357	5.089828269	4.20546875	4.826616682	4.347222222	4.287410926	3.974747475	4.535853977	3.923423423	3.771014493	3.671532847	4.125
EXOSC10	0.539244186	0.64332893	0.40859375	0.399250234	0.760683761	0.70783848	0.501262626	0.200782269	0.441441441	0.428985507	0.459854015	0.421875
AL109811.1	0.002422481	0	0.00078125	0.001874414	0.00534188	0.002375297	0.001262626	0	0	0.011594203	0	0
AL109811.2	0.013565891	0.025099075	0.025	0.014058107	0.021367521	0.01543943	0.025252525	0.010430248	0.015765766	0.014492754	0	0
MTOR	0.207848837	0.262219287	0.209375	0.232427366	0.347222222	0.318289786	0.220959596	0.058670143	0.27027027	0.156521739	0.175182482	0.078125
UBIAD1	0.241763566	0.256935271	0.215625	0.227741331	0.321581197	0.274346793	0.204545455	0.093872229	0.193693694	0.110144928	0.218978102	0.0625
AL031731.1	0.001453488	0	0.003125	0.001874414	0.001068376	0	0	0.002607562	0	0	0	0
FBXO2	0.542635659	0.735138705	1.11484375	0.509840675	0.697649573	0.682897862	0.568181818	0.376792699	0.506756757	0.536231884	0.890510949	0.296875
FBXO44	0.157945736	0.159180978	0.17578125	0.135895033	0.163461538	0.141330166	0.121212121	0.088657106	0.094594595	0.147826087	0.189781022	0.15625
FBXO6	0.091569767	0.095772787	0.11015625	0.096532334	0.117521368	0.097387173	0.080808081	0.049543677	0.058558559	0.052173913	0.124087591	0.09375
MAD2L2	1.019864341	1.153896962	0.77734375	0.962511715	1.120726496	1.166270784	0.938131313	1.252933507	0.932432432	0.852173913	0.656934307	1.078125
AGTRAP	1.606589147	1.653896962	1.75078125	1.594189316	1.810897436	1.559382423	1.525252525	1.754889179	1.635135135	1.623188406	1.802919708	1.640625
MTHFR	0.058139535	0.052840159	0.08046875	0.035613871	0.098290598	0.09263658	0.046717172	0.015645372	0.051801802	0.04057971	0.087591241	0.03125
CLCN6	0.048449612	0.053500661	0.06875	0.050609185	0.077991453	0.09976247	0.069444444	0.014341591	0.074324324	0.034782609	0.03649635	0.03125
NPPA-AS1	0.003875969	0.010568032	0.0046875	0.002811621	0.009615385	0.009501188	0.003787879	0.001303781	0.013513514	0.011594203	0	0
KIAA2013	0.429748062	0.468295905	0.40703125	0.424554827	0.584401709	0.517814727	0.448232323	0.186440678	0.493243243	0.286956522	0.299270073	0.1875
PLOD1	0.355620155	0.445178336	0.34609375	0.298969072	0.389957265	0.394299287	0.26010101	0.114732725	0.301801802	0.237681159	0.240875912	0.0625
MFN2	0.360949612	0.416116248	0.32421875	0.309278351	0.467948718	0.445368171	0.35479798	0.142112125	0.378378378	0.397101449	0.270072993	0.171875
MIIP	0.28003876	0.271466314	0.2421875	0.220243674	0.526709402	0.33847981	0.303030303	0.127770535	0.427927928	0.185507246	0.284671533	0.09375
TNFRSF1B	0.001937984	0.001981506	0	0.000937207	0.003205128	0.002375297	0.001262626	0	0	0	0	0
VPS13D	0.091569767	0.122192867	0.128125	0.087160262	0.141025641	0.131828979	0.109848485	0.026075619	0.126126126	0.063768116	0.109489051	0.125
HNRNPCL1	0.000968992	0	0.00234375	0	0	0.001187648	0	0	0.002252252	0	0	0
HNRNPCL2	0	0	0.00078125	0	0	0.003562945	0	0	0.004504505	0	0	0
PDPN	0.499515504	0.639365918	0.5125	0.426429241	0.513888889	0.554631829	0.368686869	0.271186441	0.40990991	0.373913043	0.532846715	0.15625
PRDM2	0.245155039	0.298546896	0.2640625	0.254920337	0.316239316	0.282660333	0.218434343	0.092568449	0.227477477	0.168115942	0.226277372	0.234375
KAZN	0.087693798	0.08322325	0.1046875	0.070290534	0.101495726	0.071258907	0.027777778	0.043024772	0.036036036	0.046376812	0.080291971	0.03125
TMEM51	0.14001938	0.134742404	0.10546875	0.089971884	0.193376068	0.07719715	0.11489899	0.043024772	0.137387387	0.057971014	0.124087591	0.0625
FHAD1	0.002906977	0.003963012	0.0015625	0.000937207	0.001068376	0.002375297	0.001262626	0.002607562	0.002252252	0.002898551	0	0
AL031283.1	0.000968992	0.000660502	0	0.002811621	0.002136752	0	0.001262626	0	0.002252252	0	0	0
EFHD2	1.541666667	1.587846764	1.459375	1.516401125	1.561965812	1.616389549	1.470959596	1.68970013	1.540540541	1.707246377	1.262773723	1.90625
CASP9	0.038275194	0.035006605	0.046875	0.029990628	0.052350427	0.024940618	0.036616162	0.016949153	0.060810811	0.043478261	0.065693431	0.015625
DNAJC16	0.117732558	0.120211361	0.128125	0.102155576	0.201923077	0.179334917	0.103535354	0.020860495	0.119369369	0.084057971	0.145985401	0.03125
AGMAT	0.024224806	0.025759577	0.028125	0.01968135	0.023504274	0.027315914	0.016414141	0.015645372	0.013513514	0.020289855	0.02919708	0
DDI2	0.195251938	0.20673712	0.18828125	0.184629803	0.266025641	0.243467933	0.203282828	0.066492829	0.25	0.092753623	0.226277372	0.109375
PLEKHM2	0.362403101	0.398943197	0.425	0.343017807	0.483974359	0.503562945	0.378787879	0.20208605	0.382882883	0.217391304	0.379562044	0.203125
SLC25A34	0.004360465	0.001321004	0.0015625	0.000937207	0.002136752	0.002375297	0.003787879	0.001303781	0	0	0	0
SLC25A34-AS1	0.017926357	0.014531044	0.02265625	0.016869728	0.013888889	0.013064133	0.007575758	0.015645372	0.015765766	0.011594203	0.00729927	0.046875
FBLIM1	0.898255814	0.764200793	1.05625	0.940018744	1.011752137	0.858669834	0.86489899	1.086049544	0.957207207	0.936231884	1.04379562	0.984375
UQCRHL	0.183139535	0.2001321	0.18515625	0.144329897	0.206196581	0.216152019	0.146464646	0.087353325	0.148648649	0.086956522	0.145985401	0.21875
AL450998.2	0.031492248	0.046235139	0.03828125	0.052483599	0.042735043	0.042755344	0.059343434	0.016949153	0.065315315	0.017391304	0.02919708	0
SPEN	0.763565891	0.702774108	0.67578125	0.827553889	0.844017094	0.7695962	0.715909091	0.152542373	0.56981982	0.4	0.627737226	0.59375
ZBTB17	0.101744186	0.141347424	0.1390625	0.094657919	0.179487179	0.220902613	0.099747475	0.059973924	0.123873874	0.124637681	0.153284672	0.171875
FAM131C	0.011143411	0.014531044	0.009375	0.010309278	0.010683761	0.005938242	0.006313131	0.002607562	0.013513514	0.017391304	0.00729927	0
EPHA2	0.548449612	1.097093791	0.55546875	0.563261481	0.72542735	0.880047506	0.73989899	0.205997392	0.488738739	0.527536232	0.671532847	0.5
AL451042.2	0.005813953	0.01321004	0.003125	0.00656045	0.014957265	0.01543943	0.012626263	0.016949153	0.009009009	0.005797101	0	0.015625
AL451042.1	0.003875969	0.001321004	0.00234375	0.003748828	0.008547009	0.003562945	0.003787879	0.001303781	0	0.002898551	0	0.046875
ARHGEF19	0.114341085	0.075957728	0.10703125	0.084348641	0.077991453	0.036817102	0.051767677	0.057366362	0.054054054	0.072463768	0.080291971	0.03125
CPLANE2	0.020348837	0.012549538	0.0203125	0.022492971	0.027777778	0.022565321	0.02020202	0.006518905	0.029279279	0.008695652	0.02189781	0.03125
FBXO42	0.139050388	0.165125495	0.14140625	0.127460169	0.208333333	0.217339667	0.117424242	0.031290743	0.112612613	0.110144928	0.160583942	0.0625
SZRD1	0.863372093	0.917437252	0.75859375	0.799437676	1.077991453	0.992874109	0.829545455	1.028683181	1.022522523	0.834782609	0.773722628	1
SPATA21	0.000968992	0.001321004	0	0.000937207	0.001068376	0	0.001262626	0	0	0.002898551	0	0
NECAP2	0.483042636	0.57661823	0.63515625	0.512652296	0.77457265	0.666270784	0.612373737	0.357235984	0.747747748	0.591304348	0.649635036	0.453125
LINC01772	0.010658915	0.011228534	0.0125	0.012183693	0.007478632	0.011876485	0.013888889	0	0.009009009	0.005797101	0.00729927	0
AL137802.2	0.005329457	0.005944518	0.00703125	0.017806935	0.009615385	0.009501188	0.029040404	0.005215124	0.022522523	0.008695652	0.00729927	0
NBPF1	0.108527132	0.108322325	0.10390625	0.102155576	0.178418803	0.142517815	0.082070707	0.041720991	0.146396396	0.063768116	0.109489051	0.078125
CROCC	0.07122093	0.054161162	0.0640625	0.05529522	0.099358974	0.06175772	0.073232323	0.050847458	0.083333333	0.075362319	0.051094891	0.015625
BX284668.5	0.044573643	0.054161162	0.06015625	0.05529522	0.052350427	0.042755344	0.034090909	0.014341591	0.036036036	0.034782609	0.051094891	0.0625
BX284668.6	0.004360465	0.001981506	0.00234375	0.002811621	0.002136752	0.007125891	0.011363636	0.003911343	0.015765766	0.002898551	0	0.046875
MFAP2	0.004360465	0.008586526	0.01171875	0.008434864	0.009615385	0.007125891	0.007575758	0.002607562	0.015765766	0.002898551	0	0
ATP13A2	0.459786822	0.501321004	0.4609375	0.396438613	0.543803419	0.498812352	0.424242424	0.146023468	0.398648649	0.315942029	0.372262774	0.265625
SDHB	2.40746124	2.27675033	1.99765625	2.213683224	2.106837607	2.195961995	2.178030303	2.457627119	1.952702703	2.547826087	2.189781022	1.890625
AL590644.1	0.001453488	0.001321004	0.00390625	0	0.00534188	0.001187648	0.002525253	0	0.002252252	0.005797101	0	0
PADI1	0.00629845	0.004623514	0.003125	0.000937207	0.004273504	0.003562945	0	0.006518905	0.002252252	0.005797101	0	0
PADI3	0.002906977	0.00990753	0.01171875	0.004686036	0.008547009	0.007125891	0.001262626	0	0.009009009	0.014492754	0	0
RCC2	0.660368217	0.693527081	0.521875	0.585754452	0.851495726	0.762470309	0.611111111	0.308996089	0.84009009	0.608695652	0.401459854	0.359375
ARHGEF10L	0.026162791	0.032364597	0.03359375	0.027179007	0.040598291	0.020190024	0.015151515	0.001303781	0.02027027	0.011594203	0.04379562	0
ALDH4A1	0.049418605	0.042272127	0.05546875	0.042174321	0.06517094	0.070071259	0.046717172	0.043024772	0.054054054	0.026086957	0.04379562	0.03125
IFFO2	0.073158915	0.090488771	0.07421875	0.082474227	0.106837607	0.090261283	0.066919192	0.050847458	0.063063063	0.089855072	0.051094891	0.03125
UBR4	0.398255814	0.501321004	0.4	0.340206186	0.591880342	0.589073634	0.319444444	0.109517601	0.326576577	0.263768116	0.510948905	0.265625
AL035413.1	0.001937984	0.003963012	0.00390625	0.003748828	0.00534188	0.001187648	0.005050505	0.006518905	0.006756757	0.008695652	0.00729927	0.015625
EMC1	0.353682171	0.384412153	0.3171875	0.311152765	0.442307692	0.409738717	0.275252525	0.122555411	0.281531532	0.257971014	0.255474453	0.21875
MRTO4	3.158914729	2.695508587	2.096875	3.066541706	2.751068376	2.350356295	2.79040404	2.833116037	2.79954955	2.828985507	1.773722628	2.390625
AKR7A3	0.001937984	0.002642008	0.00078125	0.004686036	0.007478632	0.003562945	0	0.002607562	0	0	0	0
AKR7A2	1.667635659	1.997357992	1.52109375	1.363636364	1.741452991	1.951306413	1.463383838	1.752281617	1.412162162	1.64057971	1.350364964	1.234375
PQLC2	0.152131783	0.154557464	0.14921875	0.139643861	0.131410256	0.096199525	0.128787879	0.114732725	0.105855856	0.075362319	0.240875912	0.109375
CAPZB	2.532945736	2.591809775	2.60703125	2.350515464	2.594017094	2.644893112	2.361111111	2.417209909	2.574324324	2.533333333	2.313868613	2.28125
MINOS1	3.711724806	3.795904888	3.7203125	3.728209934	3.541666667	3.591448931	3.58459596	3.908735332	3.288288288	4.234782609	3.00729927	3.171875
NBL1	1.399709302	1.567371202	1.2421875	1.298031865	1.139957265	1.320665083	1.232323232	1.50065189	1.076576577	1.272463768	0.839416058	1.53125
TMCO4	0.280523256	0.276089828	0.228125	0.212746017	0.353632479	0.251781473	0.188131313	0.112125163	0.22972973	0.191304348	0.262773723	0.09375
OTUD3	0.062984496	0.079260238	0.0625	0.045923149	0.071581197	0.066508314	0.055555556	0.010430248	0.04954955	0.063768116	0.051094891	0
CAMK2N1	0.896317829	1.155878468	0.98828125	0.761012184	1.025641026	1.064133017	0.756313131	1.097783572	0.885135135	1.063768116	1.03649635	0.96875
MUL1	0.190406977	0.254953765	0.1796875	0.15651359	0.283119658	0.289786223	0.202020202	0.139504563	0.315315315	0.237681159	0.145985401	0.03125
CDA	2.167635659	2.357331572	3.1859375	2.054358013	2.169871795	2.2304038	2.011363636	2.294654498	2.011261261	2.8	3.072992701	1.890625
PINK1	0.625	0.655878468	0.821875	0.579194002	0.803418803	0.755344418	0.593434343	0.385919166	0.61036036	0.452173913	0.649635036	0.359375
PINK1-AS	0.014534884	0.009247028	0.01484375	0.010309278	0.016025641	0.010688836	0.006313131	0.005215124	0.02027027	0.005797101	0.01459854	0.03125
DDOST	2.093507752	2.232496697	2.1546875	2.004686036	2.094017094	2.255344418	1.890151515	1.883963494	1.873873874	2.034782609	2.248175182	1.5625
KIF17	0.00629845	0.005944518	0.00625	0.005623243	0.004273504	0.003562945	0.003787879	0.001303781	0.006756757	0.002898551	0	0.03125
SH2D5	0.254360465	0.181638045	0.1859375	0.239925023	0.227564103	0.185273159	0.171717172	0.093872229	0.191441441	0.171014493	0.255474453	0.25
HP1BP3	1.140503876	1.6334214	1.3453125	1.319587629	3.127136752	2.270783848	1.875	1.615384615	2.777027027	1.817391304	1.562043796	2.4375
EIF4G3	0.652616279	0.806472919	0.7421875	0.698219306	1.06517094	0.887173397	0.695707071	0.208604954	0.783783784	0.460869565	0.591240876	0.765625
ECE1	0.352713178	0.428005284	0.39296875	0.299906279	0.405982906	0.447743468	0.257575758	0.149934811	0.308558559	0.211594203	0.394160584	0.09375
NBPF3	0.046511628	0.036988111	0.04140625	0.033739456	0.053418803	0.029691211	0.050505051	0.007822686	0.038288288	0.031884058	0.058394161	0
ALPL	0.000484496	0.000660502	0	0	0.002136752	0.001187648	0	0	0	0	0	0
RAP1GAP	0.007267442	0.005944518	0.009375	0.00656045	0.004273504	0.009501188	0.005050505	0	0.009009009	0.014492754	0.03649635	0
USP48	0.736918605	0.86988111	0.61171875	0.653233365	0.962606838	0.975059382	0.732323232	0.305084746	0.806306306	0.530434783	0.598540146	0.53125
HSPG2	0.060562016	0.071334214	0.08515625	0.04873477	0.10042735	0.062945368	0.050505051	0.005215124	0.063063063	0.057971014	0.04379562	0.03125
LINC01635	0.000484496	0.002642008	0.00078125	0	0.004273504	0	0.001262626	0	0	0	0	0
CDC42	4.46124031	4.437912814	4.6	4.829428304	5.114316239	4.421615202	5.236111111	4.718383312	6.61036036	5.231884058	4.715328467	3.703125
ZBTB40	0.108042636	0.114927345	0.0890625	0.091846298	0.158119658	0.125890736	0.09469697	0.0273794	0.103603604	0.113043478	0.094890511	0.09375
EPHB2	0.015503876	0.025099075	0.0171875	0.014058107	0.02457265	0.029691211	0.017676768	0.007822686	0.033783784	0.011594203	0.02189781	0
TEX46	0.000484496	0.001981506	0.00078125	0.001874414	0.001068376	0	0	0	0.002252252	0	0	0
KDM1A	1.143895349	1.095112285	0.903125	1.188378632	1.200854701	1.122327791	1.16540404	1.372881356	1.013513514	1.037681159	0.832116788	1.125
LUZP1	1.325096899	1.517173052	1.56640625	1.345829428	1.875	1.800475059	1.383838384	1.548891786	1.490990991	1.617391304	1.175182482	1.6875
HTR1D	0.000968992	0.000660502	0.0015625	0.000937207	0.001068376	0.002375297	0.003787879	0	0.002252252	0	0	0
LINC01355	0.049418605	0.054161162	0.05078125	0.028116214	0.064102564	0.055819477	0.03030303	0.007822686	0.031531532	0.034782609	0.02919708	0.046875
AL109936.6	0.001453488	0	0	0	0	0.001187648	0.001262626	0	0	0	0	0
HNRNPR	6.021802326	4.752972259	4.43515625	6.557638238	5.43482906	4.603325416	6.049242424	4.773142112	5.425675676	5.649275362	3.788321168	4.5
ZNF436	0.007751938	0.014531044	0.0109375	0.014058107	0.016025641	0.020190024	0.005050505	0	0.013513514	0.020289855	0.051094891	0.03125
ZNF436-AS1	0.015503876	0.020475561	0.01796875	0.016869728	0.013888889	0.028503563	0.027777778	0.006518905	0.060810811	0.014492754	0.03649635	0.03125
TCEA3	0.013081395	0.015191546	0.0234375	0.005623243	0.020299145	0.020190024	0.012626263	0.005215124	0.002252252	0.008695652	0	0.03125
ASAP3	0.00872093	0.01651255	0.01484375	0.009372071	0.014957265	0.014251781	0.015151515	0.011734029	0.009009009	0.014492754	0	0.03125
E2F2	0.078488372	0.040290621	0.0234375	0.011246485	0.008547009	0.004750594	0.006313131	0.007822686	0.006756757	0.028985507	0.02919708	0
ID3	0.222383721	0.217965654	0.153125	0.131208997	0.172008547	0.185273159	0.128787879	0.09517601	0.085585586	0.124637681	0.04379562	0.34375
RPL11	69.98934109	70.0317041	71.81484375	67.8547329	68.37286325	70.94418052	66.5	66.17209909	63.68243243	61.46956522	68.42335766	68.5
ELOA	0.527616279	0.535667107	0.5109375	0.509840675	0.611111111	0.574821853	0.659090909	0.239895698	0.599099099	0.397101449	0.437956204	0.234375
ELOA-AS1	0.06879845	0.081241744	0.05390625	0.036551078	0.09508547	0.070071259	0.055555556	0.037809648	0.081081081	0.052173913	0.04379562	0.03125
PITHD1	0.846899225	1.066050198	0.7015625	0.787253983	1.002136752	1.054631829	0.862373737	1.065189048	0.990990991	0.927536232	0.642335766	0.9375
LYPLA2	0.742248062	0.810435931	0.85078125	0.578256795	0.872863248	0.888361045	0.51010101	0.564537158	0.671171171	0.773913043	0.890510949	0.265625
GALE	0.85998062	0.893659181	0.73515625	0.750702905	1.033119658	0.945368171	0.722222222	0.889178618	0.885135135	0.753623188	0.751824818	0.734375
HMGCL	0.173449612	0.192866579	0.2578125	0.196813496	0.307692308	0.258907363	0.184343434	0.149934811	0.317567568	0.188405797	0.335766423	0.203125
FUCA1	0.48255814	0.498678996	0.59140625	0.409559513	0.583333333	0.541567696	0.435606061	0.299869622	0.394144144	0.298550725	0.335766423	0.171875
PNRC2	0.733527132	1.127476882	0.771875	0.772258669	1.441239316	1.321852732	1.041666667	1.21642764	1.358108108	0.924637681	0.941605839	1.671875
SRSF10	2.573158915	2.946499339	2.021875	1.970009372	2.068376068	2.452494062	2.025252525	2.139504563	2.439189189	2.582608696	1.671532847	2.28125
MYOM3	0.005813953	0.007265522	0.009375	0.003748828	0.008547009	0.009501188	0.002525253	0.005215124	0.004504505	0.014492754	0.02189781	0.015625
IL22RA1	0.02374031	0.01651255	0.01953125	0.008434864	0.022435897	0.019002375	0.011363636	0.001303781	0.011261261	0.005797101	0	0
IFNLR1	0.046996124	0.042932629	0.0484375	0.041237113	0.057692308	0.058194774	0.055555556	0.023468057	0.045045045	0.049275362	0.072992701	0.03125
AL590683.1	0.000484496	0.000660502	0.00078125	0.001874414	0	0	0.001262626	0.003911343	0	0	0	0
GRHL3	0	0	0.0015625	0.000937207	0.001068376	0.003562945	0	0	0.002252252	0	0.00729927	0.015625
STPG1	0.166182171	0.194848085	0.2	0.135895033	0.310897436	0.304038005	0.14520202	0.066492829	0.195945946	0.153623188	0.145985401	0.09375
NIPAL3	0.310077519	0.338177015	0.39765625	0.283973758	0.490384615	0.43824228	0.308080808	0.177314211	0.333333333	0.246376812	0.364963504	0.25
RCAN3	0.320736434	0.391017173	0.40703125	0.336457357	0.539529915	0.40023753	0.356060606	0.185136897	0.45045045	0.32173913	0.430656934	0.265625
AL445686.2	0.018410853	0.023117569	0.01875	0.014995314	0.017094017	0.019002375	0.018939394	0.018252934	0.009009009	0.020289855	0.00729927	0.015625
SRRM1	3.019379845	3.361955086	2.43359375	3.029990628	3.006410256	3.058194774	3.130050505	3.36505867	3.27027027	3.6	2.226277372	3.078125
CLIC4	0.250484496	0.291941876	0.3	0.224929709	0.378205128	0.268408551	0.277777778	0.185136897	0.38963964	0.208695652	0.452554745	0.125
SYF2	0.732073643	0.900264201	0.8859375	0.716026242	1.004273504	0.960807601	0.882575758	1.032594524	0.869369369	0.857971014	1.350364964	1.046875
AL031432.5	0	0.000660502	0	0.002811621	0.001068376	0	0	0	0	0	0	0
RSRP1	0.270348837	0.334874505	0.38359375	0.469540769	0.405982906	0.375296912	0.588383838	0.063885267	0.425675676	0.257971014	0.467153285	1.0625
AL031432.3	0.002906977	0.003963012	0.0046875	0.005623243	0.00534188	0.002375297	0.007575758	0	0.013513514	0.008695652	0.02189781	0
TMEM50A	2.433139535	2.346103038	2.74375	2.505154639	2.570512821	2.434679335	2.407828283	2.293350717	2.655405405	2.237681159	2.751824818	2.09375
RHCE	0.004360465	0.001321004	0.00546875	0.005623243	0.002136752	0.001187648	0.001262626	0	0.002252252	0	0.01459854	0
MACO1	0.531976744	0.574636724	0.53515625	0.495782568	0.729700855	0.66152019	0.558080808	0.204693611	0.481981982	0.336231884	0.627737226	0.203125
LDLRAP1	0.167151163	0.183619551	0.16171875	0.118088097	0.166666667	0.103325416	0.107323232	0.076923077	0.101351351	0.11884058	0.102189781	0.015625
AL606491.1	0.000968992	0	0.00234375	0.000937207	0.001068376	0.001187648	0	0	0.002252252	0	0	0
MAN1C1	0.001453488	0.00330251	0.0015625	0.000937207	0.001068376	0.001187648	0	0	0	0	0	0.015625
SELENON	0.316860465	0.375165125	0.3203125	0.272727273	0.375	0.372921615	0.248737374	0.131681877	0.238738739	0.214492754	0.277372263	0.21875
AL020996.1	0.004844961	0.005944518	0.0046875	0.004686036	0.008547009	0.004750594	0.002525253	0.002607562	0.011261261	0.011594203	0.02919708	0.015625
MTFR1L	0.238856589	0.231175694	0.284375	0.228678538	0.364316239	0.301662708	0.20959596	0.132985658	0.27027027	0.2	0.255474453	0.234375
AUNIP	0.287790698	0.214663144	0.1453125	0.145267104	0.298076923	0.20783848	0.078282828	0.101694915	0.222972973	0.153623188	0.072992701	0.078125
AL033528.2	0.000484496	0.001321004	0.00078125	0.000937207	0.001068376	0	0.001262626	0	0	0	0	0
PAQR7	0.130329457	0.092470277	0.14609375	0.118088097	0.141025641	0.073634204	0.098484848	0.078226858	0.130630631	0.107246377	0.116788321	0.03125
STMN1	14.39098837	15.42800528	11.08046875	14.37207123	16.00106838	15.30166271	14.99621212	14.39113429	15.95720721	18.57101449	9.328467153	13.046875
PAFAH2	0.029069767	0.042932629	0.0390625	0.022492971	0.112179487	0.09263658	0.054292929	0.016949153	0.074324324	0.028985507	0.02189781	0.015625
EXTL1	0.000484496	0	0	0.001874414	0	0	0	0.003911343	0.004504505	0	0	0
PDIK1L	0.053294574	0.052179657	0.05703125	0.050609185	0.069444444	0.052256532	0.050505051	0.014341591	0.063063063	0.057971014	0.072992701	0.015625
FAM110D	0.003391473	0.001981506	0.0015625	0.004686036	0	0.001187648	0.002525253	0	0	0	0	0
AL391650.1	0.000484496	0.002642008	0.00234375	0.002811621	0.004273504	0.003562945	0.001262626	0.002607562	0.006756757	0	0	0
ZNF593	3.043604651	2.255614267	2.5734375	3.250234302	2.655982906	2.435866983	3.079545455	2.949152542	2.542792793	2.571014493	2.693430657	2.796875
CNKSR1	0.123546512	0.132100396	0.1703125	0.106841612	0.189102564	0.197149644	0.143939394	0.057366362	0.157657658	0.060869565	0.182481752	0.125
CEP85	0.091569767	0.122853369	0.06875	0.075913777	0.178418803	0.150831354	0.054292929	0.061277705	0.092342342	0.092753623	0.058394161	0.125
SH3BGRL3	14.96802326	15.01783355	19.53515625	15.54920337	14.98397436	14.54869359	15.26893939	16.61929596	15.47747748	18.46956522	19.03649635	15.953125
UBXN11	0.084786822	0.14002642	0.0734375	0.079662605	0.177350427	0.143705463	0.112373737	0.062581486	0.148648649	0.08115942	0.102189781	0.140625
CD52	0.005329457	0.009247028	0.0078125	0.003748828	0.003205128	0.003562945	0.005050505	0.002607562	0.004504505	0.005797101	0	0
CRYBG2	0.046027132	0.036988111	0.046875	0.052483599	0.073717949	0.039192399	0.047979798	0.018252934	0.047297297	0.037681159	0.02919708	0
DHDDS	0.238856589	0.274768824	0.22578125	0.207122774	0.332264957	0.347980998	0.217171717	0.127770535	0.243243243	0.2	0.270072993	0.09375
HMGN2	15.39244186	16.23579921	11.07421875	14.76944705	16.38141026	16.41567696	14.59848485	14.70925684	16.85135135	17.17681159	11.2189781	12.8125
RPS6KA1	0.67005814	0.710700132	0.59765625	0.584817245	0.69017094	0.663895487	0.571969697	0.33767927	0.583333333	0.513043478	0.554744526	0.28125
AL512408.1	0.000968992	0.001321004	0	0	0.001068376	0.002375297	0.001262626	0	0.002252252	0	0	0.0625
ARID1A	0.522771318	0.684280053	0.48125	0.432052484	0.911324786	0.948931116	0.431818182	0.147327249	0.468468468	0.385507246	0.386861314	0.375
PIGV	0.099321705	0.124174373	0.13046875	0.109653233	0.168803419	0.138954869	0.09469697	0.058670143	0.099099099	0.101449275	0.094890511	0.0625
ZDHHC18	0.094476744	0.112945839	0.09921875	0.126522962	0.163461538	0.13064133	0.101010101	0.05345502	0.114864865	0.142028986	0.116788321	0.125
SFN	32.04166667	29.6677675	37.00078125	31.98875351	29.45940171	30.30047506	29.45580808	28.6166884	26.35135135	29.42608696	24.77372263	31.734375
GPN2	0.313468992	0.351387054	0.33125	0.284910965	0.416666667	0.35391924	0.263888889	0.140808344	0.304054054	0.214492754	0.270072993	0.109375
GPATCH3	0.088662791	0.117569353	0.0859375	0.101218369	0.137820513	0.110451306	0.074494949	0.045632334	0.092342342	0.049275362	0.116788321	0.109375
NUDC	6.325581395	6.42668428	5.05234375	6.084348641	6.300213675	6.623515439	6.349747475	5.926988266	6.373873874	5.6	5.291970803	5.4375
KDF1	0.167151163	0.179656539	0.18828125	0.127460169	0.246794872	0.205463183	0.132575758	0.099087353	0.191441441	0.11884058	0.226277372	0.078125
TRNP1	0.136627907	0.088507266	0.1796875	0.089034677	0.142094017	0.078384798	0.118686869	0.069100391	0.06981982	0.069565217	0.145985401	0.015625
TENT5B	0.123062016	0.099075297	0.13671875	0.129334583	0.202991453	0.156769596	0.099747475	0.062581486	0.132882883	0.084057971	0.058394161	0.09375
SLC9A1	0.299418605	0.390356671	0.30546875	0.298969072	0.458333333	0.463182898	0.33459596	0.146023468	0.362612613	0.182608696	0.306569343	0.265625
WDTC1	0.064922481	0.079260238	0.0890625	0.072164948	0.102564103	0.09263658	0.059343434	0.037809648	0.087837838	0.069565217	0.058394161	0.078125
TMEM222	0.496124031	0.455085865	0.41875	0.466729147	0.478632479	0.478622328	0.39520202	0.275097784	0.380630631	0.423188406	0.503649635	0.1875
SYTL1	0.290213178	0.444517834	0.49453125	0.212746017	0.36965812	0.426365796	0.217171717	0.174706649	0.288288288	0.223188406	0.591240876	0.25
MAP3K6	0.122093023	0.186261559	0.1390625	0.079662605	0.153846154	0.173396675	0.077020202	0.065189048	0.067567568	0.069565217	0.131386861	0.109375
CD164L2	0.012596899	0.008586526	0.02109375	0.0131209	0.011752137	0.008313539	0.017676768	0.010430248	0.002252252	0.005797101	0.02189781	0.03125
GPR3	0.031007752	0.023778071	0.01328125	0.021555764	0.048076923	0.03087886	0.025252525	0.018252934	0.02027027	0.023188406	0.01459854	0.015625
WASF2	1.593992248	1.752972259	1.67421875	1.532333646	1.992521368	1.929928741	1.640151515	1.705345502	1.693693694	1.698550725	2	1.953125
AHDC1	0.115310078	0.077278732	0.13828125	0.132146204	0.22542735	0.141330166	0.113636364	0.016949153	0.108108108	0.072463768	0.094890511	0
IFI6	0.242732558	0.285336856	0.28046875	0.203373946	0.301282051	0.281472684	0.180555556	0.130378096	0.238738739	0.127536232	0.145985401	0.046875
FAM76A	0.177325581	0.19682959	0.20703125	0.155576382	0.30982906	0.268408551	0.151515152	0.099087353	0.254504505	0.168115942	0.197080292	0.109375
STX12	0.260658915	0.371862616	0.35	0.246485473	0.365384615	0.452494062	0.20959596	0.16166884	0.25	0.260869565	0.226277372	0.15625
PPP1R8	0.395833333	0.382430647	0.35234375	0.388003749	0.488247863	0.395486936	0.351010101	0.208604954	0.353603604	0.356521739	0.240875912	0.3125
THEMIS2	0.052325581	0.031043593	0.06484375	0.056232427	0.05982906	0.035629454	0.055555556	0.029986962	0.085585586	0.031884058	0.051094891	0.015625
RPA2	0.862403101	0.976221929	0.51796875	0.542642924	0.662393162	0.69239905	0.526515152	0.491525424	0.601351351	0.707246377	0.540145985	0.609375
SMPDL3B	0.003875969	0.003963012	0.00390625	0.002811621	0.002136752	0.003562945	0.001262626	0	0	0.005797101	0.00729927	0
XKR8	0.101744186	0.08652576	0.11015625	0.101218369	0.198717949	0.09263658	0.118686869	0.062581486	0.126126126	0.07826087	0.102189781	0.078125
EYA3	0.169089147	0.207397622	0.159375	0.14339269	0.278846154	0.256532067	0.133838384	0.104302477	0.164414414	0.182608696	0.109489051	0.1875
PTAFR	0.102228682	0.102377807	0.1734375	0.086223055	0.138888889	0.125890736	0.085858586	0.070404172	0.117117117	0.115942029	0.226277372	0.140625
DNAJC8	2.806686047	2.938573316	2.659375	3.018744142	3.00534188	2.93111639	3.127525253	3.276401565	3.009009009	3.162318841	2.379562044	2.578125
ATP5IF1	4.280523256	3.959709379	4.52109375	4.671977507	4.069444444	3.82304038	4.445707071	4.778357236	4.218468468	4.8	4.613138686	4.484375
AL353622.1	0.005813953	0.007265522	0.01171875	0.014995314	0.012820513	0.016627078	0.023989899	0.002607562	0.006756757	0.020289855	0.00729927	0
SESN2	0.119670543	0.198150594	0.21640625	0.106841612	0.217948718	0.206650831	0.148989899	0.058670143	0.195945946	0.139130435	0.729927007	0.34375
MED18	0.118217054	0.15323646	0.15	0.115276476	0.191239316	0.135391924	0.16540404	0.061277705	0.186936937	0.089855072	0.124087591	0.0625
PHACTR4	0.314922481	0.396301189	0.3140625	0.297094658	0.646367521	0.536817102	0.328282828	0.112125163	0.52027027	0.220289855	0.277372263	0.125
RCC1	1.025193798	0.908190225	0.60859375	0.937207123	1.064102564	0.811163895	0.900252525	1.045632334	1.072072072	1.031884058	0.569343066	0.984375
TRNAU1AP	0.697674419	0.896961691	0.7203125	0.611059044	0.876068376	0.977434679	0.607323232	0.331160365	0.65990991	0.576811594	0.576642336	0.515625
SNHG12	0.59496124	0.523117569	0.46015625	0.60918463	0.581196581	0.389548694	0.674242424	0.198174707	0.623873874	0.411594203	1.04379562	1.40625
TAF12	0.886143411	0.974240423	0.784375	0.900656045	1.051282051	1.06888361	1.003787879	1.126466754	0.878378378	1.020289855	0.686131387	0.890625
LINC01715	0.006782946	0.00330251	0.0046875	0.00656045	0.002136752	0.002375297	0.002525253	0.007822686	0.006756757	0.005797101	0	0
AL360012.1	0.002422481	0	0.0015625	0.000937207	0	0.003562945	0.001262626	0	0	0	0	0
GMEB1	0.195736434	0.393659181	0.2046875	0.188378632	0.43482906	0.527315914	0.22979798	0.152542373	0.281531532	0.194202899	0.204379562	0.234375
YTHDF2	1.811046512	1.747027741	1.6296875	1.887535145	2.085470085	1.844418052	1.988636364	1.812255541	2.412162162	2.185507246	1.890510949	1.640625
EPB41	0.123062016	0.128797886	0.10390625	0.089034677	0.110042735	0.100950119	0.088383838	0.039113429	0.101351351	0.046376812	0.160583942	0.0625
TMEM200B	0.020348837	0.00990753	0.0078125	0.007497657	0.004273504	0.002375297	0.007575758	0	0.004504505	0.008695652	0.01459854	0
SRSF4	2.423934109	2.322985469	1.925	2.300843486	2.19017094	2.256532067	2.386363636	1.809647979	2.261261261	2.185507246	1.97080292	2.296875
MECR	0.469476744	0.515852048	0.459375	0.423617619	0.566239316	0.567695962	0.402777778	0.28422425	0.434684685	0.336231884	0.394160584	0.234375
PTPRU	0.018895349	0.044253633	0.03828125	0.012183693	0.023504274	0.03087886	0.008838384	0.011734029	0.006756757	0.011594203	0.04379562	0
MATN1-AS1	0.003875969	0.00330251	0.00546875	0.000937207	0.003205128	0.005938242	0.006313131	0.007822686	0.011261261	0	0.01459854	0
LAPTM5	0.700096899	0.775429326	0.9796875	0.67760075	0.787393162	0.744655582	0.626262626	0.604954368	0.876126126	0.924637681	0.861313869	0.546875
LINC01778	0.000968992	0.001321004	0.0015625	0	0.001068376	0.001187648	0.001262626	0	0	0	0	0
SDC3	0.118217054	0.128137384	0.121875	0.095595127	0.113247863	0.102137767	0.083333333	0.062581486	0.092342342	0.069565217	0.058394161	0.078125
PUM1	0.69622093	0.690885073	0.73828125	0.65135895	0.863247863	0.846793349	0.59469697	0.209908735	0.626126126	0.434782609	0.569343066	0.296875
SNRNP40	1.589147287	1.717305152	1.109375	1.396438613	1.547008547	1.655581948	1.478535354	1.657105606	1.414414414	1.51884058	1.065693431	1.453125
ZCCHC17	0.964147287	1.009247028	0.91328125	0.875351453	1.14957265	1.073634204	0.897727273	1.239895698	0.905405405	0.898550725	0.905109489	1.03125
FABP3	0	0.001321004	0	0.000937207	0.001068376	0.002375297	0	0	0	0	0	0
SERINC2	2.427325581	2.422721268	3.209375	2.519212746	2.474358974	2.452494062	2.314393939	2.286831812	2.45045045	2.017391304	2.686131387	2.046875
TINAGL1	0.701550388	0.921400264	0.81484375	0.755388941	1.111111111	1.141330166	0.828282828	0.723598435	0.833333333	0.68115942	0.773722628	0.53125
PEF1	1.036337209	1.048877147	0.87421875	1.021555764	1.16025641	1.033254157	1.041666667	1.368970013	1.193693694	1.173913043	1	1.0625
AC114488.3	0.000484496	0	0	0.001874414	0	0	0.001262626	0	0.004504505	0	0	0
COL16A1	0.098352713	0.116908851	0.12890625	0.097469541	0.145299145	0.111638955	0.098484848	0.026075619	0.094594595	0.089855072	0.094890511	0
ADGRB2	0.005813953	0.005944518	0.00625	0.001874414	0.006410256	0.009501188	0.001262626	0.007822686	0.002252252	0.002898551	0	0
SPOCD1	0.000484496	0.001981506	0.00234375	0.001874414	0.003205128	0	0.002525253	0	0.002252252	0	0	0
AL136115.2	0.002906977	0.004623514	0.0046875	0.004686036	0.006410256	0.005938242	0	0	0.006756757	0.005797101	0.00729927	0
PTP4A2	3.207848837	2.98678996	2.984375	3.506091846	3.335470085	3.110451306	3.756313131	3.306388527	3.968468468	3.437681159	3.766423358	3.21875
KHDRBS1	4.640988372	4.702774108	4.1515625	4.523898782	5.022435897	4.973871734	4.727272727	4.265971317	4.941441441	4.037681159	3.97080292	3.828125
AL445248.1	0.001937984	0.004623514	0.00234375	0.001874414	0.001068376	0	0.002525253	0	0	0	0	0.03125
TMEM39B	0.359496124	0.361294584	0.2859375	0.266166823	0.459401709	0.362232779	0.256313131	0.13559322	0.306306306	0.226086957	0.270072993	0.0625
KPNA6	0.524709302	0.634742404	0.5890625	0.538894096	0.866452991	0.834916865	0.595959596	0.203389831	0.704954955	0.437681159	0.510948905	0.21875
TXLNA	0.571705426	0.688243065	0.49609375	0.529522024	0.658119658	0.593824228	0.541666667	0.199478488	0.563063063	0.344927536	0.467153285	0.171875
CCDC28B	0.308139535	0.284015852	0.23828125	0.19212746	0.233974359	0.220902613	0.186868687	0.166883963	0.162162162	0.179710145	0.109489051	0.046875
AL049795.1	0.000484496	0.001321004	0.0015625	0.001874414	0.002136752	0.003562945	0.001262626	0	0	0	0.01459854	0
IQCC	0.04505814	0.054821664	0.03046875	0.033739456	0.039529915	0.036817102	0.017676768	0.018252934	0.031531532	0.046376812	0.02189781	0.0625
TMEM234	0.158430233	0.173051519	0.1765625	0.150890347	0.283119658	0.228028504	0.154040404	0.088657106	0.171171171	0.133333333	0.211678832	0.140625
EIF3I	5.808139535	5.665125495	5.43046875	5.550140581	5.269230769	5.564133017	5.592171717	5.650586701	5.416666667	4.956521739	5.131386861	4.671875
FAM167B	0.000968992	0	0.00078125	0.000937207	0	0	0	0	0.002252252	0	0.00729927	0
LCK	0.00629845	0.007926024	0.00625	0.009372071	0.00534188	0.005938242	0.003787879	0.003911343	0.009009009	0.002898551	0	0
HDAC1	2.001937984	2.05680317	1.8140625	1.981255858	2.049145299	1.992874109	1.982323232	1.923076923	1.939189189	1.913043478	1.598540146	1.75
MARCKSL1	0.724806202	0.657199472	0.61171875	0.628865979	0.596153846	0.508313539	0.522727273	0.271186441	0.484234234	0.420289855	0.335766423	0.40625
TSSK3	0.004360465	0.001981506	0.0046875	0	0.001068376	0.002375297	0.005050505	0	0.002252252	0	0.00729927	0.03125
FAM229A	0.012112403	0.011889036	0.0140625	0.015932521	0.004273504	0.011876485	0.006313131	0.010430248	0	0.008695652	0.02189781	0
BSDC1	0.167151163	0.244385733	0.225	0.142455483	0.226495726	0.275534442	0.171717172	0.069100391	0.186936937	0.15942029	0.211678832	0.296875
ZBTB8B	0.004844961	0.00330251	0.0015625	0	0	0.001187648	0.003787879	0.005215124	0.006756757	0.002898551	0	0
ZBTB8A	0.133236434	0.121532365	0.13515625	0.121836926	0.137820513	0.121140143	0.074494949	0.061277705	0.09009009	0.095652174	0.124087591	0.015625
ZBTB8OS	0.907945736	1.033685601	0.871875	0.795688847	0.969017094	0.961995249	0.773989899	1.147327249	0.873873874	0.855072464	0.948905109	1
RBBP4	0.897286822	0.906869221	0.62265625	0.663542643	0.61965812	0.611638955	0.607323232	0.335071708	0.65990991	0.608695652	0.532846715	0.265625
SYNC	0.096414729	0.081902246	0.1046875	0.077788191	0.077991453	0.051068884	0.09469697	0.049543677	0.108108108	0.110144928	0.03649635	0.046875
KIAA1522	0.195251938	0.181638045	0.2265625	0.208997188	0.270299145	0.200712589	0.188131313	0.102998696	0.207207207	0.226086957	0.270072993	0.109375
YARS	1.26744186	1.080581242	0.99921875	1.194939082	1.179487179	1.054631829	1.055555556	1.301173403	1.20045045	1.168115942	1.503649635	1.421875
S100PBP	0.218023256	0.241083223	0.19375	0.194939082	0.290598291	0.225653207	0.175505051	0.104302477	0.155405405	0.197101449	0.189781022	0.1875
FNDC5	0.001937984	0	0.00390625	0.000937207	0.003205128	0	0.001262626	0	0	0	0	0
TMEM54	0.980620155	1.111624835	0.97265625	0.861293346	0.919871795	1.042755344	0.878787879	1.299869622	0.756756757	0.779710145	0.795620438	1.296875
RNF19B	0.101744186	0.144649934	0.12578125	0.073102156	0.186965812	0.184085511	0.085858586	0.054758801	0.112612613	0.095652174	0.124087591	0.078125
AK2	1.804748062	1.882430647	1.52109375	1.626054358	1.769230769	1.76128266	1.593434343	1.980443286	1.666666667	2.107246377	1.824817518	1.96875
AZIN2	0.027616279	0.023117569	0.03125	0.023430178	0.044871795	0.027315914	0.027777778	0.018252934	0.040540541	0.011594203	0.02919708	0
TRIM62	0.007751938	0.010568032	0.01328125	0.010309278	0.014957265	0.016627078	0.011363636	0	0.013513514	0.014492754	0.01459854	0.046875
AL662907.3	0.000484496	0	0.00078125	0.001874414	0	0.002375297	0	0	0.004504505	0	0	0.03125
ZNF362	0.0625	0.055482166	0.0515625	0.037488285	0.054487179	0.043942993	0.039141414	0.01303781	0.083333333	0.043478261	0.04379562	0
AL513327.3	0.000968992	0	0	0.000937207	0.002136752	0.001187648	0	0	0	0	0	0.015625
PHC2	0.639534884	0.823645971	0.6171875	0.65135895	0.804487179	0.928741093	0.664141414	0.43285528	0.869369369	0.623188406	0.693430657	0.578125
ZSCAN20	0.012596899	0.029722589	0.02578125	0.022492971	0.034188034	0.038004751	0.013888889	0.009126467	0.015765766	0.008695652	0	0.015625
SMIM12	0.99127907	1.012549538	0.86953125	0.914714152	0.952991453	0.957244656	0.809343434	1.082138201	0.738738739	0.898550725	0.854014599	0.96875
GJB5	0.447674419	0.478203435	0.546875	0.374882849	0.476495726	0.43111639	0.348484848	0.267275098	0.362612613	0.333333333	0.343065693	0.140625
GJB4	0.034399225	0.050198151	0.0609375	0.017806935	0.040598291	0.057007126	0.018939394	0.0273794	0.033783784	0.026086957	0.065693431	0.078125
GJB3	1.138565891	1.059445178	1.346875	1.073102156	1.211538462	1.042755344	0.992424242	1.323337679	1.117117117	0.994202899	1.445255474	1.28125
DLGAP3	0.000968992	0.001981506	0.00078125	0.002811621	0.001068376	0.002375297	0.002525253	0	0.002252252	0	0	0
AC114490.3	0.005329457	0.002642008	0.00703125	0.004686036	0.009615385	0.003562945	0.007575758	0	0.009009009	0.008695652	0	0
AC114490.2	0.000968992	0.001981506	0.0015625	0.000937207	0.001068376	0.003562945	0.001262626	0	0	0	0	0
ZMYM6	0.05620155	0.073976222	0.0703125	0.04873477	0.070512821	0.095011876	0.042929293	0.01303781	0.047297297	0.043478261	0.102189781	0
ZMYM1	0.215116279	0.327608983	0.2390625	0.167760075	0.661324786	0.465558195	0.207070707	0.125162973	0.396396396	0.266666667	0.167883212	0.0625
SFPQ	5.714147287	7.046895641	5.07578125	6.619493908	8.65491453	7.80760095	7.575757576	5.550195567	9.144144144	6.611594203	4.532846715	5.765625
ZMYM4	0.466085271	0.514531044	0.46640625	0.395501406	0.525641026	0.509501188	0.359848485	0.195567145	0.414414414	0.379710145	0.496350365	0.15625
KIAA0319L	0.166666667	0.192206077	0.18984375	0.145267104	0.251068376	0.256532067	0.147727273	0.054758801	0.168918919	0.176811594	0.240875912	0.078125
NCDN	0.087693798	0.07331572	0.09765625	0.085285848	0.085470085	0.08432304	0.066919192	0.050847458	0.09009009	0.095652174	0.080291971	0.0625
AC004865.2	0.006782946	0.003963012	0.00546875	0.002811621	0.009615385	0.005938242	0.005050505	0.002607562	0.004504505	0.008695652	0.00729927	0
TFAP2E	0.001453488	0	0.00234375	0	0.001068376	0.001187648	0	0	0.006756757	0	0	0
PSMB2	5.141957364	5.189564069	4.7125	5.111527648	5.125	5.243467933	5.112373737	5	4.986486486	5.107246377	4.416058394	4.125
C1orf216	0.139050388	0.097754293	0.128125	0.224929709	0.129273504	0.089073634	0.15530303	0.059973924	0.119369369	0.07826087	0.102189781	0.0625
CLSPN	1.964147287	2.608982827	1.05546875	0.800374883	0.723290598	1.304038005	0.662878788	1.582790091	0.718468468	1.715942029	0.656934307	1.28125
AGO4	0.039728682	0.052179657	0.06015625	0.058106842	0.075854701	0.07719715	0.060606061	0.023468057	0.078828829	0.063768116	0.065693431	0.046875
AGO1	0.177810078	0.157199472	0.14453125	0.111527648	0.182692308	0.182897862	0.138888889	0.05345502	0.207207207	0.142028986	0.116788321	0.15625
AL139286.2	0.000968992	0.001321004	0	0	0.001068376	0.001187648	0.001262626	0.001303781	0.015765766	0.005797101	0	0
AGO3	0.34253876	0.390356671	0.35078125	0.305529522	0.422008547	0.423990499	0.337121212	0.104302477	0.261261261	0.249275362	0.328467153	0.265625
ADPRHL2	0.612887597	0.711360634	0.5703125	0.522024367	0.799145299	0.7304038	0.502525253	0.331160365	0.682432432	0.530434783	0.554744526	0.5
COL8A2	0.002906977	0.003963012	0.00390625	0.00656045	0.002136752	0.005938242	0	0	0.004504505	0.002898551	0	0
TRAPPC3	1.79505814	1.686261559	1.753125	1.88940956	2.002136752	1.842042755	2.056818182	1.831812256	2.060810811	2.046376812	1.810218978	1.78125
MAP7D1	1.512112403	1.578599736	1.4953125	1.443298969	1.766025641	1.705463183	1.637626263	1.598435463	1.698198198	1.582608696	1.416058394	1.765625
THRAP3	3.568313953	3.976221929	2.88046875	3.445173383	4.287393162	4.268408551	3.809343434	3.225554107	3.72972973	3.307246377	2.788321168	3.234375
SH3D21	0.01501938	0.01321004	0.0171875	0.010309278	0.010683761	0.017814727	0.003787879	0.001303781	0.002252252	0.014492754	0.02919708	0
EVA1B	0.310077519	0.29656539	0.42265625	0.323336457	0.383547009	0.319477435	0.386363636	0.113428944	0.295045045	0.188405797	0.350364964	0.265625
AL591845.1	0.014534884	0.012549538	0.0140625	0.00656045	0.007478632	0.014251781	0.007575758	0	0.004504505	0.014492754	0.02189781	0
STK40	0.127906977	0.13011889	0.12890625	0.134957826	0.226495726	0.187648456	0.137626263	0.059973924	0.123873874	0.072463768	0.145985401	0.03125
LSM10	1.015503876	0.805812417	0.9046875	1.087160262	1.055555556	0.966745843	1.090909091	1.250325945	0.932432432	0.698550725	0.715328467	1
OSCP1	0.080910853	0.094451783	0.0875	0.065604499	0.150641026	0.109263658	0.070707071	0.044328553	0.056306306	0.052173913	0.094890511	0.0625
MRPS15	4.822189922	4.912813738	4.271875	4.890346767	4.693376068	4.954869359	4.949494949	4.850065189	4.837837838	4.023188406	4.576642336	4.53125
LINC01137	0.057655039	0.071994716	0.065625	0.053420806	0.083333333	0.086698337	0.066919192	0.048239896	0.054054054	0.063768116	0.072992701	0
ZC3H12A	0.227713178	0.272126816	0.32578125	0.19868791	0.246794872	0.319477435	0.296717172	0.101694915	0.279279279	0.237681159	0.386861314	0.234375
MEAF6	0.963178295	1.122192867	0.971875	0.790065604	1.098290598	1.124703088	0.761363636	1.295958279	0.862612613	1.185507246	1.080291971	1.015625
SNIP1	0.092054264	0.110303831	0.0984375	0.095595127	0.169871795	0.13064133	0.083333333	0.045632334	0.101351351	0.104347826	0.094890511	0.078125
GNL2	1.074127907	1.101056803	0.90234375	1.059981256	1.166666667	1.178147268	1.029040404	1.354628422	0.97972973	0.982608696	0.693430657	1.0625
C1orf109	0.23255814	0.217965654	0.18359375	0.208059981	0.482905983	0.403800475	0.20959596	0.134289439	0.36036036	0.269565217	0.211678832	0.09375
CDCA8	0.167151163	0.618229855	0.128125	0.103092784	2.080128205	1.35391924	0.496212121	0.411994785	1.540540541	0.707246377	0.145985401	0.1875
MANEAL	0.142926357	0.14002642	0.1078125	0.075913777	0.085470085	0.09976247	0.053030303	0.057366362	0.047297297	0.049275362	0.102189781	0
YRDC	0.714147287	0.826287979	0.6234375	0.672914714	0.751068376	0.747030879	0.71969697	0.316818774	0.599099099	0.591304348	0.613138686	0.34375
C1orf122	2.514534884	2.662483487	2.59609375	2.258669166	2.211538462	2.294536817	2.171717172	2.325945241	2.186936937	2.472463768	2.613138686	2.46875
MTF1	0.134205426	0.153896962	0.1515625	0.124648547	0.210470085	0.168646081	0.14520202	0.028683181	0.173423423	0.110144928	0.167883212	0.078125
INPP5B	0.030523256	0.045574637	0.0234375	0.036551078	0.042735043	0.041567696	0.039141414	0.010430248	0.033783784	0.026086957	0.00729927	0.015625
SF3A3	1.662306202	1.84676354	1.3421875	1.612933458	1.727564103	1.66152019	1.546717172	1.813559322	1.583333333	1.831884058	1.204379562	1.484375
FHL3	0.394864341	0.327608983	0.41171875	0.34864105	0.365384615	0.289786223	0.233585859	0.196870926	0.288288288	0.289855072	0.394160584	0.21875
UTP11	1.188953488	1.315059445	1.02421875	1.104967198	1.207264957	1.333729216	0.976010101	1.419817471	0.993243243	1.144927536	1.109489051	1.1875
POU3F1	0	0.000660502	0.0015625	0	0.001068376	0	0.001262626	0	0	0.002898551	0	0.0625
RRAGC	0.332364341	0.438573316	0.48203125	0.310215558	0.607905983	0.510688836	0.40530303	0.192959583	0.581081081	0.301449275	0.613138686	0.28125
AL139260.1	0.007267442	0.00990753	0.00859375	0.002811621	0.007478632	0.008313539	0.006313131	0.002607562	0.011261261	0.008695652	0.02189781	0.03125
MYCBP	0.337693798	0.4332893	0.33671875	0.307403936	0.492521368	0.442992874	0.303030303	0.219035202	0.369369369	0.382608696	0.189781022	0.234375
RHBDL2	0.058139535	0.0667107	0.0796875	0.046860356	0.080128205	0.067695962	0.059343434	0.032594524	0.042792793	0.037681159	0.058394161	0.015625
AKIRIN1	0.585271318	0.702113606	0.6875	0.537956888	0.89957265	0.688836105	0.832070707	0.312907432	0.984234234	0.707246377	0.664233577	0.40625
NDUFS5	8.459786822	8.57001321	9.1828125	8.298969072	8.196581197	8.572446556	8.316919192	8.943937419	7.90990991	8.466666667	7.423357664	8.671875
MACF1	0.693313953	0.784676354	0.7765625	0.620431115	0.945512821	0.789786223	0.681818182	0.160365059	0.655405405	0.484057971	0.810218978	0.609375
PABPC4	2.093507752	1.832232497	1.75625	1.999062793	1.704059829	1.650831354	1.968434343	1.908735332	1.939189189	1.942028986	1.554744526	1.75
HPCAL4	0.000968992	0.001321004	0.0015625	0	0	0	0.003787879	0	0.002252252	0	0	0
PPIE	1.033430233	1.165785997	0.9515625	0.927835052	1.074786325	1.159144893	0.945707071	1.312907432	0.934684685	0.991304348	1.153284672	0.9375
BMP8B	0.001453488	0.000660502	0.00703125	0.000937207	0.002136752	0.001187648	0.001262626	0	0	0	0	0
OXCT2	0.001937984	0.000660502	0.00078125	0.001874414	0.001068376	0.001187648	0	0.001303781	0.002252252	0	0	0
AL033527.3	0.001937984	0.000660502	0.00078125	0	0	0	0.002525253	0	0	0	0	0
TRIT1	0.252906977	0.225231176	0.20625	0.210871603	0.300213675	0.257719715	0.234848485	0.136897001	0.211711712	0.185507246	0.189781022	0.140625
MYCL	0.010658915	0.008586526	0.00546875	0.005623243	0.00534188	0.009501188	0.013888889	0.001303781	0.013513514	0.005797101	0.02189781	0
MFSD2A	0.303294574	0.244385733	0.32265625	0.298031865	0.456196581	0.304038005	0.189393939	0.144719687	0.11036036	0.243478261	0.270072993	0.1875
CAP1	4.061531008	4.029722589	4.4296875	4.222118088	4.228632479	4.001187648	4.212121212	4.147327249	4.984234234	4.536231884	4.386861314	3.65625
PPT1	0.817344961	0.856010568	0.68203125	0.712277413	0.933760684	0.832541568	0.661616162	0.516297262	0.873873874	0.710144928	0.598540146	0.5625
RLF	0.257267442	0.328929987	0.26484375	0.269915651	0.419871795	0.382422803	0.26010101	0.092568449	0.252252252	0.191304348	0.262773723	0.171875
TMCO2	0.000968992	0.000660502	0.00078125	0	0	0	0	0	0	0.002898551	0	0
AL050341.2	0.06879845	0.057463672	0.06953125	0.104029991	0.094017094	0.09976247	0.131313131	0.052151239	0.096846847	0.098550725	0.051094891	0.078125
ZMPSTE24	0.644379845	0.746367239	0.6078125	0.65135895	0.849358974	0.756532067	0.603535354	0.319426336	0.815315315	0.452173913	0.620437956	0.296875
COL9A2	0.001937984	0.001321004	0.003125	0.001874414	0.001068376	0	0.002525253	0.002607562	0	0	0	0
SMAP2	0.445736434	0.498018494	0.43125	0.314901593	0.488247863	0.542755344	0.313131313	0.182529335	0.315315315	0.231884058	0.328467153	0.21875
ZFP69B	0.09253876	0.080581242	0.08984375	0.080599813	0.103632479	0.095011876	0.070707071	0.036505867	0.099099099	0.089855072	0.175182482	0.046875
ZFP69	0.030523256	0.027080581	0.02265625	0.032802249	0.025641026	0.016627078	0.027777778	0.020860495	0.027027027	0.011594203	0.02189781	0.015625
AL603839.3	0.003391473	0.00660502	0.00390625	0.002811621	0.006410256	0.003562945	0.007575758	0.002607562	0.013513514	0	0.00729927	0
EXO5	0.112403101	0.14002642	0.1078125	0.096532334	0.114316239	0.097387173	0.070707071	0.037809648	0.072072072	0.104347826	0.080291971	0.015625
ZNF684	0.074127907	0.088507266	0.04765625	0.04873477	0.097222222	0.116389549	0.054292929	0.052151239	0.074324324	0.049275362	0.080291971	0.015625
RIMS3	0.003875969	0.00990753	0.00546875	0.005623243	0.010683761	0.008313539	0.002525253	0	0.004504505	0.002898551	0	0
NFYC-AS1	0.041182171	0.045574637	0.0328125	0.027179007	0.041666667	0.074821853	0.036616162	0.005215124	0.065315315	0.017391304	0.04379562	0.046875
NFYC	0.408430233	0.447159841	0.378125	0.365510778	0.567307692	0.551068884	0.40530303	0.192959583	0.448198198	0.4	0.481751825	0.21875
CITED4	1.012596899	1.230515192	1.30703125	1.093720712	1.504273504	2.042755344	1.130050505	1.427640156	0.880630631	1.142028986	1.204379562	1.65625
CTPS1	0.946705426	1.116248349	0.67890625	0.760074977	0.789529915	0.933491686	0.616161616	0.822685789	0.70045045	0.817391304	0.525547445	0.65625
SLFNL1-AS1	0.014534884	0.00660502	0.01328125	0.009372071	0.004273504	0.007125891	0.006313131	0	0.002252252	0.005797101	0.00729927	0.015625
SLFNL1	0.000484496	0.000660502	0.00078125	0	0.001068376	0	0	0	0	0.002898551	0	0
SCMH1	0.154069767	0.14332893	0.1203125	0.119962512	0.161324786	0.163895487	0.106060606	0.019556714	0.119369369	0.08115942	0.124087591	0
FOXO6	0.007267442	0.005284016	0.00546875	0.008434864	0.009615385	0.005938242	0.005050505	0.001303781	0.015765766	0.005797101	0	0.015625
EDN2	0	0.000660502	0.0125	0.000937207	0	0.002375297	0	0	0	0	0	0.015625
HIVEP3	0.026162791	0.033685601	0.01875	0.014058107	0.018162393	0.033254157	0.012626263	0.006518905	0.004504505	0.008695652	0.03649635	0.015625
FOXJ3	0.180232558	0.177675033	0.16640625	0.182755389	0.242521368	0.224465558	0.127525253	0.054758801	0.191441441	0.162318841	0.284671533	0.140625
RIMKLA	0.001453488	0.001981506	0.0015625	0.000937207	0	0.001187648	0	0	0.002252252	0	0.00729927	0
ZMYND12	0	0.000660502	0.00078125	0.001874414	0.001068376	0	0	0	0	0	0	0
PPCS	0.971899225	1.082562748	1.06796875	0.880974695	1.039529915	1.065320665	0.829545455	1.285528031	0.912162162	1.063768116	1.138686131	1
CCDC30	0.016472868	0.013870542	0.0109375	0.014058107	0.025641026	0.022565321	0.01010101	0.001303781	0.024774775	0.017391304	0.02189781	0
PPIH	1.671027132	1.712681638	1.1484375	1.48547329	1.652777778	1.714964371	1.433080808	1.694915254	1.486486486	1.843478261	1.072992701	1.3125
AC098484.2	0.002906977	0.00330251	0.0046875	0.002811621	0.006410256	0.011876485	0.003787879	0	0.004504505	0	0	0
YBX1	40.6497093	40.13143989	36.80390625	39.60356139	39.5491453	39.91448931	38.22474747	38.17470665	38.57657658	34.49855072	34.93430657	35.921875
P3H1	0.209786822	0.261558785	0.21171875	0.194939082	0.253205128	0.251781473	0.183080808	0.061277705	0.168918919	0.162318841	0.189781022	0.15625
C1orf50	0.067344961	0.070673712	0.08515625	0.058106842	0.081196581	0.087885986	0.053030303	0.044328553	0.076576577	0.060869565	0.04379562	0.015625
TMEM269	0.000968992	0.001321004	0	0	0	0	0	0	0.002252252	0	0	0
SVBP	0.524709302	0.522457067	0.490625	0.54732896	0.686965812	0.624703088	0.598484848	0.368970013	0.481981982	0.48115942	0.503649635	0.203125
ERMAP	0.03246124	0.038969617	0.0671875	0.023430178	0.082264957	0.042755344	0.055555556	0.005215124	0.058558559	0.023188406	0.04379562	0.046875
AL512353.1	0.015503876	0.029722589	0.01796875	0.020618557	0.017094017	0.029691211	0.013888889	0.011734029	0.006756757	0.005797101	0.02919708	0.015625
ZNF691	0.060562016	0.059445178	0.06015625	0.056232427	0.103632479	0.071258907	0.050505051	0.029986962	0.058558559	0.066666667	0.051094891	0
SLC2A1	0.320736434	0.337516513	0.36015625	0.283036551	0.436965812	0.358669834	0.297979798	0.101694915	0.322072072	0.226086957	0.423357664	0.203125
SLC2A1-AS1	0.003391473	0.004623514	0.00546875	0	0.007478632	0	0.002525253	0	0	0.002898551	0.00729927	0
FAM183A	0.021317829	0.022457067	0.0265625	0.014995314	0.021367521	0.023752969	0.022727273	0.01303781	0.02027027	0.023188406	0.02919708	0
EBNA1BP2	6.031492248	5.481505945	4.7296875	5.517338332	4.963675214	5.185273159	4.773989899	5.539765319	4.734234234	5.866666667	4.562043796	4.90625
CFAP57	0.003875969	0.001981506	0.003125	0.003748828	0.008547009	0.002375297	0.002525253	0	0.002252252	0.002898551	0	0
TMEM125	0.000968992	0.000660502	0	0	0.001068376	0.001187648	0	0	0.004504505	0.005797101	0.02919708	0.015625
C1orf210	0.018410853	0.021796565	0.0140625	0.01968135	0.017094017	0.027315914	0.01010101	0.002607562	0.006756757	0.005797101	0.058394161	0
AL139289.2	0.013565891	0.012549538	0.01953125	0.014058107	0.016025641	0.021377672	0.017676768	0.001303781	0.015765766	0.011594203	0.02189781	0
CDC20	2.706395349	2.011228534	1.48828125	7.640112465	11.41025641	4.699524941	10.66919192	4.22946545	10.68693694	4.327536232	1.99270073	3.65625
ELOVL1	0.85998062	0.852708058	0.91171875	0.873477038	1.277777778	1.105700713	1.001262626	1.131681877	1.211711712	0.857971014	1.01459854	0.734375
MED8	0.884689922	0.966314399	0.81796875	0.881911903	1.085470085	1.224465558	0.90530303	1.173402868	0.954954955	0.875362319	1.182481752	1.046875
SZT2	0.138081395	0.177675033	0.1359375	0.125585754	0.238247863	0.242280285	0.142676768	0.044328553	0.126126126	0.113043478	0.153284672	0.03125
SZT2-AS1	0.004844961	0.001981506	0.003125	0.004686036	0	0.003562945	0.002525253	0	0	0.008695652	0.00729927	0
HYI	2.091085271	2.182959049	2.15625	2.062792877	2.256410256	2.204275534	2.037878788	2.022164276	2.112612613	2.031884058	2.218978102	1.921875
PTPRF	0.739825581	0.715323646	0.79609375	0.650421743	0.96474359	0.934679335	0.650252525	0.211212516	0.806306306	0.417391304	0.671532847	0.703125
KDM4A	0.097383721	0.139365918	0.134375	0.092783505	0.245726496	0.231591449	0.09469697	0.082138201	0.184684685	0.098550725	0.160583942	0.203125
KDM4A-AS1	0.03246124	0.032364597	0.01484375	0.031865042	0.034188034	0.036817102	0.03030303	0.005215124	0.047297297	0.028985507	0.02919708	0.015625
ST3GAL3	0.129360465	0.171070013	0.11171875	0.095595127	0.263888889	0.2695962	0.085858586	0.028683181	0.087837838	0.08115942	0.116788321	0
ARTN	0.545542636	0.429326288	0.6078125	0.679475164	0.618589744	0.624703088	0.544191919	0.247718383	0.261261261	0.397101449	0.605839416	0.546875
AL357079.1	0.007267442	0.00330251	0.00234375	0.003748828	0.002136752	0.001187648	0.003787879	0.002607562	0	0.002898551	0	0
IPO13	0.091085271	0.117569353	0.10625	0.093720712	0.167735043	0.142517815	0.107323232	0.044328553	0.112612613	0.075362319	0.051094891	0.03125
DPH2	0.449127907	0.356010568	0.290625	0.380506092	0.456196581	0.349168646	0.321969697	0.14863103	0.315315315	0.307246377	0.277372263	0.21875
ATP6V0B	4.724806202	4.665785997	4.10078125	5.001874414	4.707264957	4.74584323	4.90530303	4.749674055	4.666666667	4.136231884	4.518248175	4.046875
B4GALT2	0.605620155	0.608322325	0.53671875	0.597938144	0.704059829	0.625890736	0.518939394	0.318122555	0.630630631	0.411594203	0.576642336	0.28125
CCDC24	0.088662791	0.103698811	0.1015625	0.085285848	0.129273504	0.089073634	0.068181818	0.065189048	0.063063063	0.069565217	0.094890511	0.03125
SLC6A9	0.018895349	0.009247028	0.01640625	0.012183693	0.014957265	0.009501188	0.013888889	0.002607562	0.022522523	0.005797101	0.138686131	0.03125
AL139220.2	0.002422481	0.00330251	0.00234375	0	0.006410256	0	0.002525253	0.003911343	0.006756757	0.005797101	0	0
DMAP1	0.402616279	0.394319683	0.39765625	0.484536082	0.72008547	0.536817102	0.424242424	0.169491525	0.454954955	0.315942029	0.350364964	0.515625
ERI3	1.581395349	1.630779392	1.34140625	1.351452671	1.50534188	1.454869359	1.295454545	1.680573664	1.29954955	1.402898551	1.306569343	1.234375
RNF220	0.439437984	0.482166446	0.384375	0.373008435	0.662393162	0.534441805	0.342171717	0.153846154	0.441441441	0.292753623	0.328467153	0.265625
TMEM53	0.10998062	0.117569353	0.15	0.085285848	0.150641026	0.098574822	0.108585859	0.037809648	0.144144144	0.075362319	0.102189781	0.015625
KIF2C	0.169089147	0.647952444	0.1203125	0.264292409	2.011752137	1.204275534	0.801767677	0.319426336	1.623873874	0.52173913	0.182481752	0.40625
AL592166.1	0.001453488	0.001321004	0.00234375	0.000937207	0.001068376	0.001187648	0	0.002607562	0	0.008695652	0	0
RPS8	74.32122093	73.39101717	75.090625	73.36551078	73.06196581	73.43111639	71.90025253	61.02998696	70.17117117	54.84637681	78.54744526	65.171875
PLK3	0.402131783	0.540290621	0.62890625	0.475164011	0.52991453	0.663895487	0.386363636	0.233376793	0.236486486	0.356521739	0.635036496	0.8125
TCTEX1D4	0.003391473	0.001321004	0.0015625	0.003748828	0.002136752	0.002375297	0.002525253	0	0.004504505	0	0	0
BTBD19	0.012596899	0.01321004	0.01953125	0.012183693	0.010683761	0.016627078	0.007575758	0.006518905	0	0.014492754	0	0.015625
PTCH2	0.003875969	0.004623514	0.00234375	0.003748828	0.001068376	0.005938242	0.006313131	0	0.004504505	0	0	0
EIF2B3	0.712209302	0.811096433	0.596875	0.585754452	0.793803419	0.787410926	0.541666667	0.477183833	0.572072072	0.64057971	0.489051095	0.5625
HECTD3	0.070736434	0.079260238	0.07890625	0.058106842	0.120726496	0.08432304	0.075757576	0.043024772	0.085585586	0.075362319	0.080291971	0
UROD	2.406007752	2.486129458	2.27734375	2.129334583	2.204059829	2.357482185	2.131313131	2.346805737	2.272522523	2.492753623	2.262773723	1.90625
ZSWIM5	0.002906977	0.000660502	0.003125	0.001874414	0.004273504	0.002375297	0.001262626	0	0.002252252	0	0.00729927	0
LINC01144	0.000968992	0.001981506	0.0015625	0.000937207	0.001068376	0.002375297	0.001262626	0	0	0	0.01459854	0
HPDL	0.002906977	0.00330251	0.0015625	0.002811621	0.001068376	0.001187648	0	0	0.002252252	0	0	0
MUTYH	0.173449612	0.225231176	0.13515625	0.107778819	0.202991453	0.212589074	0.133838384	0.08083442	0.119369369	0.113043478	0.182481752	0.0625
TOE1	0.623062016	0.587186262	0.42734375	0.456419869	0.503205128	0.421615202	0.376262626	0.24380704	0.396396396	0.35942029	0.299270073	0.25
TESK2	0.03003876	0.034346103	0.03203125	0.015932521	0.053418803	0.036817102	0.029040404	0.020860495	0.036036036	0.028985507	0.02189781	0
CCDC163	0.005329457	0.01651255	0.00625	0.005623243	0.026709402	0.020190024	0.013888889	0.007822686	0.027027027	0.005797101	0	0
MMACHC	0.064437984	0.06010568	0.059375	0.065604499	0.091880342	0.070071259	0.055555556	0.011734029	0.074324324	0.057971014	0.02919708	0.03125
PRDX1	19.09060078	18.332893	18.89375	18.68509841	17.94017094	17.79809976	17.95959596	18.51499348	17.42117117	19.27826087	17.16058394	15.8125
AKR1A1	1.20251938	1.27014531	1.10859375	1.194939082	1.204059829	1.299287411	1.102272727	1.375488918	1.036036036	1.142028986	1.459854015	1.46875
NASP	6.291182171	5.78335535	3.83046875	4.887535145	3.196581197	3.883610451	4.59469697	4.629726206	4.038288288	4.866666667	2.700729927	4.125
CCDC17	0.000968992	0.00330251	0.00078125	0.003748828	0.003205128	0	0.002525253	0	0	0	0.00729927	0
GPBP1L1	0.334786822	0.368560106	0.340625	0.316776007	0.491452991	0.479809976	0.388888889	0.168187744	0.394144144	0.342028986	0.357664234	0.21875
TMEM69	0.499031008	0.491413474	0.43984375	0.44611059	0.707264957	0.528503563	0.472222222	0.260756193	0.547297297	0.51884058	0.510948905	0.25
IPP	0.160852713	0.20343461	0.1640625	0.135895033	0.210470085	0.204275534	0.148989899	0.088657106	0.207207207	0.147826087	0.094890511	0.09375
MAST2	0.107073643	0.1334214	0.096875	0.087160262	0.106837607	0.134204276	0.069444444	0.045632334	0.076576577	0.063768116	0.080291971	0.09375
PIK3R3	0.020348837	0.021136063	0.0171875	0.014995314	0.028846154	0.022565321	0.012626263	0.002607562	0.022522523	0.011594203	0	0.296875
AL358075.2	0.001937984	0.001321004	0.003125	0	0.002136752	0.001187648	0	0.002607562	0	0.002898551	0	0
TSPAN1	0.08624031	0.107001321	0.1578125	0.069353327	0.110042735	0.110451306	0.060606061	0.076923077	0.06981982	0.066666667	0.160583942	0.09375
POMGNT1	0.53246124	0.606340819	0.62734375	0.512652296	0.678418803	0.665083135	0.54040404	0.249022164	0.509009009	0.382608696	0.503649635	0.375
LURAP1	0.118217054	0.117569353	0.13359375	0.139643861	0.208333333	0.173396675	0.087121212	0.052151239	0.074324324	0.072463768	0.182481752	0.109375
RAD54L	0.155523256	0.274768824	0.0890625	0.046860356	0.137820513	0.216152019	0.055555556	0.066492829	0.096846847	0.127536232	0.051094891	0.15625
LRRC41	0.526647287	0.35336856	0.5640625	0.518275539	0.699786325	0.472684086	0.507575758	0.217731421	0.484234234	0.362318841	0.474452555	0.1875
UQCRH	16.29844961	16.4669749	16.36328125	15.76944705	15.52884615	16.17695962	15.67550505	15.86571056	14.56981982	15.37681159	15.10948905	14.046875
NSUN4	0.117248062	0.120871863	0.13984375	0.133083411	0.208333333	0.187648456	0.116161616	0.019556714	0.186936937	0.11884058	0.204379562	0.0625
FAAH	0.029554264	0.054161162	0.0328125	0.022492971	0.047008547	0.048693587	0.022727273	0.007822686	0.040540541	0.049275362	0.03649635	0.046875
MKNK1	0.240310078	0.285336856	0.2578125	0.21836926	0.341880342	0.318289786	0.220959596	0.089960887	0.243243243	0.226086957	0.226277372	0.328125
MOB3C	0.040213178	0.038309115	0.05234375	0.031865042	0.050213675	0.043942993	0.035353535	0.016949153	0.040540541	0.034782609	0.02919708	0.03125
ATPAF1	0.57751938	0.585204756	0.45390625	0.522961575	0.655982906	0.649643705	0.468434343	0.232073012	0.542792793	0.475362319	0.474452555	0.328125
EFCAB14	0.463178295	0.497357992	0.54375	0.492033739	0.661324786	0.540380048	0.536616162	0.172099087	0.556306306	0.35942029	0.467153285	0.25
CYP4X1	0	0.000660502	0.00078125	0.000937207	0.001068376	0.001187648	0	0	0.002252252	0	0	0
CYP4A22-AS1	0.003391473	0.007265522	0.00234375	0.002811621	0.00534188	0.003562945	0.002525253	0	0	0.005797101	0.00729927	0
LINC00853	0.002906977	0.003963012	0.00390625	0.003748828	0.00534188	0.002375297	0.001262626	0.003911343	0	0	0	0
PDZK1IP1	0	0.001981506	0.00078125	0.000937207	0.001068376	0.002375297	0.001262626	0.002607562	0.002252252	0	0	0
STIL	0.125484496	0.284015852	0.075	0.044985942	0.295940171	0.296912114	0.056818182	0.036505867	0.211711712	0.11884058	0.072992701	0
CMPK1	1.205426357	1.274108322	1.16953125	1.145267104	1.163461538	1.270783848	1.196969697	1.646675359	1.472972973	1.852173913	1.277372263	1.546875
FOXD2-AS1	0.012596899	0.010568032	0.00703125	0.017806935	0.004273504	0.007125891	0.011363636	0	0.02027027	0.005797101	0	0.03125
FOXD2	0.01744186	0.017173052	0.0140625	0.009372071	0.013888889	0.009501188	0.007575758	0.002607562	0.009009009	0.020289855	0.01459854	0.046875
SPATA6	0.042635659	0.05680317	0.040625	0.033739456	0.081196581	0.073634204	0.034090909	0.026075619	0.047297297	0.031884058	0.01459854	0.109375
FAF1	0.753875969	1.07001321	0.64375	0.621368322	1.073717949	1.085510689	0.696969697	0.710560626	0.779279279	0.628985507	0.773722628	0.515625
CDKN2C	0.230135659	0.469616909	0.20546875	0.146204311	0.670940171	0.522565321	0.227272727	0.151238592	0.36036036	0.315942029	0.138686131	0.171875
RNF11	0.429263566	0.478203435	0.4765625	0.445173383	0.53525641	0.488123515	0.431818182	0.293350717	0.5	0.342028986	0.598540146	0.359375
TTC39A	0.004360465	0.003963012	0.0015625	0.004686036	0.002136752	0.004750594	0.005050505	0	0.004504505	0	0.00729927	0
TTC39A-AS1	0	0.000660502	0.00078125	0.001874414	0	0.001187648	0	0	0	0	0	0
EPS15	0.261627907	0.309114927	0.2828125	0.231490159	0.346153846	0.318289786	0.205808081	0.099087353	0.310810811	0.24057971	0.313868613	0.1875
AC104170.2	0.000968992	0	0.00078125	0	0	0.002375297	0	0	0	0	0	0
OSBPL9	0.527131783	0.598414795	0.53203125	0.474226804	0.677350427	0.634204276	0.47979798	0.290743155	0.454954955	0.504347826	0.708029197	0.515625
NRDC	1.447674419	1.438573316	1.38203125	1.442361762	1.466880342	1.505938242	1.414141414	1.625814863	1.47972973	1.515942029	1.372262774	1.46875
AL050343.1	0.002906977	0.00330251	0.003125	0.000937207	0.003205128	0.004750594	0.002525253	0	0.002252252	0.008695652	0	0
RAB3B	0.16375969	0.228533686	0.13984375	0.13027179	0.258547009	0.206650831	0.156565657	0.059973924	0.168918919	0.133333333	0.080291971	0.1875
TXNDC12	1.089147287	1.013870542	0.89375	1.052483599	1.305555556	1.060570071	1.026515152	1.382007823	1.355855856	1.046376812	0.686131387	1.109375
KTI12	0.302325581	0.297225892	0.26640625	0.310215558	0.284188034	0.306413302	0.281565657	0.13559322	0.236486486	0.217391304	0.291970803	0.125
BTF3L4	1.370639535	1.330250991	1.15	1.221180881	1.419871795	1.364608076	1.233585859	1.505867014	1.292792793	1.31884058	1.277372263	1.171875
ZFYVE9	0.187015504	0.176354029	0.20078125	0.154639175	0.241452991	0.199524941	0.183080808	0.082138201	0.193693694	0.124637681	0.124087591	0.140625
CC2D1B	0.109011628	0.118229855	0.09375	0.091846298	0.141025641	0.136579572	0.090909091	0.043024772	0.121621622	0.060869565	0.124087591	0.140625
AL513218.1	0.000968992	0.001321004	0.0015625	0	0.001068376	0.001187648	0	0	0.002252252	0	0	0
ORC1	0.254360465	0.180317041	0.11875	0.111527648	0.075854701	0.071258907	0.092171717	0.049543677	0.06981982	0.110144928	0.051094891	0.015625
PRPF38A	0.714631783	0.838837517	0.63828125	0.686972821	0.838675214	0.877672209	0.705808081	0.382007823	0.709459459	0.550724638	0.627737226	0.40625
TUT4	0.444767442	0.462351387	0.4796875	0.343017807	0.611111111	0.463182898	0.391414141	0.156453716	0.439189189	0.307246377	0.452554745	0.3125
COA7	0.590600775	0.418097754	0.484375	0.623242737	0.597222222	0.426365796	0.560606061	0.246414602	0.612612613	0.513043478	0.343065693	0.1875
ZYG11B	0.250484496	0.282034346	0.2734375	0.196813496	0.334401709	0.286223278	0.16540404	0.070404172	0.238738739	0.185507246	0.189781022	0.1875
ECHDC2	0.428294574	0.445838838	0.45859375	0.363636364	0.580128205	0.442992874	0.369949495	0.194263364	0.376126126	0.347826087	0.350364964	0.21875
SCP2	1.041182171	1.064068692	1.05546875	0.907216495	0.993589744	1.022565321	0.880050505	1.329856584	1.024774775	1.350724638	1.00729927	1.0625
CPT2	0.198643411	0.282034346	0.24375	0.174320525	0.28525641	0.298099762	0.243686869	0.126466754	0.252252252	0.191304348	0.197080292	0.078125
AL606760.2	0.001453488	0.000660502	0.0015625	0	0.002136752	0.005938242	0.001262626	0.001303781	0.009009009	0	0.00729927	0
C1orf123	0.852713178	0.912153236	0.8171875	0.750702905	1.048076923	1.013064133	0.771464646	1.035202086	0.925675676	0.794202899	0.751824818	0.6875
AL606760.3	0.002906977	0.001981506	0.00078125	0.002811621	0.007478632	0.003562945	0.003787879	0	0.027027027	0.008695652	0	0.015625
MAGOH	3.167151163	3.110303831	2.54765625	3.618556701	3.430555556	3.266033254	3.553030303	3.52672751	3.425675676	3.811594203	3.116788321	3.15625
AL606760.1	0.00629845	0.009247028	0.00859375	0.009372071	0.004273504	0.008313539	0.008838384	0.002607562	0.011261261	0.008695652	0.04379562	0
LRP8	0.278100775	0.261558785	0.203125	0.190253046	0.295940171	0.218527316	0.107323232	0.057366362	0.150900901	0.130434783	0.145985401	0.09375
LINC01771	0.002906977	0.003963012	0.00234375	0	0.001068376	0.002375297	0.001262626	0	0.004504505	0.002898551	0	0
NDC1	0.165697674	0.255614267	0.1265625	0.160262418	0.349358974	0.308788599	0.172979798	0.099087353	0.297297297	0.156521739	0.065693431	0.171875
YIPF1	0.16375969	0.167107001	0.2140625	0.157450797	0.223290598	0.186460808	0.123737374	0.102998696	0.135135135	0.142028986	0.116788321	0.0625
HSPB11	2.795542636	3.501321004	2.584375	2.754451734	3.151709402	3.334916865	2.747474747	3.234680574	2.801801802	3.492753623	2.153284672	3.171875
LRRC42	1.167151163	1.218626156	1.0828125	1.002811621	0.863247863	0.793349169	0.920454545	1.249022164	0.905405405	1.176811594	1	1
TMEM59	2.067344961	2.185601057	2.3921875	2.177132146	2.361111111	2.446555819	2.247474747	2.178617992	2.277027027	2.452173913	2.489051095	2.0625
TCEANC2	0.078488372	0.092470277	0.06484375	0.059981256	0.107905983	0.106888361	0.056818182	0.018252934	0.081081081	0.066666667	0.02189781	0.078125
CYB5RL	0.061046512	0.070673712	0.03203125	0.060918463	0.084401709	0.073634204	0.058080808	0.031290743	0.04954955	0.04057971	0.051094891	0.015625
MRPL37	1.945251938	2.180317041	1.52265625	1.779756326	2.120726496	2.356294537	1.753787879	1.717079531	1.70045045	1.710144928	1.598540146	1.765625
SSBP3	0.236434109	0.288639366	0.22109375	0.19212746	0.267094017	0.260095012	0.180555556	0.131681877	0.207207207	0.202898551	0.175182482	0.125
ACOT11	0.095445736	0.108322325	0.115625	0.078725398	0.111111111	0.110451306	0.058080808	0.052151239	0.078828829	0.098550725	0.087591241	0.0625
TTC4	0.040213178	0.038969617	0.03359375	0.034676664	0.061965812	0.055819477	0.047979798	0.007822686	0.06981982	0.031884058	0.02189781	0
PARS2	0.054263566	0.06340819	0.05703125	0.04873477	0.086538462	0.080760095	0.03030303	0.029986962	0.042792793	0.043478261	0.058394161	0.015625
TTC22	0.0625	0.043593131	0.0671875	0.04873477	0.063034188	0.034441805	0.063131313	0.033898305	0.065315315	0.049275362	0.065693431	0
DHCR24	1.385658915	1.451122853	1.18359375	1.237113402	1.348290598	1.359857482	1.119949495	1.235984355	1.13963964	1.15942029	0.824817518	1.296875
AC096536.1	0.016472868	0.00660502	0.01171875	0.005623243	0.016025641	0.010688836	0.01010101	0.005215124	0.006756757	0.011594203	0.01459854	0.015625
TMEM61	0.022286822	0.019154557	0.03515625	0.020618557	0.030982906	0.024940618	0.021464646	0.018252934	0.018018018	0.008695652	0.02919708	0
PCSK9	0.031492248	0.050858653	0.02109375	0.020618557	0.034188034	0.034441805	0.015151515	0.002607562	0.011261261	0.037681159	0.01459854	0
USP24	0.124031008	0.139365918	0.1375	0.147141518	0.233974359	0.136579572	0.136363636	0.044328553	0.164414414	0.11884058	0.189781022	0.21875
PLPP3	0.003391473	0.004623514	0.0015625	0.001874414	0.001068376	0.004750594	0	0.001303781	0	0	0.00729927	0
OMA1	0.177325581	0.202774108	0.16875	0.151827554	0.25534188	0.247030879	0.190656566	0.104302477	0.207207207	0.168115942	0.124087591	0.046875
TACSTD2	0.07994186	0.066050198	0.11640625	0.092783505	0.090811966	0.081947743	0.112373737	0.039113429	0.06981982	0.069565217	0.072992701	0.046875
MYSM1	0.1875	0.28335535	0.1890625	0.199625117	0.240384615	0.281472684	0.183080808	0.083441982	0.204954955	0.2	0.189781022	0.15625
AL136985.3	0.000968992	0	0.00234375	0	0.001068376	0.002375297	0.001262626	0.001303781	0	0	0	0
JUN	1.830910853	2.160501982	1.69765625	1.722586692	1.334401709	3.224465558	2.86489899	1.631029987	1.880630631	1.808695652	2.284671533	16.125
AC105277.1	0.002906977	0.007926024	0.009375	0.001874414	0.008547009	0.005938242	0.005050505	0	0.006756757	0.005797101	0.01459854	0
LINC01358	0.001453488	0.00330251	0.00234375	0.003748828	0.007478632	0.003562945	0.001262626	0.001303781	0.002252252	0.011594203	0	0
AC093424.1	0	0.000660502	0.00078125	0	0.003205128	0.001187648	0	0	0	0	0	0
FGGY	0.056686047	0.075297226	0.075	0.060918463	0.092948718	0.089073634	0.036616162	0.018252934	0.040540541	0.086956522	0.065693431	0
HOOK1	0.102228682	0.164464993	0.06640625	0.071227741	0.110042735	0.133016627	0.071969697	0.052151239	0.072072072	0.086956522	0.109489051	0.078125
CYP2J2	0.003875969	0.003963012	0.00625	0.003748828	0.003205128	0.010688836	0.002525253	0	0.002252252	0	0	0
LINC01748	0.024709302	0.027080581	0.025	0.0131209	0.030982906	0.03087886	0.021464646	0.007822686	0.018018018	0.026086957	0.080291971	0.03125
NFIA	0.541182171	0.545574637	0.53203125	0.399250234	0.563034188	0.528503563	0.396464646	0.178617992	0.691441441	0.347826087	0.394160584	0.328125
TM2D1	0.439437984	0.639365918	0.57109375	0.471415183	0.694444444	0.699524941	0.526515152	0.264667536	0.538288288	0.510144928	0.605839416	0.484375
AC099791.2	0.015503876	0.007926024	0.009375	0.012183693	0.014957265	0.010688836	0.015151515	0.010430248	0.036036036	0.008695652	0.02189781	0
PATJ	0.302810078	0.360634082	0.33515625	0.236176195	0.393162393	0.406175772	0.241161616	0.096479791	0.279279279	0.208695652	0.437956204	0.28125
L1TD1	0.000968992	0.003963012	0.0046875	0.002811621	0.007478632	0.003562945	0.001262626	0	0.002252252	0.002898551	0	0
KANK4	0	0	0.003125	0	0.001068376	0	0	0.005215124	0	0	0	0
USP1	1.987887597	2.356010568	1.16484375	1.316776007	1.362179487	1.749406176	1.178030303	1.552803129	1.25	1.626086957	1.211678832	1.421875
DOCK7	0.308139535	0.389035667	0.31015625	0.252108716	0.449786325	0.412114014	0.313131313	0.106910039	0.277027027	0.228985507	0.255474453	0.21875
ATG4C	0.170542636	0.212681638	0.15625	0.135895033	0.259615385	0.231591449	0.190656566	0.096479791	0.238738739	0.202898551	0.175182482	0.0625
ALG6	0.232073643	0.301188904	0.1796875	0.194001874	0.360042735	0.315914489	0.193181818	0.146023468	0.202702703	0.11884058	0.109489051	0.140625
ITGB3BP	0.737403101	1.01321004	0.4890625	0.742268041	1.135683761	1.228028504	0.771464646	0.874837027	0.878378378	0.744927536	0.474452555	0.9375
EFCAB7	0.056686047	0.082562748	0.05546875	0.041237113	0.068376068	0.09976247	0.058080808	0.029986962	0.076576577	0.063768116	0.080291971	0.03125
PGM1	0.924903101	1.00330251	1.05078125	0.848172446	1.056623932	1.016627078	0.851010101	1.156453716	0.826576577	0.994202899	1.072992701	0.890625
ROR1	0.024709302	0.040290621	0.0296875	0.01968135	0.052350427	0.048693587	0.021464646	0.011734029	0.038288288	0.023188406	0.02919708	0
CACHD1	0.011627907	0.00990753	0.0046875	0.004686036	0.004273504	0.009501188	0.007575758	0.003911343	0.006756757	0.005797101	0	0
RAVER2	0.083817829	0.081902246	0.05703125	0.04873477	0.066239316	0.072446556	0.051767677	0.029986962	0.033783784	0.049275362	0.087591241	0.109375
JAK1	0.886143411	0.987450462	0.9984375	0.872539831	1.081196581	1.032066508	0.888888889	1.089960887	0.912162162	0.814492754	1	1.03125
AK4	0.656492248	0.707397622	0.63203125	0.525773196	0.632478632	0.553444181	0.439393939	0.29726206	0.547297297	0.576811594	0.554744526	0.09375
DNAJC6	0.000968992	0.002642008	0.0015625	0.000937207	0.002136752	0.003562945	0	0	0.002252252	0	0	0
LEPROT	0.629360465	0.770805812	0.84609375	0.685098407	0.829059829	0.824228029	0.715909091	0.328552803	0.804054054	0.71884058	0.686131387	0.296875
LEPR	0.040213178	0.051519155	0.03828125	0.034676664	0.060897436	0.048693587	0.041666667	0.01303781	0.040540541	0.008695652	0.02919708	0.03125
PDE4B	0.002906977	0.005284016	0.0015625	0.003748828	0	0.002375297	0	0.002607562	0.002252252	0	0	0.09375
WDR78	0.017926357	0.00990753	0.01875	0.01968135	0.014957265	0.019002375	0.017676768	0.009126467	0.029279279	0.028985507	0.01459854	0.015625
MIER1	0.738856589	0.94319683	0.72890625	0.626054358	0.936965812	0.894299287	0.833333333	0.638852673	0.876126126	0.724637681	0.861313869	0.4375
SLC35D1	0.130329457	0.141347424	0.16171875	0.126522962	0.212606838	0.171021378	0.106060606	0.052151239	0.105855856	0.095652174	0.131386861	0.0625
SERBP1	10.62063953	10.16116248	8.4859375	9.79475164	10.06623932	10.01187648	10.01262626	9.13559322	9.824324324	9.304347826	7.467153285	8.34375
GADD45A	0.776162791	0.862615588	1.02265625	0.691658857	0.841880342	1.226840855	0.839646465	0.837027379	0.556306306	0.901449275	2.04379562	3.546875
GNG12	1.178294574	1.171070013	1.1328125	1.087160262	1.441239316	1.157957245	1.172979798	1.423728814	1.596846847	1.310144928	1.321167883	1.03125
GNG12-AS1	0.001937984	0.001981506	0.00234375	0.002811621	0.002136752	0	0.001262626	0	0	0.002898551	0	0
DIRAS3	0.000484496	0.001321004	0.0015625	0.001874414	0.001068376	0.001187648	0.002525253	0.002607562	0	0.002898551	0.00729927	0
WLS	0.324127907	0.394319683	0.27734375	0.212746017	0.322649573	0.304038005	0.212121212	0.089960887	0.189189189	0.194202899	0.218978102	0.078125
DEPDC1	0.160852713	0.50660502	0.1421875	0.239925023	2.264957265	1.147268409	1.012626263	0.311603651	1.95045045	0.608695652	0.226277372	0.078125
DEPDC1-AS1	0.004360465	0.00660502	0	0	0.004273504	0.005938242	0	0.002607562	0.006756757	0	0	0
LRRC7	0.006782946	0.003963012	0.00390625	0.003748828	0.013888889	0.007125891	0.001262626	0	0.002252252	0	0	0
LRRC40	0.281492248	0.379128137	0.2625	0.26054358	0.444444444	0.387173397	0.294191919	0.149934811	0.292792793	0.260869565	0.182481752	0.140625
SRSF11	2.998062016	2.931307794	2.4484375	2.880974695	2.511752137	2.479809976	2.724747475	2.713168188	3.051801802	2.971014493	2.364963504	2.59375
ANKRD13C	0.137112403	0.151915456	0.1390625	0.129334583	0.183760684	0.188836105	0.159090909	0.062581486	0.182432432	0.104347826	0.145985401	0.015625
HHLA3	0.080426357	0.087846764	0.1125	0.06185567	0.08974359	0.06888361	0.066919192	0.048239896	0.067567568	0.049275362	0.131386861	0.03125
CTH	0.025193798	0.031043593	0.02734375	0.022492971	0.044871795	0.036817102	0.026515152	0.011734029	0.033783784	0.020289855	0.189781022	0.03125
AL354872.2	0.000968992	0.000660502	0	0	0	0	0	0	0.002252252	0	0.01459854	0
ZRANB2-AS1	0.000484496	0	0.0015625	0	0	0.001187648	0.001262626	0	0.002252252	0	0	0
ZRANB2	1.314922481	1.137384412	1.16015625	1.432989691	1.013888889	1.052256532	1.29040404	1.342894394	1.006756757	1.060869565	1.182481752	1.328125
AL583808.1	0.00872093	0.01321004	0.0125	0.005623243	0.010683761	0.011876485	0.002525253	0.001303781	0.006756757	0.005797101	0	0.015625
LRRIQ3	0.024709302	0.033685601	0.025	0.037488285	0.038461538	0.024940618	0.044191919	0.015645372	0.040540541	0.037681159	0.058394161	0.015625
FPGT	0.119670543	0.131439894	0.1046875	0.106841612	0.159188034	0.171021378	0.127525253	0.08083442	0.096846847	0.147826087	0.153284672	0.125
AC135803.1	0	0	0.00078125	0.001874414	0	0.001187648	0.002525253	0	0.002252252	0	0	0
CRYZ	0.188468992	0.21994716	0.19453125	0.174320525	0.317307692	0.257719715	0.180555556	0.102998696	0.218468468	0.2	0.167883212	0.171875
TYW3	1.813468992	1.978863937	1.6265625	1.686972821	1.645299145	1.850356295	1.861111111	1.807040417	1.601351351	1.689855072	1.452554745	1.546875
SLC44A5	0.005813953	0.01321004	0.0109375	0.002811621	0.010683761	0.010688836	0.006313131	0.001303781	0	0.005797101	0.02189781	0
ACADM	0.412306202	0.63672391	0.4015625	0.357075914	0.556623932	0.619952494	0.41540404	0.233376793	0.315315315	0.310144928	0.357664234	0.203125
RABGGTB	1.206395349	1.305812417	1.06484375	1.28022493	1.143162393	1.043942993	1.38510101	1.349413299	1.254504505	1.353623188	1.532846715	1.5625
PIGK	0.276647287	0.305812417	0.22890625	0.245548266	0.394230769	0.356294537	0.227272727	0.152542373	0.238738739	0.231884058	0.182481752	0.25
AC118549.1	0.321705426	0.357331572	0.334375	0.303655108	0.480769231	0.467933492	0.339646465	0.127770535	0.376126126	0.313043478	0.343065693	0.3125
USP33	0.335755814	0.443857332	0.36640625	0.310215558	0.50534188	0.523752969	0.363636364	0.174706649	0.396396396	0.252173913	0.379562044	0.3125
MIGA1	0.163275194	0.22655218	0.20546875	0.171508903	0.334401709	0.257719715	0.200757576	0.089960887	0.213963964	0.150724638	0.204379562	0.171875
NEXN	0.009689922	0.015191546	0.0140625	0.009372071	0.008547009	0.004750594	0.006313131	0	0.009009009	0.005797101	0.00729927	0.015625
FUBP1	1.487403101	1.470277411	1.20859375	1.579194002	1.525641026	1.478622328	1.564393939	1.505867014	1.382882883	1.417391304	0.919708029	1.328125
DNAJB4	0.040213178	0.07001321	0.0546875	0.028116214	0.083333333	0.080760095	0.069444444	0.031290743	0.04954955	0.066666667	0.04379562	0.046875
AC103591.3	0.048934109	0.048216645	0.04921875	0.047797563	0.061965812	0.053444181	0.032828283	0.024771838	0.040540541	0.043478261	0.02919708	0.21875
IFI44L	0.001937984	0.001981506	0.0015625	0	0	0.001187648	0.001262626	0	0	0	0	0
IFI44	0.106589147	0.14332893	0.11171875	0.086223055	0.113247863	0.143705463	0.074494949	0.069100391	0.072072072	0.089855072	0.109489051	0.015625
ADGRL2	0.018895349	0.023778071	0.02578125	0.0131209	0.026709402	0.014251781	0.003787879	0.009126467	0.009009009	0.020289855	0	0
TTLL7	0.052325581	0.097093791	0.05859375	0.036551078	0.055555556	0.095011876	0.037878788	0.022164276	0.045045045	0.046376812	0.116788321	0.25
AL359504.2	0.019864341	0.01651255	0.021875	0.034676664	0.026709402	0.013064133	0.047979798	0.007822686	0.02027027	0.034782609	0.02189781	0.03125
PRKACB	0.098837209	0.127476882	0.09921875	0.077788191	0.145299145	0.13064133	0.074494949	0.023468057	0.092342342	0.095652174	0.102189781	0.015625
SAMD13	0.009689922	0.01321004	0.01015625	0.010309278	0.012820513	0.007125891	0.011363636	0.002607562	0.02027027	0.008695652	0.00729927	0
RPF1	0.580426357	0.65653897	0.55859375	0.566073102	0.823717949	0.74584323	0.547979798	0.333767927	0.533783784	0.550724638	0.686131387	0.28125
GNG5	6.441375969	6.381109643	6.2609375	6.611996251	6.038461538	6.396674584	6.487373737	6.657105606	6.509009009	7.139130435	6.408759124	5.78125
SPATA1	0.006782946	0.007265522	0.0078125	0.003748828	0.007478632	0.008313539	0.006313131	0.002607562	0.018018018	0.005797101	0.00729927	0.046875
CTBS	0.211724806	0.255614267	0.28125	0.18556701	0.305555556	0.294536817	0.233585859	0.101694915	0.240990991	0.226086957	0.379562044	0.078125
SSX2IP	0.28003876	0.399603699	0.19609375	0.206185567	0.267094017	0.301662708	0.222222222	0.084745763	0.227477477	0.234782609	0.218978102	0.0625
LPAR3	0.263081395	0.238441215	0.26484375	0.265229616	0.275641026	0.197149644	0.228535354	0.065189048	0.292792793	0.165217391	0.394160584	0.140625
MCOLN2	0.009205426	0.007926024	0.0078125	0.004686036	0.011752137	0.014251781	0.015151515	0.010430248	0.024774775	0.011594203	0.01459854	0.015625
WDR63	0.000968992	0.009247028	0.0125	0.002811621	0.007478632	0.008313539	0.002525253	0.005215124	0.006756757	0.005797101	0.02189781	0
MCOLN3	0.095445736	0.105019815	0.0703125	0.069353327	0.068376068	0.078384798	0.042929293	0.018252934	0.040540541	0.063768116	0.087591241	0
SYDE2	0.044573643	0.036327609	0.02421875	0.035613871	0.041666667	0.03087886	0.029040404	0.007822686	0.038288288	0.020289855	0.03649635	0
C1orf52	0.433624031	0.593130779	0.4390625	0.473289597	0.648504274	0.757719715	0.588383838	0.35202086	0.533783784	0.571014493	0.423357664	0.359375
BCL10	0.440406977	0.784676354	0.54296875	0.416119963	0.707264957	0.805225653	0.452020202	0.327249022	0.691441441	0.675362319	0.613138686	0.390625
AL078459.1	0.009689922	0.01651255	0.00703125	0.007497657	0.019230769	0.027315914	0.007575758	0.003911343	0.004504505	0.008695652	0.00729927	0
DDAH1	0.08624031	0.101717305	0.07578125	0.059981256	0.132478632	0.123515439	0.078282828	0.04041721	0.121621622	0.104347826	0.03649635	0.046875
AC092807.3	0.012112403	0.01321004	0.034375	0.010309278	0.016025641	0.034441805	0.01010101	0.001303781	0.006756757	0.005797101	0	0
CYR61	2.737887597	2.885733157	3.5171875	2.402999063	1.807692308	3.665083135	3.424242424	2.172099087	1.128378378	2.866666667	1.846715328	3.359375
ZNHIT6	0.420542636	0.419418758	0.38828125	0.432052484	0.586538462	0.503562945	0.352272727	0.170795306	0.538288288	0.27826087	0.364963504	0.4375
AL136382.1	0.000968992	0.000660502	0.00078125	0	0.002136752	0.001187648	0	0.003911343	0	0	0	0
ODF2L	0.770348837	1.08652576	0.92265625	0.579194002	0.998931624	1.01543943	0.643939394	0.638852673	0.745495495	0.684057971	1.131386861	0.984375
CLCA2	0.032945736	0.053500661	0.09921875	0.030927835	0.051282051	0.054631829	0.036616162	0.018252934	0.033783784	0.008695652	0.03649635	0.015625
AL049597.2	0.015988372	0.009247028	0.01328125	0.017806935	0.017094017	0.005938242	0.013888889	0.005215124	0.011261261	0.002898551	0.01459854	0.015625
SH3GLB1	1.197189922	1.351387054	1.31796875	1.187441425	1.300213675	1.298099762	1.329545455	1.509778357	1.218468468	1.472463768	1.751824818	1.5625
SELENOF	1.765988372	1.758256275	1.6234375	1.792877226	1.673076923	1.724465558	1.622474747	1.809647979	1.608108108	2.072463768	2.080291971	1.609375
HS2ST1	0.121124031	0.147291942	0.128125	0.127460169	0.197649573	0.157957245	0.099747475	0.073011734	0.164414414	0.101449275	0.116788321	0.171875
LINC01140	0.001937984	0.001321004	0.00078125	0.001874414	0.001068376	0.003562945	0.001262626	0	0.004504505	0.002898551	0	0
LMO4	0.484011628	0.683619551	0.46640625	0.379568885	0.665598291	0.657957245	0.449494949	0.228161669	0.518018018	0.373913043	1	0.421875
PKN2-AS1	0.001937984	0.00330251	0.0015625	0.003748828	0.003205128	0.003562945	0.001262626	0	0.004504505	0	0	0
PKN2	0.567344961	0.817040951	0.6421875	0.427366448	0.872863248	0.868171021	0.559343434	0.237288136	0.686936937	0.515942029	0.729927007	0.59375
GTF2B	0.561531008	0.791281374	0.65390625	0.542642924	0.661324786	0.775534442	0.563131313	0.305084746	0.540540541	0.460869565	0.686131387	0.390625
KYAT3	0.620155039	0.72655218	0.621875	0.557638238	0.752136752	0.700712589	0.463383838	0.303780965	0.599099099	0.510144928	0.518248175	0.484375
RBMXL1	0.20494186	0.241743725	0.1703125	0.170571696	0.166666667	0.169833729	0.130050505	0.09517601	0.177927928	0.173913043	0.094890511	0.09375
GBP3	0.130813953	0.19682959	0.18125	0.133083411	0.219017094	0.198337292	0.137626263	0.045632334	0.168918919	0.124637681	0.131386861	0.09375
GBP1	0.081879845	0.12681638	0.10625	0.062792877	0.129273504	0.137767221	0.068181818	0.045632334	0.06981982	0.098550725	0.02189781	0.125
GBP2	0.00629845	0.007265522	0.00546875	0.00656045	0.011752137	0.020190024	0	0.005215124	0.002252252	0.008695652	0.01459854	0
GBP7	0	0.001321004	0.0015625	0	0.002136752	0.001187648	0	0	0	0	0	0
GBP4	0.014534884	0.031704095	0.0171875	0.010309278	0.032051282	0.028503563	0.018939394	0.007822686	0.024774775	0.005797101	0	0
LRRC8B	0.01744186	0.018494055	0.00703125	0.012183693	0.013888889	0.019002375	0.01010101	0.006518905	0.011261261	0.008695652	0.01459854	0
LRRC8C-DT	0.010174419	0.00990753	0.0109375	0.011246485	0.013888889	0.009501188	0.01010101	0.009126467	0.013513514	0.011594203	0	0.03125
LRRC8C	0.159399225	0.215323646	0.15703125	0.111527648	0.22008547	0.144893112	0.140151515	0.046936115	0.162162162	0.136231884	0.131386861	0.015625
AC099568.2	0.001453488	0.000660502	0.0015625	0.001874414	0.001068376	0	0.002525253	0	0	0	0	0
LRRC8D	0.141472868	0.124174373	0.1375	0.106841612	0.152777778	0.127078385	0.103535354	0.044328553	0.141891892	0.063768116	0.094890511	0.0625
ZNF326	1.021802326	0.999339498	0.846875	0.985004686	1.037393162	0.970308789	0.934343434	1.078226858	1.029279279	0.860869565	0.715328467	1.03125
ZNF644	0.692344961	0.683619551	0.61328125	0.577319588	0.707264957	0.590261283	0.52020202	0.235984355	0.545045045	0.420289855	0.540145985	0.375
HFM1	0.000968992	0.001321004	0.00078125	0.001874414	0.001068376	0.002375297	0	0	0	0.008695652	0.00729927	0.015625
CDC7	0.137112403	0.15653897	0.07890625	0.107778819	0.167735043	0.144893112	0.098484848	0.063885267	0.11036036	0.098550725	0.051094891	0.078125
TGFBR3	0.058624031	0.072655218	0.059375	0.035613871	0.08974359	0.034441805	0.013888889	0.0273794	0.04954955	0.031884058	0.04379562	0.03125
EPHX4	0.248062016	0.257595773	0.19765625	0.197750703	0.22008547	0.220902613	0.186868687	0.101694915	0.135135135	0.124637681	0.167883212	0.046875
SETSIP	0.008236434	0.008586526	0.00546875	0.005623243	0.012820513	0.010688836	0.008838384	0.005215124	0	0.011594203	0	0
BTBD8	0.033430233	0.039630119	0.0515625	0.017806935	0.061965812	0.035629454	0.025252525	0.007822686	0.047297297	0.023188406	0.04379562	0.03125
GLMN	0.350290698	0.410171731	0.27890625	0.261480787	0.320512821	0.325415677	0.234848485	0.142112125	0.22972973	0.243478261	0.145985401	0.140625
RPAP2	0.49127907	0.531043593	0.5015625	0.482661668	0.735042735	0.541567696	0.539141414	0.228161669	0.488738739	0.365217391	0.423357664	0.296875
GFI1	0.001937984	0.001321004	0.0015625	0	0	0.002375297	0	0	0.002252252	0	0	0
EVI5	0.429263566	0.482166446	0.5765625	0.330834114	0.603632479	0.472684086	0.375	0.221642764	0.596846847	0.379710145	0.532846715	0.171875
RPL5	55.01065891	52.77410832	52.40234375	53.74601687	51.39957265	52.79691211	51.96717172	49.90352021	49.32882883	51.96811594	52.68613139	42.78125
FAM69A	0.054748062	0.06010568	0.05078125	0.036551078	0.070512821	0.047505938	0.042929293	0.011734029	0.058558559	0.031884058	0.01459854	0.015625
MTF2	0.46124031	0.593791281	0.396875	0.351452671	0.55982906	0.545130641	0.352272727	0.195567145	0.400900901	0.286956522	0.386861314	0.21875
TMED5	0.511627907	0.555482166	0.54609375	0.436738519	0.737179487	0.629453682	0.487373737	0.35202086	0.576576577	0.52173913	0.824817518	0.25
CCDC18	0.292635659	0.56010568	0.24765625	0.314901593	1.164529915	0.731591449	0.515151515	0.172099087	0.790540541	0.417391304	0.335766423	0.28125
DR1	0.671996124	0.864597094	0.67890625	0.636363636	1.02991453	0.964370546	0.731060606	0.452411995	0.977477477	0.724637681	0.817518248	0.34375
FNBP1L	0.211724806	0.205416116	0.25859375	0.199625117	0.246794872	0.228028504	0.196969697	0.076923077	0.207207207	0.202898551	0.211678832	0.0625
BCAR3	0.625	0.545574637	0.58359375	0.60918463	0.760683761	0.640142518	0.494949495	0.234680574	0.425675676	0.544927536	0.686131387	0.296875
AL109613.1	0.000484496	0	0	0.000937207	0	0.001187648	0.001262626	0	0	0.002898551	0	0
DNTTIP2	1.809593023	2.027741083	1.5484375	1.873477038	1.920940171	1.941805226	2.138888889	1.645371578	1.988738739	1.747826087	1.357664234	1.3125
GCLM	0.511143411	0.639365918	0.53359375	0.486410497	0.729700855	0.622327791	0.491161616	0.290743155	0.576576577	0.556521739	1.131386861	0.453125
ABCA4	0.007267442	0.01321004	0.01640625	0.004686036	0.010683761	0.014251781	0.006313131	0.005215124	0.006756757	0.020289855	0.01459854	0.015625
ARHGAP29	3.85998062	3.356010568	3.86328125	3.725398313	4.011752137	4.281472684	3.185606061	3.346805737	3.173423423	4.057971014	3.080291971	4.15625
AC097059.1	0.001453488	0.003963012	0.00078125	0.002811621	0.004273504	0.002375297	0.002525253	0	0	0	0	0
AC097059.2	0.000484496	0.001321004	0.0015625	0.000937207	0.001068376	0.001187648	0	0	0	0	0	0
ABCD3	0.53875969	0.571994716	0.47734375	0.453608247	0.610042735	0.590261283	0.449494949	0.263363755	0.495495495	0.484057971	0.328467153	0.109375
F3	2.982073643	2.449801849	3.2828125	2.422680412	1.708333333	2.441805226	2.353535354	2.237288136	1.790540541	3.031884058	2.474452555	2.046875
SLC44A3	0.004360465	0.011889036	0.01875	0.005623243	0.010683761	0.008313539	0.002525253	0.002607562	0.004504505	0.002898551	0.01459854	0
CNN3	0.661821705	0.844782034	0.5421875	0.572633552	0.80982906	0.821852732	0.631313131	0.293350717	0.655405405	0.515942029	0.452554745	0.328125
AC105942.1	0.005329457	0.00330251	0.003125	0.00656045	0.010683761	0.007125891	0.003787879	0.011734029	0.002252252	0	0	0
ALG14	0.484011628	0.521796565	0.45703125	0.464854733	0.616452991	0.596199525	0.409090909	0.277705346	0.488738739	0.408695652	0.394160584	0.328125
TMEM56	0.021802326	0.035667107	0.01875	0.012183693	0.025641026	0.035629454	0.015151515	0.011734029	0.033783784	0.014492754	0.02189781	0.015625
TMEM56-RWDD3	0.009689922	0.01321004	0.01484375	0.007497657	0.007478632	0.009501188	0.007575758	0.005215124	0.009009009	0	0	0
RWDD3	0.007751938	0.017833554	0.009375	0.009372071	0.010683761	0.01543943	0.005050505	0.002607562	0.004504505	0.014492754	0.02189781	0
PTBP2	0.070251938	0.104359313	0.078125	0.060918463	0.085470085	0.073634204	0.066919192	0.037809648	0.056306306	0.066666667	0.080291971	0.109375
DPYD	0.066375969	0.090488771	0.0875	0.067478913	0.122863248	0.10807601	0.070707071	0.033898305	0.076576577	0.101449275	0.04379562	0.109375
MIR137HG	0.005329457	0.005944518	0.0125	0.012183693	0.009615385	0.008313539	0.005050505	0	0.004504505	0.005797101	0.01459854	0
BX005019.1	0.000968992	0	0.00625	0	0	0.002375297	0	0	0	0.002898551	0.00729927	0
LINC01776	0.001453488	0.001321004	0.00078125	0.001874414	0	0.001187648	0	0	0	0	0	0
SNX7	1.03246124	1.221268164	1.07734375	1.004686036	1.133547009	1.226840855	0.929292929	1.349413299	0.90990991	1.098550725	1.051094891	1.125
FRRS1	0.015503876	0.024438573	0.0171875	0.016869728	0.018162393	0.022565321	0.011363636	0.007822686	0.018018018	0.017391304	0.00729927	0.03125
AGL	0.283430233	0.350726552	0.29921875	0.26710403	0.377136752	0.327790974	0.252525253	0.104302477	0.254504505	0.252173913	0.240875912	0.09375
AC118553.1	0.00629845	0.004623514	0.00703125	0.009372071	0.009615385	0.008313539	0.002525253	0.002607562	0.011261261	0.011594203	0	0.03125
SLC35A3	0.204457364	0.252972259	0.21328125	0.199625117	0.284188034	0.2695962	0.172979798	0.045632334	0.20045045	0.185507246	0.197080292	0.265625
AC118553.2	0.009205426	0.008586526	0.0078125	0.005623243	0.014957265	0.010688836	0.007575758	0	0.013513514	0.008695652	0.00729927	0.015625
MFSD14A	0.009205426	0.00990753	0.00859375	0.008434864	0.011752137	0.010688836	0.011363636	0	0.011261261	0.005797101	0.01459854	0
SASS6	0.355620155	0.464332893	0.2171875	0.149015933	0.522435897	0.576009501	0.231060606	0.139504563	0.322072072	0.28115942	0.284671533	0.03125
TRMT13	0.239341085	0.312417437	0.24921875	0.264292409	0.372863248	0.340855107	0.29040404	0.075619296	0.288288288	0.188405797	0.189781022	0.265625
LRRC39	0.000484496	0.000660502	0	0	0.001068376	0.002375297	0	0	0	0	0	0
DBT	0.153100775	0.202113606	0.19140625	0.137769447	0.24465812	0.201900238	0.159090909	0.065189048	0.274774775	0.133333333	0.167883212	0.109375
RTCA-AS1	0.001937984	0.001321004	0.0015625	0	0.002136752	0.003562945	0.001262626	0	0.004504505	0	0	0
RTCA	0.355135659	0.41677675	0.42265625	0.393626992	0.488247863	0.489311164	0.430555556	0.234680574	0.382882883	0.385507246	0.605839416	0.25
CDC14A	0.016957364	0.024438573	0.0125	0.007497657	0.026709402	0.024940618	0.013888889	0.009126467	0.013513514	0.014492754	0.00729927	0.046875
EXTL2	0.340116279	0.402906209	0.3234375	0.276476101	0.419871795	0.397862233	0.289141414	0.16166884	0.344594595	0.313043478	0.284671533	0.265625
AC104506.1	0.019864341	0.013870542	0.015625	0.018744142	0.016025641	0.019002375	0.02020202	0.011734029	0.013513514	0.002898551	0.02189781	0.015625
SLC30A7	0.254844961	0.28005284	0.24921875	0.244611059	0.325854701	0.294536817	0.231060606	0.097783572	0.281531532	0.217391304	0.416058394	0.140625
DPH5	0.504360465	0.511889036	0.4671875	0.463917526	0.554487179	0.508313539	0.531565657	0.281616688	0.599099099	0.333333333	0.481751825	0.109375
AC093157.2	0.011627907	0.013870542	0.01484375	0.010309278	0.011752137	0.005938242	0.007575758	0.003911343	0.006756757	0.008695652	0	0.015625
AC093157.1	0.142926357	0.106340819	0.11953125	0.170571696	0.155982906	0.110451306	0.200757576	0.076923077	0.13963964	0.098550725	0.240875912	0.078125
S1PR1	0.005329457	0.002642008	0.00859375	0.000937207	0.00534188	0.003562945	0.003787879	0	0.004504505	0	0	0
COL11A1	0.000484496	0.002642008	0.0015625	0	0	0	0	0	0	0	0	0
RNPC3	0.124031008	0.132760898	0.12109375	0.111527648	0.144230769	0.143705463	0.137626263	0.044328553	0.117117117	0.060869565	0.080291971	0.046875
AMY2B	0.001453488	0.000660502	0.00234375	0	0.002136752	0.003562945	0	0	0.006756757	0	0	0
PRMT6	0.160852713	0.152575958	0.11640625	0.138706654	0.188034188	0.124703088	0.090909091	0.059973924	0.148648649	0.124637681	0.087591241	0.078125
VAV3	0.00629845	0.010568032	0.01015625	0.003748828	0.017094017	0.01543943	0.01010101	0.010430248	0.02027027	0.011594203	0.00729927	0
SLC25A24	0.587693798	0.740422721	0.6015625	0.474226804	0.834401709	0.80760095	0.652777778	0.415906128	0.70045045	0.628985507	0.532846715	0.390625
AL359258.2	0.019379845	0.00990753	0.021875	0.017806935	0.009615385	0.011876485	0.005050505	0.015645372	0.011261261	0.011594203	0.01459854	0
FAM102B	0.014534884	0.021796565	0.0140625	0.009372071	0.017094017	0.016627078	0.015151515	0.015645372	0.027027027	0.020289855	0.01459854	0.046875
HENMT1	0.054748062	0.07001321	0.0546875	0.052483599	0.068376068	0.072446556	0.054292929	0.009126467	0.076576577	0.052173913	0.01459854	0.046875
PRPF38B	1.361434109	1.367239102	1.19453125	1.309278351	1.583333333	1.540380048	1.232323232	1.303780965	1.400900901	1.304347826	1.01459854	1.640625
STXBP3	0.302325581	0.364597094	0.39765625	0.243673852	0.448717949	0.446555819	0.333333333	0.187744459	0.362612613	0.272463768	0.481751825	0.328125
AKNAD1	0.018410853	0.023117569	0.02109375	0.015932521	0.020299145	0.024940618	0.011363636	0.014341591	0.018018018	0.043478261	0.02919708	0
AL449266.1	0	0.001321004	0.00234375	0	0	0.001187648	0.001262626	0	0.006756757	0	0	0.03125
GPSM2	0.369186047	0.542272127	0.38984375	0.369259606	1.318376068	0.90736342	0.666666667	0.265971317	0.932432432	0.437681159	0.401459854	0.359375
CLCC1	0.199127907	0.252311757	0.18046875	0.137769447	0.233974359	0.229216152	0.154040404	0.08083442	0.175675676	0.139130435	0.204379562	0.140625
WDR47	0.062015504	0.071334214	0.07890625	0.056232427	0.072649573	0.081947743	0.050505051	0.028683181	0.054054054	0.043478261	0.087591241	0
TAF13	0.206879845	0.277410832	0.28359375	0.223055295	0.325854701	0.296912114	0.261363636	0.174706649	0.335585586	0.231884058	0.270072993	0.265625
AL356488.3	0.024224806	0.011889036	0.0375	0.040299906	0.034188034	0.034441805	0.054292929	0.016949153	0.126126126	0.017391304	0.03649635	0.015625
TMEM167B	0.152616279	0.151254954	0.15	0.132146204	0.253205128	0.175771971	0.154040404	0.076923077	0.177927928	0.15942029	0.226277372	0.15625
KIAA1324	0.040697674	0.066050198	0.0890625	0.031865042	0.055555556	0.062945368	0.029040404	0.029986962	0.029279279	0.028985507	0.02189781	0.046875
SARS	1.640503876	1.672391017	1.7640625	1.579194002	1.835470085	1.720902613	1.465909091	1.73011734	1.81981982	1.594202899	3.138686131	1.53125
CELSR2	0.056686047	0.055482166	0.0828125	0.057169634	0.068376068	0.051068884	0.036616162	0.010430248	0.040540541	0.028985507	0.04379562	0.015625
PSRC1	0.135174419	0.22655218	0.128125	0.235238988	1.69017094	0.662707838	0.715909091	0.288135593	1.396396396	0.417391304	0.094890511	0.1875
MYBPHL	0.05620155	0.07001321	0.13671875	0.053420806	0.105769231	0.059382423	0.068181818	0.041720991	0.051801802	0.04057971	0.102189781	0
SORT1	0.079457364	0.091809775	0.0890625	0.087160262	0.132478632	0.117577197	0.075757576	0.043024772	0.078828829	0.075362319	0.051094891	0.0625
PSMA5	4.401162791	4.188903567	3.83671875	4.291471415	3.751068376	3.921615202	3.945707071	4.251629726	3.79954955	4.565217391	3.912408759	4.546875
ATXN7L2	0.021802326	0.020475561	0.0171875	0.021555764	0.043803419	0.022565321	0.017676768	0.006518905	0.015765766	0.023188406	0.02189781	0
CYB561D1	0.022771318	0.043593131	0.0453125	0.051546392	0.056623932	0.047505938	0.045454545	0.014341591	0.031531532	0.020289855	0.03649635	0.046875
AMIGO1	0.016472868	0.017833554	0.01328125	0.014058107	0.027777778	0.008313539	0.013888889	0.010430248	0.018018018	0.017391304	0.00729927	0
GNAI3	1.841569767	1.942536328	1.73125	1.961574508	2.019230769	1.91567696	2.112373737	1.992177314	2.412162162	2.544927536	1.686131387	1.515625
AMPD2	0.138081395	0.08652576	0.12265625	0.11715089	0.144230769	0.089073634	0.090909091	0.044328553	0.121621622	0.060869565	0.094890511	0.046875
GSTM4	0.13129845	0.171070013	0.16015625	0.11059044	0.188034188	0.172209026	0.099747475	0.065189048	0.157657658	0.156521739	0.087591241	0.15625
GSTM3	0.679748062	0.8665786	0.83984375	0.635426429	0.88034188	0.845605701	0.64520202	0.490221643	0.698198198	0.495652174	0.781021898	0.65625
AL450468.1	0.002422481	0.00330251	0.003125	0.004686036	0.001068376	0.003562945	0.007575758	0	0	0	0	0
CSF1	0.03246124	0.047556143	0.04375	0.016869728	0.034188034	0.029691211	0.032828283	0.006518905	0.038288288	0	0.03649635	0.125
AHCYL1	1.062015504	1.179656539	0.96953125	1.018744142	1.273504274	1.258907363	0.922979798	1.290743155	1.220720721	0.962318841	0.941605839	1.03125
STRIP1	0.102228682	0.130779392	0.11953125	0.106841612	0.163461538	0.159144893	0.079545455	0.058670143	0.137387387	0.104347826	0.080291971	0.125
AL160006.1	0.007751938	0.007265522	0.01484375	0.007497657	0.021367521	0.022565321	0.008838384	0.005215124	0.018018018	0.014492754	0.01459854	0
ALX3	0.000484496	0.001321004	0.00078125	0.002811621	0.003205128	0	0	0	0	0.002898551	0	0
LINC02586	0.000968992	0.000660502	0	0.000937207	0	0.001187648	0	0	0.002252252	0	0	0
KCNC4	0.027616279	0.028401585	0.0203125	0.022492971	0.011752137	0.013064133	0.008838384	0.003911343	0.006756757	0.014492754	0.04379562	0
RBM15-AS1	0	0.001981506	0.0015625	0.000937207	0.00534188	0.002375297	0	0	0.002252252	0.005797101	0	0
RBM15	0.077034884	0.109643329	0.06171875	0.070290534	0.153846154	0.118764846	0.079545455	0.032594524	0.112612613	0.113043478	0.03649635	0.125
SLC16A4	0.061046512	0.069352708	0.03671875	0.041237113	0.068376068	0.089073634	0.04040404	0.010430248	0.040540541	0.043478261	0.04379562	0.015625
AL355488.1	0.010174419	0.011889036	0.00859375	0.003748828	0.013888889	0.009501188	0.008838384	0.001303781	0.011261261	0.008695652	0.01459854	0
LAMTOR5	3.584786822	3.535006605	3.84140625	3.673851921	3.466880342	3.412114014	3.784090909	3.651890482	3.662162162	3.831884058	3.605839416	3.59375
LRIF1	0.443313953	0.451122853	0.44453125	0.351452671	0.504273504	0.321852732	0.506313131	0.221642764	0.529279279	0.368115942	0.693430657	0.15625
AL360270.3	0.003875969	0.001981506	0.00546875	0.00656045	0.002136752	0.003562945	0.015151515	0	0	0	0.01459854	0.015625
DRAM2	0.309593023	0.344121532	0.328125	0.301780694	0.405982906	0.375296912	0.287878788	0.170795306	0.315315315	0.188405797	0.401459854	0.265625
CEPT1	0.223352713	0.247688243	0.2296875	0.21180881	0.303418803	0.342042755	0.214646465	0.087353325	0.261261261	0.257971014	0.255474453	0.15625
AL355816.2	0.001937984	0.003963012	0.0046875	0.000937207	0.001068376	0.002375297	0.003787879	0	0	0.002898551	0	0
DENND2D	0.025193798	0.024438573	0.028125	0.0131209	0.026709402	0.026128266	0.016414141	0.020860495	0.022522523	0.031884058	0.065693431	0.015625
PIFO	0.005813953	0.00330251	0.00703125	0.000937207	0.008547009	0.005938242	0.003787879	0.002607562	0.004504505	0.002898551	0.00729927	0
OVGP1	0.000968992	0	0	0.000937207	0.001068376	0.002375297	0	0	0.002252252	0	0	0
WDR77	0.912306202	0.821664465	0.74375	0.898781631	1.050213675	0.859857482	0.906565657	1.086049544	1.004504505	0.944927536	0.525547445	1.09375
ATP5PB	4.53003876	4.49009247	4.415625	4.54076851	4.502136752	4.485748219	4.243686869	4.777053455	4.335585586	5.339130435	3.897810219	4.09375
C1orf162	0.001453488	0.001321004	0.00078125	0.000937207	0.007478632	0.001187648	0.002525253	0	0.004504505	0	0.00729927	0
RAP1A	1.038275194	1.182959049	1.0375	0.920337395	1.080128205	1.162707838	0.911616162	1.314211213	0.945945946	1.205797101	0.97080292	1.203125
DDX20	0.343023256	0.335535007	0.28984375	0.26054358	0.49465812	0.372921615	0.291666667	0.181225554	0.394144144	0.28115942	0.197080292	0.171875
CTTNBP2NL	0.360949612	0.4332893	0.4609375	0.311152765	0.49465812	0.523752969	0.296717172	0.132985658	0.36036036	0.275362319	0.489051095	0.328125
WNT2B	0.01744186	0.025759577	0.01328125	0.016869728	0.023504274	0.021377672	0.013888889	0	0.015765766	0.031884058	0.01459854	0.015625
AL354760.1	0.002906977	0.001321004	0.00078125	0	0.002136752	0.001187648	0.001262626	0	0.002252252	0	0	0
ST7L	0.168604651	0.192866579	0.1359375	0.139643861	0.216880342	0.206650831	0.137626263	0.086049544	0.184684685	0.124637681	0.160583942	0.046875
CAPZA1	2.230620155	2.332892999	2.15078125	2.327085286	2.513888889	2.390736342	2.428030303	2.06779661	3.065315315	2.87826087	2.335766423	1.875
MOV10	0.139050388	0.180977543	0.14140625	0.106841612	0.202991453	0.197149644	0.116161616	0.088657106	0.153153153	0.12173913	0.080291971	0.109375
AL603832.1	0.002422481	0.001981506	0.00234375	0.001874414	0.002136752	0.001187648	0.001262626	0	0.004504505	0	0	0
RHOC	3.962209302	3.695508587	4.54609375	4.304592315	4.301282051	3.64608076	4.20959596	4.165580183	4.376126126	4.414492754	4.350364964	4
PPM1J	0.070251938	0.085204756	0.075	0.057169634	0.094017094	0.086698337	0.044191919	0.022164276	0.036036036	0.049275362	0.094890511	0.125
FAM19A3	0.003875969	0.003963012	0.00390625	0.000937207	0.004273504	0.003562945	0	0.003911343	0	0	0.00729927	0
LINC01356	0.007267442	0.003963012	0.0046875	0.001874414	0.007478632	0.003562945	0.007575758	0.003911343	0.002252252	0.002898551	0.00729927	0
AL390729.1	0.126937984	0.128797886	0.13125	0.112464855	0.120726496	0.124703088	0.070707071	0.049543677	0.103603604	0.060869565	0.189781022	0.109375
SLC16A1	1.013565891	1.00660502	0.88046875	0.98031865	1.10042735	1	0.926767677	1.069100391	1.022522523	0.901449275	0.868613139	0.890625
SLC16A1-AS1	0.620639535	0.468295905	0.5234375	0.52108716	0.709401709	0.609263658	0.452020202	0.088657106	0.355855856	0.286956522	0.518248175	0.578125
AL357055.3	0.011627907	0.00660502	0.00703125	0.011246485	0.017094017	0.009501188	0.005050505	0	0.002252252	0.005797101	0.01459854	0
LRIG2	0.060562016	0.089167768	0.07109375	0.047797563	0.13034188	0.105700713	0.078282828	0.015645372	0.083333333	0.037681159	0.058394161	0.109375
MAGI3	0.091085271	0.128797886	0.0875	0.056232427	0.170940171	0.155581948	0.070707071	0.033898305	0.126126126	0.049275362	0.051094891	0.046875
PHTF1	0.191375969	0.258916777	0.1765625	0.140581068	0.185897436	0.200712589	0.127525253	0.076923077	0.157657658	0.165217391	0.109489051	0.078125
RSBN1	0.145348837	0.235138705	0.17109375	0.131208997	0.401709402	0.382422803	0.162878788	0.146023468	0.290540541	0.165217391	0.145985401	0.21875
PTPN22	0	0.001321004	0	0.000937207	0.001068376	0.001187648	0	0	0.002252252	0	0	0.015625
AP4B1-AS1	0.001937984	0.001981506	0.0015625	0.000937207	0.004273504	0.002375297	0.003787879	0	0	0	0	0
BCL2L15	0.002906977	0.002642008	0	0.002811621	0.001068376	0	0.001262626	0	0.002252252	0	0	0
AP4B1	0.149709302	0.192206077	0.13046875	0.108716026	0.180555556	0.154394299	0.102272727	0.075619296	0.123873874	0.150724638	0.167883212	0.109375
DCLRE1B	0.164728682	0.200792602	0.11875	0.077788191	0.146367521	0.104513064	0.061868687	0.054758801	0.096846847	0.185507246	0.102189781	0.109375
HIPK1-AS1	0.004844961	0.003963012	0.00390625	0.000937207	0.003205128	0.008313539	0.006313131	0	0.006756757	0	0.01459854	0.046875
HIPK1	0.165213178	0.184940555	0.13203125	0.13683224	0.211538462	0.205463183	0.160353535	0.059973924	0.213963964	0.171014493	0.197080292	0.0625
OLFML3	0.000484496	0	0.00078125	0.001874414	0.002136752	0	0.001262626	0	0.002252252	0	0	0
TRIM33	0.427810078	0.545574637	0.4078125	0.391752577	0.548076923	0.552256532	0.352272727	0.14863103	0.387387387	0.246376812	0.408759124	0.421875
BCAS2	1.520833333	1.821664465	1.3171875	1.379568885	1.669871795	1.824228029	1.573232323	1.717079531	1.477477477	1.860869565	1.678832117	1.46875
DENND2C	0.087693798	0.127476882	0.13828125	0.083411434	0.132478632	0.109263658	0.075757576	0.037809648	0.076576577	0.101449275	0.116788321	0.125
NRAS	0.401162791	0.385733157	0.41328125	0.447047798	0.533119658	0.516627078	0.460858586	0.22946545	0.592342342	0.484057971	0.335766423	0.265625
CSDE1	4.408914729	4.021796565	4.12265625	4.415182755	4.21474359	4.143705463	4.351010101	3.890482399	4.290540541	3.92173913	4.386861314	3.71875
SIKE1	0.625484496	0.776089828	0.615625	0.59606373	0.830128205	0.798099762	0.611111111	0.372881356	0.781531532	0.556521739	0.678832117	0.34375
TSPAN2	0.03246124	0.036327609	0.01328125	0.022492971	0.03525641	0.033254157	0.021464646	0.009126467	0.02027027	0.043478261	0	0
NGF	0.039244186	0.034346103	0.02265625	0.028116214	0.057692308	0.03087886	0.015151515	0.026075619	0.018018018	0.014492754	0.00729927	0.046875
VANGL1	0.376453488	0.453764861	0.40234375	0.3158388	0.90491453	0.564133017	0.501262626	0.169491525	0.716216216	0.28115942	0.291970803	0.125
NHLH2	0.000968992	0.002642008	0.00234375	0.005623243	0.001068376	0.004750594	0	0	0	0.002898551	0.01459854	0.015625
SLC22A15	0.031492248	0.027741083	0.04765625	0.022492971	0.033119658	0.024940618	0.018939394	0.022164276	0.013513514	0.028985507	0.080291971	0
MAB21L3	0.000484496	0.001321004	0.003125	0.000937207	0	0	0	0	0	0	0.00729927	0
ATP1A1	2.35755814	2.321664465	2.11328125	2.212746017	1.961538462	2.06175772	2.006313131	1.82398957	1.900900901	2.115942029	1.948905109	1.609375
AL390066.1	0.000484496	0	0.00078125	0.000937207	0.002136752	0.002375297	0.002525253	0	0	0	0	0
CD58	0.30377907	0.327608983	0.33515625	0.242736645	0.337606838	0.271971496	0.200757576	0.153846154	0.243243243	0.24057971	0.262773723	0.015625
IGSF3	0.074127907	0.110964333	0.109375	0.060918463	0.116452991	0.109263658	0.060606061	0.020860495	0.063063063	0.04057971	0.04379562	0.046875
AL157904.1	0.003391473	0.000660502	0.0015625	0.000937207	0	0.001187648	0.003787879	0.001303781	0	0.005797101	0	0
PTGFRN	0.243217054	0.27014531	0.26171875	0.208997188	0.304487179	0.298099762	0.226010101	0.08083442	0.281531532	0.144927536	0.182481752	0.046875
CD101	0.001937984	0.001981506	0.00078125	0.000937207	0.00534188	0	0.001262626	0	0.002252252	0	0	0
AL445231.1	0.000484496	0.00330251	0.00078125	0.000937207	0.001068376	0	0.002525253	0	0.009009009	0.002898551	0	0
TTF2	0.514534884	0.830911493	0.33359375	0.388003749	1.145299145	1.003562945	0.589646465	0.237288136	0.779279279	0.443478261	0.204379562	0.375
TRIM45	0.017926357	0.023778071	0.01640625	0.0131209	0.008547009	0.016627078	0.008838384	0.006518905	0.009009009	0	0.00729927	0
AL358072.1	0.004844961	0.001981506	0.00234375	0.001874414	0.003205128	0.009501188	0.005050505	0.002607562	0.015765766	0.005797101	0	0.03125
MAN1A2	0.588178295	0.698150594	0.6046875	0.517338332	0.74465812	0.735154394	0.508838384	0.209908735	0.567567568	0.426086957	0.613138686	0.28125
TENT5C	0	0	0.0015625	0	0	0.002375297	0.005050505	0	0.004504505	0	0	0
GDAP2	0.080910853	0.110303831	0.10859375	0.103092784	0.16025641	0.13064133	0.119949495	0.056062581	0.09009009	0.095652174	0.138686131	0.09375
WDR3	0.549418605	0.414134742	0.40625	0.562324274	0.550213675	0.43111639	0.521464646	0.20208605	0.475225225	0.417391304	0.284671533	0.09375
SPAG17	0.001453488	0.001981506	0.003125	0.001874414	0.004273504	0.003562945	0.001262626	0	0.006756757	0	0.00729927	0
WARS2	0.209786822	0.254953765	0.2015625	0.175257732	0.224358974	0.22327791	0.137626263	0.100391134	0.173423423	0.182608696	0.160583942	0.0625
AL359915.2	0.029554264	0.031704095	0.02421875	0.036551078	0.034188034	0.024940618	0.026515152	0.009126467	0.024774775	0.026086957	0	0.015625
ZNF697	0.020833333	0.023117569	0.02734375	0.024367385	0.047008547	0.052256532	0.018939394	0.015645372	0.024774775	0.014492754	0.051094891	0
PHGDH	1.613856589	1.781373844	1.1765625	1.395501406	1.381410256	1.638954869	1.386363636	1.448500652	1.326576577	1.408695652	3.751824818	1.40625
NOTCH2	0.14244186	0.178996037	0.159375	0.148078725	0.355769231	0.228028504	0.220959596	0.043024772	0.286036036	0.168115942	0.182481752	0.125
AC245008.1	0.000484496	0.001321004	0.00078125	0.000937207	0	0	0.002525253	0	0	0	0	0
SEC22B	0.328003876	0.376486129	0.3671875	0.316776007	0.462606838	0.394299287	0.349747475	0.245110821	0.457207207	0.455072464	0.459854015	0.265625
NBPF26	0.012112403	0.022457067	0.01796875	0.018744142	0.022435897	0.014251781	0.02020202	0.003911343	0.029279279	0.008695652	0	0
PPIAL4A	0.001453488	0.000660502	0.0015625	0.002811621	0.003205128	0	0.001262626	0	0.002252252	0	0	0.015625
LINC00623	0.129844961	0.147952444	0.153125	0.090909091	0.14957265	0.136579572	0.090909091	0.076923077	0.112612613	0.113043478	0.204379562	0.03125
FAM72B	0.005813953	0.013870542	0	0.00656045	0.079059829	0.034441805	0.021464646	0.001303781	0.033783784	0.005797101	0	0
SRGAP2C	0.126453488	0.236459709	0.121875	0.084348641	0.321581197	0.282660333	0.118686869	0.061277705	0.182432432	0.139130435	0.072992701	0.234375
AC239800.3	0.058139535	0.036988111	0.059375	0.046860356	0.060897436	0.040380048	0.039141414	0.014341591	0.04954955	0.04057971	0.072992701	0
FAM72C	0.001453488	0.011228534	0.00234375	0.002811621	0.038461538	0.020190024	0.008838384	0.009126467	0.02027027	0.023188406	0	0
AC245595.1	1.415697674	1.482826948	1.4578125	1.379568885	1.381410256	1.5	1.299242424	1.644067797	1.322072072	1.507246377	1.562043796	1.625
NBPF15	0.037790698	0.028401585	0.03671875	0.033739456	0.056623932	0.038004751	0.034090909	0.018252934	0.033783784	0.020289855	0.02189781	0.015625
SRGAP2B	0.097383721	0.188903567	0.09921875	0.059044049	0.355769231	0.288598575	0.10479798	0.036505867	0.121621622	0.069565217	0.109489051	0.140625
FAM72D	0.007267442	0.019815059	0.00390625	0.003748828	0.080128205	0.059382423	0.006313131	0.003911343	0.045045045	0.011594203	0	0.015625
AC245014.3	0.006782946	0.007265522	0.0046875	0.004686036	0.007478632	0.01543943	0.01010101	0	0.018018018	0.002898551	0.01459854	0.15625
NBPF20	0.045542636	0.056142668	0.04921875	0.038425492	0.073717949	0.055819477	0.023989899	0.010430248	0.056306306	0.04057971	0.02919708	0.0625
GPR89A	0.099321705	0.114266843	0.0796875	0.085285848	0.129273504	0.128266033	0.095959596	0.045632334	0.114864865	0.052173913	0.087591241	0.078125
PDZK1	0.000484496	0	0.00078125	0.001874414	0	0	0	0	0	0.002898551	0	0
CD160	0.001453488	0.00330251	0.00234375	0.003748828	0.004273504	0.008313539	0.002525253	0	0.002252252	0.011594203	0	0
RNF115	0.642926357	0.801849406	0.57109375	0.554826617	0.926282051	0.902612827	0.558080808	0.308996089	0.682432432	0.579710145	0.678832117	0.578125
POLR3C	0.196705426	0.220607662	0.17265625	0.161199625	0.259615385	0.241092637	0.147727273	0.102998696	0.218468468	0.15942029	0.182481752	0.15625
NUDT17	0.019864341	0.017173052	0.0234375	0.021555764	0.032051282	0.019002375	0.016414141	0.01303781	0.011261261	0.011594203	0	0
PIAS3	0.108042636	0.101717305	0.1140625	0.08809747	0.185897436	0.124703088	0.108585859	0.039113429	0.153153153	0.075362319	0.094890511	0.03125
ITGA10	0.004360465	0.005944518	0.003125	0.003748828	0.008547009	0.003562945	0.005050505	0	0.011261261	0.008695652	0.02189781	0
PEX11B	0.167151163	0.175033025	0.1984375	0.124648547	0.27457265	0.250593824	0.068181818	0.087353325	0.094594595	0.115942029	0.233576642	0.109375
RBM8A	5.469476744	5.857992074	4.81328125	6.082474227	7.082264957	6.627078385	6.362373737	6.06779661	6.527027027	6.026086957	5.124087591	5.046875
LIX1L-AS1	0.007751938	0.005944518	0.0046875	0.011246485	0.009615385	0.004750594	0.007575758	0.010430248	0.013513514	0.011594203	0.00729927	0
LIX1L	0.236434109	0.259577279	0.28046875	0.238987816	0.516025641	0.330166271	0.286616162	0.126466754	0.412162162	0.243478261	0.270072993	0.1875
ANKRD34A	0.004360465	0.001981506	0.00546875	0.004686036	0.006410256	0.003562945	0.003787879	0	0.002252252	0.002898551	0.02189781	0.046875
POLR3GL	0.584302326	0.574636724	0.56328125	0.605435801	0.75534188	0.642517815	0.551767677	0.298565841	0.576576577	0.402898551	0.481751825	0.296875
TXNIP	0.450581395	0.56010568	0.66015625	0.402999063	0.444444444	0.446555819	0.945707071	0.207301173	1.157657658	0.4	3.328467153	0.75
LINC01719	0.001937984	0.000660502	0.00078125	0.000937207	0.001068376	0.001187648	0	0	0	0.002898551	0	0
NBPF10	0.012596899	0.013870542	0.009375	0.009372071	0.026709402	0.013064133	0.011363636	0.009126467	0.018018018	0.002898551	0.02189781	0.03125
NOTCH2NL	0.018895349	0.027741083	0.03125	0.012183693	0.054487179	0.049881235	0.018939394	0.002607562	0.022522523	0.014492754	0.01459854	0.046875
AC239799.2	0.002906977	0.001981506	0.0015625	0.003748828	0.008547009	0.007125891	0.007575758	0.002607562	0.011261261	0.005797101	0	0
NBPF12	0.019379845	0.019815059	0.02265625	0.0131209	0.034188034	0.016627078	0.02020202	0.003911343	0.02027027	0.017391304	0.02189781	0
PRKAB2	0.102713178	0.171070013	0.146875	0.113402062	0.238247863	0.218527316	0.15530303	0.041720991	0.168918919	0.133333333	0.284671533	0.046875
AC242426.2	0.050387597	0.053500661	0.0484375	0.036551078	0.06517094	0.051068884	0.056818182	0.028683181	0.081081081	0.055072464	0.051094891	0.125
FMO5	0.004360465	0.004623514	0.009375	0.005623243	0.003205128	0.010688836	0.003787879	0	0.002252252	0.002898551	0.00729927	0
CHD1L	0.499031008	0.601717305	0.453125	0.423617619	0.622863248	0.618764846	0.39520202	0.252933507	0.423423423	0.402898551	0.306569343	0.078125
LINC00624	0.000484496	0.002642008	0.003125	0.001874414	0.001068376	0	0	0	0.011261261	0.008695652	0.00729927	0
BCL9	0.043120155	0.044253633	0.03671875	0.041237113	0.057692308	0.057007126	0.035353535	0.01303781	0.040540541	0.031884058	0.01459854	0.046875
ACP6	0.109496124	0.117569353	0.11171875	0.08153702	0.139957265	0.119952494	0.101010101	0.048239896	0.094594595	0.037681159	0.197080292	0
GPR89B	0.043120155	0.050858653	0.046875	0.029053421	0.044871795	0.062945368	0.027777778	0.010430248	0.031531532	0.031884058	0.02919708	0
AC239803.2	0	0.001981506	0.00234375	0.000937207	0.002136752	0.003562945	0.001262626	0	0	0	0	0
AC239803.3	0.001453488	0.000660502	0.0015625	0	0.001068376	0.003562945	0.003787879	0	0	0	0	0.015625
NBPF11	0.025193798	0.027741083	0.0203125	0.022492971	0.045940171	0.034441805	0.017676768	0.003911343	0.038288288	0.026086957	0.058394161	0.03125
PPIAL4G	0.000484496	0	0.00078125	0	0.001068376	0.001187648	0	0	0.002252252	0	0	0
NBPF14	0.068313953	0.081241744	0.078125	0.067478913	0.169871795	0.10807601	0.078282828	0.0273794	0.103603604	0.057971014	0.072992701	0.0625
NUDT4B	0.001453488	0.001321004	0.0015625	0.002811621	0.002136752	0	0	0	0.006756757	0.005797101	0	0.046875
PDE4DIP	0.247577519	0.254953765	0.28359375	0.268041237	0.291666667	0.287410926	0.233585859	0.089960887	0.207207207	0.217391304	0.255474453	0.125
NBPF9	0.040697674	0.054161162	0.04296875	0.037488285	0.074786325	0.064133017	0.035353535	0.014341591	0.063063063	0.034782609	0.02919708	0.09375
AC245297.3	0.354651163	0.324306473	0.41484375	0.337394564	0.316239316	0.331353919	0.277777778	0.123859192	0.218468468	0.272463768	0.401459854	0.328125
AC245297.2	0.01744186	0.011889036	0.01171875	0.0131209	0.016025641	0.008313539	0.006313131	0.005215124	0.009009009	0	0.00729927	0.046875
NBPF19	0.033430233	0.042932629	0.0328125	0.026241799	0.081196581	0.048693587	0.027777778	0.007822686	0.022522523	0.008695652	0.02919708	0.03125
HIST2H2BF	0.00629845	0.025759577	0.01171875	0.00656045	0.018162393	0.055819477	0.011363636	0.016949153	0.002252252	0.005797101	0.00729927	0.046875
HIST2H3D	0.002422481	0.003963012	0	0.000937207	0.003205128	0.004750594	0.002525253	0	0.002252252	0.002898551	0	0
HIST2H4A	0.000484496	0.001321004	0.00234375	0	0.002136752	0	0.001262626	0.001303781	0	0	0	0.046875
AC239868.3	0.001453488	0.000660502	0.00390625	0.000937207	0.007478632	0.002375297	0.002525253	0	0.004504505	0	0.00729927	0.046875
HIST2H2AA4	0	0.000660502	0.00078125	0.001874414	0.002136752	0.001187648	0	0	0	0	0	0
HIST2H4B	0.001453488	0.001321004	0	0.001874414	0.004273504	0.007125891	0	0.002607562	0	0	0	0
AC239868.2	0.005813953	0.007926024	0.00390625	0.004686036	0.008547009	0.003562945	0.012626263	0	0.022522523	0.005797101	0	0
HIST2H2BE	0.004844961	0.013870542	0.01875	0.005623243	0.014957265	0.008313539	0.008838384	0	0.002252252	0.002898551	0.02919708	0.046875
HIST2H2AC	0.309593023	1.20343461	0.2328125	0.196813496	0.397435897	1.274346793	0.202020202	0.174706649	0.15990991	0.150724638	0.197080292	0.21875
HIST2H2AB	0.003875969	0.01321004	0.0015625	0.003748828	0.012820513	0.036817102	0.002525253	0.001303781	0.009009009	0	0	0
BOLA1	0.171027132	0.2001321	0.16875	0.128397376	0.182692308	0.186460808	0.11489899	0.070404172	0.137387387	0.142028986	0.153284672	0.125
SV2A	0.048449612	0.102377807	0.04921875	0.029053421	0.058760684	0.083135392	0.04040404	0.0273794	0.051801802	0.060869565	0.072992701	0
SF3B4	1.224321705	1.321664465	1.09296875	1.101218369	1.418803419	1.255344418	1.166666667	1.329856584	1.128378378	1.31884058	0.883211679	1.171875
MTMR11	0.23255814	0.394980185	0.365625	0.189315839	0.412393162	0.485748219	0.20959596	0.178617992	0.265765766	0.388405797	0.357664234	0.28125
OTUD7B	0.098837209	0.150594452	0.10859375	0.074039363	0.18482906	0.14608076	0.082070707	0.046936115	0.15990991	0.092753623	0.124087591	0.140625
VPS45	0.146317829	0.177014531	0.1359375	0.134957826	0.248931624	0.228028504	0.128787879	0.05345502	0.166666667	0.104347826	0.065693431	0.109375
PLEKHO1	0.107073643	0.164464993	0.1046875	0.090909091	0.137820513	0.093824228	0.082070707	0.049543677	0.108108108	0.072463768	0.080291971	0.0625
ANP32E	1.56879845	1.832892999	1.13125	2.116213683	3.02457265	2.304038005	2.507575758	1.850065189	2.941441441	2.182608696	1.182481752	1.671875
CA14	0.003391473	0.007265522	0.0078125	0.003748828	0.006410256	0.005938242	0.005050505	0	0.011261261	0	0.01459854	0
APH1A	1.436046512	1.490752972	1.27421875	1.442361762	1.615384615	1.557007126	1.421717172	1.548891786	1.583333333	1.423188406	1.335766423	1.25
C1orf54	0.009205426	0.011228534	0.01484375	0.011246485	0.012820513	0.011876485	0.012626263	0.003911343	0.004504505	0.014492754	0.04379562	0
CIART	0.004844961	0.002642008	0.003125	0.000937207	0.008547009	0.003562945	0.002525253	0	0.002252252	0.011594203	0	0
MRPS21	2.97625969	2.827608983	2.99375	2.983130272	2.673076923	2.728028504	2.792929293	3.298565841	2.572072072	3.063768116	2.868613139	2.8125
PRPF3	0.398255814	0.427344782	0.33203125	0.341143393	0.579059829	0.507125891	0.347222222	0.157757497	0.34009009	0.324637681	0.408759124	0.171875
RPRD2	0.218507752	0.242404227	0.20390625	0.179943768	0.322649573	0.270783848	0.170454545	0.063885267	0.204954955	0.168115942	0.124087591	0.140625
TARS2	0.176841085	0.249009247	0.17734375	0.187441425	0.382478632	0.330166271	0.232323232	0.104302477	0.297297297	0.234782609	0.204379562	0.1875
ECM1	0.120639535	0.148612946	0.14609375	0.08153702	0.163461538	0.137767221	0.099747475	0.037809648	0.094594595	0.07826087	0.080291971	0.03125
FALEC	0.000968992	0.000660502	0.003125	0.001874414	0.001068376	0	0	0	0.002252252	0	0	0
ADAMTSL4	0.009689922	0.011228534	0.02109375	0.00656045	0.013888889	0.014251781	0.011363636	0.001303781	0.002252252	0	0	0
MCL1	1.28875969	1.945838838	1.45	1.268978444	1.59508547	1.766033254	1.47979798	1.4863103	1.34009009	1.808695652	1.671532847	2.140625
ENSA	2.379360465	2.416116248	2.2375	2.258669166	2.288461538	2.573634204	2.25	2.333767927	2.527027027	2.652173913	1.99270073	2.09375
GOLPH3L	0.119186047	0.134081902	0.1609375	0.092783505	0.269230769	0.190023753	0.141414141	0.09517601	0.254504505	0.162318841	0.328467153	0.0625
CTSS	0.022286822	0.014531044	0.034375	0.029990628	0.042735043	0.033254157	0.03030303	0.010430248	0.024774775	0.026086957	0.02189781	0.015625
CTSK	0.004844961	0.001981506	0.00390625	0.003748828	0.010683761	0.009501188	0.007575758	0.003911343	0.006756757	0.002898551	0.01459854	0
ARNT	0.111918605	0.13011889	0.121875	0.078725398	0.158119658	0.153206651	0.08459596	0.058670143	0.126126126	0.066666667	0.065693431	0.03125
SETDB1	0.091085271	0.095112285	0.0984375	0.083411434	0.133547009	0.150831354	0.075757576	0.026075619	0.114864865	0.08115942	0.109489051	0
CERS2	0.652616279	0.71664465	0.5671875	0.784442362	0.800213675	0.688836105	0.773989899	0.372881356	0.871621622	0.689855072	0.576642336	0.515625
ANXA9	0.002422481	0.001981506	0.00234375	0	0.003205128	0.001187648	0.002525253	0	0.002252252	0.002898551	0	0
MINDY1	0.028100775	0.038309115	0.040625	0.023430178	0.038461538	0.027315914	0.037878788	0.023468057	0.038288288	0.023188406	0.02919708	0.03125
PRUNE1	0.049903101	0.062747688	0.0640625	0.046860356	0.142094017	0.097387173	0.060606061	0.01303781	0.119369369	0.049275362	0.087591241	0.015625
BNIPL	0.001453488	0	0.00390625	0	0.008547009	0.001187648	0.002525253	0	0.004504505	0.002898551	0	0
C1orf56	0.136627907	0.166446499	0.17109375	0.125585754	0.22008547	0.224465558	0.171717172	0.100391134	0.225225225	0.144927536	0.182481752	0.265625
CDC42SE1	0.397286822	0.523117569	0.4703125	0.396438613	0.727564103	0.604513064	0.414141414	0.267275098	0.468468468	0.533333333	0.503649635	0.1875
MLLT11	0.233527132	0.270805812	0.26796875	0.166822868	0.305555556	0.288598575	0.131313131	0.089960887	0.162162162	0.188405797	0.189781022	0.15625
GABPB2	0.145348837	0.160501982	0.12578125	0.120899719	0.311965812	0.249406176	0.148989899	0.065189048	0.268018018	0.11884058	0.131386861	0.078125
SEMA6C	0.004844961	0.00330251	0.00390625	0.000937207	0.004273504	0.004750594	0.002525253	0	0.004504505	0.008695652	0.00729927	0
SCNM1	0.446705426	0.532364597	0.4296875	0.388003749	0.491452991	0.566508314	0.454545455	0.293350717	0.342342342	0.344927536	0.518248175	0.359375
LYSMD1	0.018895349	0.025759577	0.01796875	0.0131209	0.020299145	0.019002375	0.016414141	0.005215124	0.018018018	0.011594203	0.02189781	0.046875
VPS72	0.350290698	0.41347424	0.3515625	0.295220244	0.537393162	0.549881235	0.263888889	0.230769231	0.391891892	0.347826087	0.328467153	0.046875
PIP5K1A	0.23255814	0.250330251	0.240625	0.180880975	0.303418803	0.301662708	0.227272727	0.116036506	0.349099099	0.202898551	0.226277372	0.25
PSMD4	2.752906977	2.637384412	2.55625	2.835988754	2.675213675	2.59263658	2.585858586	2.837027379	2.720720721	2.886956522	2.751824818	2.953125
AL391069.2	0.012596899	0.005944518	0.01015625	0.004686036	0.010683761	0.004750594	0.01010101	0.005215124	0.009009009	0.014492754	0.00729927	0
ZNF687	0.046511628	0.043593131	0.03828125	0.035613871	0.068376068	0.058194774	0.03030303	0.015645372	0.040540541	0.037681159	0.051094891	0
PI4KB	0.230620155	0.258256275	0.24765625	0.222118088	0.358974359	0.294536817	0.244949495	0.142112125	0.290540541	0.205797101	0.204379562	0.140625
AL391069.4	0	0	0	0.001874414	0.001068376	0.001187648	0.002525253	0	0.002252252	0	0	0
RFX5	0.074127907	0.083883752	0.08984375	0.054358013	0.129273504	0.08432304	0.073232323	0.058670143	0.117117117	0.086956522	0.087591241	0.03125
AL391069.3	0.007751938	0.004623514	0.0046875	0.004686036	0.002136752	0.003562945	0.006313131	0.001303781	0.004504505	0.008695652	0.00729927	0
PSMB4	3.300872093	3.282694848	3.21015625	3.142455483	3.174145299	3.330166271	3.045454545	3.664928292	3.031531532	3.524637681	3.459854015	3.625
POGZ	0.27374031	0.377807133	0.26875	0.278350515	0.448717949	0.454869359	0.271464646	0.069100391	0.322072072	0.188405797	0.248175182	0.3125
CGN	0.003875969	0.003963012	0.00234375	0.005623243	0.008547009	0.001187648	0.003787879	0.003911343	0.002252252	0	0	0
TUFT1	0.071705426	0.073976222	0.07578125	0.053420806	0.063034188	0.059382423	0.036616162	0.0273794	0.056306306	0.060869565	0.102189781	0.078125
SNX27	0.250968992	0.264200793	0.2609375	0.279287723	0.387820513	0.295724466	0.287878788	0.165580183	0.333333333	0.272463768	0.240875912	0.171875
MRPL9	1.426356589	1.48678996	1.15	1.436738519	1.527777778	1.494061758	1.377525253	1.601043025	1.477477477	1.388405797	1.124087591	1.203125
OAZ3	0.017926357	0.023117569	0.03203125	0.017806935	0.023504274	0.021377672	0.018939394	0.007822686	0.009009009	0.028985507	0.01459854	0.0625
TDRKH	0.040213178	0.056142668	0.04765625	0.045923149	0.102564103	0.059382423	0.071969697	0.026075619	0.083333333	0.055072464	0.02189781	0.015625
TDRKH-AS1	0.00629845	0.007926024	0.00859375	0.009372071	0.017094017	0.010688836	0.007575758	0.01303781	0.006756757	0.011594203	0.02189781	0
C2CD4D	0.001453488	0.001981506	0	0.002811621	0.00534188	0	0	0	0	0.002898551	0.00729927	0
AL450992.2	0.002906977	0.001981506	0.003125	0.001874414	0.003205128	0.002375297	0.002525253	0.002607562	0.002252252	0	0	0
THEM4	0.620155039	0.635402906	0.584375	0.566073102	0.685897436	0.671021378	0.627525253	0.271186441	0.531531532	0.414492754	0.605839416	0.3125
S100A10	35.72625969	36.05614267	48.05625	36.90721649	37.10683761	36.5391924	35.96717172	40.23728814	36.69594595	41.63188406	35.32116788	35.84375
S100A11	29.27810078	30.52906209	41.18203125	31.09653233	31.07264957	31.36698337	31.04671717	35.35462842	29.94594595	37.47536232	41.37956204	31.3125
TCHH	0.015503876	0.007265522	0.01328125	0.009372071	0.019230769	0.009501188	0.02020202	0.001303781	0.006756757	0.005797101	0	0.046875
CRCT1	0	0	0.00078125	0.000937207	0	0	0.002525253	0	0	0	0	0
LCE3D	0.001453488	0.00330251	0.00546875	0.002811621	0.002136752	0.003562945	0.002525253	0	0.002252252	0	0.00729927	0
LCE1E	0.001937984	0.005944518	0.01015625	0.002811621	0.006410256	0.001187648	0.001262626	0.007822686	0	0	0.00729927	0
LCE1C	0.006782946	0.011228534	0.03828125	0.002811621	0.010683761	0.010688836	0.007575758	0.014341591	0.002252252	0	0.02189781	0.03125
LCE1B	0.000484496	0.001321004	0.00234375	0.000937207	0.001068376	0	0	0	0	0	0	0
SPRR1B	0.003391473	0.005284016	0.00859375	0.003748828	0.003205128	0.002375297	0.005050505	0.002607562	0.002252252	0	0.02919708	0
SPRR2A	0.001937984	0.003963012	0.009375	0.001874414	0.004273504	0.004750594	0.001262626	0.003911343	0	0.002898551	0.00729927	0.015625
S100A9	0.659399225	0.966974901	0.8703125	0.541705717	0.773504274	0.813539192	0.726010101	0.457627119	0.583333333	0.327536232	0.321167883	0.796875
S100A12	0.001453488	0.002642008	0.00625	0.000937207	0.004273504	0	0.002525253	0	0	0	0	0
S100A8	0.060077519	0.104359313	0.046875	0.044048735	0.060897436	0.070071259	0.041666667	0.039113429	0.036036036	0.043478261	0.01459854	0.09375
S100A6	35.24757752	36.54755614	55.06015625	36.09559513	34.13675214	34.80047506	35.61994949	40.73142112	34.52927928	38.57971014	45.86131387	40.765625
S100A5	0.000968992	0.002642008	0.0046875	0.004686036	0.002136752	0.001187648	0.001262626	0	0.002252252	0	0.00729927	0
S100A4	0.083333333	0.090488771	0.1234375	0.078725398	0.106837607	0.102137767	0.082070707	0.049543677	0.081081081	0.07826087	0.072992701	0
S100A3	0.192829457	0.197490092	0.25078125	0.204311153	0.216880342	0.225653207	0.151515152	0.091264668	0.184684685	0.165217391	0.211678832	0.109375
S100A2	222.7596899	229.1314399	296.2390625	242.4226804	211.7029915	229.6733967	228.885101	240.4354628	201.9076577	222.6782609	201.3138686	209.140625
S100A16	7.147771318	7.114927345	8.9453125	7.878163074	7.696581197	7.312351544	7.410353535	7.610169492	7.765765766	8.179710145	7.948905109	6.75
S100A14	9.869670543	9.652575958	12.12890625	10.37488285	7.478632479	8.757719715	8.227272727	8.727509778	7.95045045	10.0115942	11.8540146	8.515625
S100A13	4.055232558	4.211360634	5.3875	4.215557638	4.027777778	4.148456057	4.217171717	4.611473272	4.189189189	4.27826087	4.109489051	4.203125
AL162258.2	0.015503876	0.018494055	0.01171875	0.015932521	0.012820513	0.008313539	0.008838384	0.003911343	0.006756757	0.014492754	0.02189781	0
CHTOP	1.024709302	1.288639366	0.93359375	0.932521087	1.388888889	1.503562945	1.012626263	1.328552803	1.02027027	1.211594203	1.167883212	1.328125
SNAPIN	0.677810078	0.736459709	0.59140625	0.600749766	0.831196581	0.830166271	0.593434343	0.422425033	0.704954955	0.576811594	0.489051095	0.40625
ILF2	4.673934109	4.614266843	3.75546875	5.298031865	5.501068376	5.083135392	5.327020202	4.574967405	5.25	4.771014493	3.795620438	4.203125
INTS3	0.187984496	0.192206077	0.171875	0.176194939	0.262820513	0.224465558	0.183080808	0.079530639	0.256756757	0.144927536	0.233576642	0.140625
SLC27A3	0.157945736	0.28005284	0.203125	0.142455483	0.207264957	0.24584323	0.11489899	0.06779661	0.074324324	0.089855072	0.094890511	0.03125
GATAD2B	0.272771318	0.248348745	0.26484375	0.230552952	0.368589744	0.332541568	0.159090909	0.086049544	0.198198198	0.228985507	0.277372263	0.171875
AL358472.5	0.002906977	0.00330251	0.00703125	0.000937207	0.00534188	0.005938242	0.006313131	0.002607562	0.009009009	0.002898551	0.00729927	0
DENND4B	0.101744186	0.120211361	0.0890625	0.076850984	0.173076923	0.136579572	0.079545455	0.048239896	0.101351351	0.130434783	0.080291971	0.046875
CRTC2	0.078488372	0.079260238	0.08046875	0.075913777	0.121794872	0.117577197	0.08459596	0.019556714	0.121621622	0.060869565	0.109489051	0.1875
SLC39A1	1.478682171	1.442536328	1.27265625	1.245548266	1.105769231	1.271971496	1.122474747	1.47327249	1.193693694	1.365217391	0.96350365	1.375
AL358472.4	0.014050388	0.009247028	0.021875	0.018744142	0.013888889	0.022565321	0.03030303	0	0.022522523	0.008695652	0.02189781	0.0625
AL358472.3	0.003875969	0.000660502	0.003125	0.007497657	0.002136752	0.003562945	0.003787879	0.002607562	0.006756757	0.008695652	0.00729927	0
CREB3L4	0.088178295	0.105680317	0.07578125	0.069353327	0.150641026	0.102137767	0.085858586	0.026075619	0.128378378	0.069565217	0.124087591	0.046875
JTB	3.191375969	3.001321004	2.5546875	3.164948454	2.71474359	2.763657957	2.931818182	3.09517601	2.898648649	2.652173913	3.430656934	2.96875
AL358472.2	0.002422481	0.004623514	0.00390625	0.002811621	0.006410256	0.008313539	0.001262626	0.003911343	0.011261261	0.002898551	0.00729927	0
RAB13	3.239825581	3.307793923	3.79765625	3.18556701	3.282051282	3.119952494	3.200757576	3.558018253	3.132882883	4.011594203	3.328467153	3.1875
RPS27	14.15794574	13.85601057	15.1171875	14.46204311	13.05982906	13.8087886	14.1729798	15.52803129	13.09234234	15.62318841	15.37226277	17.59375
TPM3	8.965600775	9.326948481	8.40078125	9.67760075	9.355769231	9.509501188	10.13888889	8.238591917	10.56306306	8.07826087	8.065693431	7.234375
C1orf43	1.94379845	1.9332893	1.86171875	2.082474227	1.963675214	1.897862233	2.016414141	2	1.986486486	1.944927536	2.240875912	1.5625
UBAP2L	0.730620155	0.745046235	0.640625	0.703842549	0.764957265	0.710213777	0.628787879	0.204693611	0.551801802	0.449275362	0.510948905	0.375
HAX1	1.966569767	1.873844122	1.78203125	1.85660731	1.927350427	2.016627078	1.819444444	1.79791395	1.831081081	1.84057971	2.700729927	2.015625
AQP10	0.000484496	0	0.0015625	0	0.002136752	0.001187648	0.002525253	0	0.002252252	0	0	0
ATP8B2	0.062015504	0.065389696	0.08046875	0.037488285	0.090811966	0.064133017	0.047979798	0.028683181	0.063063063	0.037681159	0.102189781	0
IL6R-AS1	0	0.000660502	0.00078125	0.001874414	0.001068376	0	0	0	0	0.002898551	0	0
IL6R	0.106589147	0.118890357	0.13671875	0.154639175	0.173076923	0.167458432	0.111111111	0.048239896	0.121621622	0.104347826	0.197080292	0.015625
SHE	0.007751938	0.004623514	0.00625	0.009372071	0.00534188	0.009501188	0.007575758	0.010430248	0.002252252	0	0	0
UBE2Q1	0.293604651	0.371862616	0.309375	0.297094658	0.449786325	0.429928741	0.303030303	0.099087353	0.317567568	0.208695652	0.343065693	0.046875
ADAR	0.623546512	0.649273448	0.575	0.552014995	0.704059829	0.650831354	0.582070707	0.235984355	0.587837838	0.397101449	0.489051095	0.25
KCNN3	0.001937984	0.001981506	0.00234375	0.000937207	0.004273504	0.005938242	0	0.002607562	0	0.011594203	0	0
PMVK	0.73255814	0.753632761	0.71875	0.700093721	0.788461538	0.855106888	0.633838384	0.479791395	0.691441441	0.579710145	0.627737226	0.265625
PBXIP1	0.052810078	0.053500661	0.08515625	0.053420806	0.088675214	0.07719715	0.056818182	0.026075619	0.074324324	0.034782609	0.087591241	0
PYGO2	0.066860465	0.090488771	0.07734375	0.072164948	0.088675214	0.080760095	0.061868687	0.035202086	0.063063063	0.084057971	0.080291971	0.15625
AL451085.2	0.005813953	0.005944518	0.00625	0.005623243	0.006410256	0.005938242	0.012626263	0	0.02027027	0.008695652	0.00729927	0
SHC1	1.805717054	2.031043593	2.43125	1.712277413	1.988247863	2.038004751	1.693181818	1.629726206	1.84009009	1.852173913	1.912408759	1.890625
CKS1B	2.689922481	3.820343461	1.72890625	3.428303655	8.116452991	5.669833729	4.797979798	4.019556714	7.342342342	4.104347826	2.605839416	3.40625
FLAD1	0.574127907	0.426023778	0.5078125	0.542642924	0.497863248	0.480997625	0.410353535	0.192959583	0.382882883	0.292753623	0.372262774	0.359375
ZBTB7B	0.03875969	0.030383091	0.0640625	0.051546392	0.061965812	0.06888361	0.042929293	0.019556714	0.018018018	0.026086957	0.094890511	0.015625
DCST1-AS1	0.00629845	0.010568032	0.01171875	0.009372071	0.007478632	0.004750594	0.007575758	0.01303781	0.002252252	0	0	0
ADAM15	0.807170543	0.848745046	0.76796875	0.663542643	0.860042735	0.814726841	0.651515152	0.286831812	0.5	0.452173913	0.532846715	0.59375
EFNA4	0.168120155	0.130779392	0.15	0.132146204	0.215811966	0.148456057	0.106060606	0.044328553	0.15990991	0.12173913	0.116788321	0.109375
EFNA3	0.017926357	0.011889036	0.02109375	0.014995314	0.032051282	0.013064133	0.015151515	0	0.038288288	0.011594203	0.01459854	0
EFNA1	0.157945736	0.139365918	0.20703125	0.113402062	0.185897436	0.209026128	0.117424242	0.112125163	0.157657658	0.168115942	0.197080292	1.953125
SLC50A1	0.609496124	0.641347424	0.6640625	0.542642924	0.69017094	0.618764846	0.526515152	0.307692308	0.545045045	0.356521739	0.817518248	0.765625
DPM3	0.39001938	0.408190225	0.390625	0.338331771	0.394230769	0.371733967	0.313131313	0.190352021	0.27027027	0.197101449	0.357664234	0.34375
KRTCAP2	0.850775194	0.880449141	0.859375	0.847235239	0.887820513	0.889548694	0.853535354	1.033898305	0.743243243	0.684057971	0.948905109	0.859375
TRIM46	0.008236434	0.001981506	0.00703125	0.003748828	0.013888889	0.008313539	0.002525253	0	0.006756757	0	0.01459854	0
MUC1	0.004360465	0.001981506	0.00859375	0	0.008547009	0.002375297	0.003787879	0	0	0	0	0.046875
AC234582.1	0.008236434	0.004623514	0.0046875	0.00656045	0.002136752	0.005938242	0.002525253	0	0.004504505	0	0	0
THBS3	0.016957364	0.019154557	0.03046875	0.015932521	0.028846154	0.019002375	0.017676768	0.011734029	0.027027027	0.017391304	0.051094891	0.015625
MTX1	1.95251938	2.007926024	1.92734375	1.923149016	2.092948718	2.112826603	1.914141414	1.885267275	1.887387387	1.71884058	1.99270073	1.84375
GBA	0.164728682	0.194187583	0.1609375	0.114339269	0.241452991	0.201900238	0.148989899	0.078226858	0.132882883	0.095652174	0.116788321	0.15625
FAM189B	0.309108527	0.256274769	0.26796875	0.248359888	0.332264957	0.26128266	0.26010101	0.089960887	0.254504505	0.234782609	0.335766423	0.015625
SCAMP3	0.43120155	0.441215324	0.40703125	0.394564199	0.571581197	0.492874109	0.425505051	0.178617992	0.439189189	0.286956522	0.518248175	0.25
CLK2	0.102228682	0.109643329	0.09453125	0.107778819	0.157051282	0.144893112	0.061868687	0.046936115	0.09009009	0.075362319	0.102189781	0.1875
HCN3	0.019864341	0.013870542	0.0171875	0.012183693	0.018162393	0.013064133	0.008838384	0.005215124	0.009009009	0	0	0
FDPS	6.639050388	7.077939234	6.73515625	6.381443299	6.768162393	6.578384798	6.5	6.73011734	6.376126126	6.417391304	3.927007299	5.40625
RUSC1-AS1	0.01501938	0.024438573	0.01171875	0.01968135	0.017094017	0.017814727	0.01010101	0.003911343	0.006756757	0.002898551	0.01459854	0.015625
RUSC1	0.734496124	0.906208719	0.5859375	0.492033739	0.65491453	0.652019002	0.448232323	0.245110821	0.522522523	0.550724638	0.554744526	0.421875
ASH1L	0.703488372	0.688903567	0.67265625	0.620431115	1.001068376	0.977434679	0.573232323	0.212516297	0.632882883	0.446376812	0.635036496	0.5
ASH1L-AS1	0.056686047	0.026420079	0.0453125	0.086223055	0.034188034	0.057007126	0.077020202	0.039113429	0.031531532	0.055072464	0.04379562	0.0625
MSTO1	0.349806202	0.381770145	0.28984375	0.3158388	0.493589744	0.425178147	0.311868687	0.18904824	0.322072072	0.284057971	0.401459854	0.171875
YY1AP1	0.184593023	0.232496697	0.196875	0.216494845	0.326923077	0.366983373	0.190656566	0.096479791	0.247747748	0.168115942	0.116788321	0.203125
DAP3	1.144379845	1.212681638	1.0984375	0.971883786	1.210470085	1.214964371	0.920454545	1.444589309	0.905405405	1.110144928	1.175182482	1.046875
GON4L	0.306686047	0.389696169	0.33203125	0.327085286	0.56517094	0.53087886	0.332070707	0.101694915	0.333333333	0.211594203	0.321167883	0.15625
SYT11	0.000484496	0.000660502	0	0.000937207	0	0	0	0	0	0.008695652	0	0.171875
RIT1	0.135658915	0.194848085	0.19921875	0.151827554	0.260683761	0.226840855	0.160353535	0.091264668	0.240990991	0.171014493	0.211678832	0.0625
KHDC4	0.235465116	0.303830911	0.1984375	0.27366448	0.276709402	0.283847981	0.337121212	0.046936115	0.220720721	0.179710145	0.313868613	0.15625
ARHGEF2	0.224321705	0.304491413	0.3109375	0.248359888	0.375	0.347980998	0.220959596	0.14863103	0.247747748	0.15942029	0.635036496	0.1875
AL355388.2	0.001453488	0.000660502	0.00390625	0.002811621	0.001068376	0	0.003787879	0	0.004504505	0.002898551	0	0
SSR2	4.161337209	4.003963012	4.16875	4.320524836	4.025641026	3.976247031	4.223484848	3.886571056	4.245495495	3.791304348	6.262773723	3.796875
UBQLN4	0.142926357	0.13672391	0.14921875	0.126522962	0.181623932	0.166270784	0.116161616	0.039113429	0.15990991	0.104347826	0.167883212	0.0625
LAMTOR2	2.406007752	2.35997358	2.5765625	2.401124649	2.211538462	2.325415677	2.275252525	2.533246415	2.274774775	2.463768116	2.204379562	2.078125
RAB25	0.159883721	0.180977543	0.1640625	0.125585754	0.152777778	0.182897862	0.16540404	0.100391134	0.137387387	0.12173913	0.204379562	0.265625
MEX3A	0.033914729	0.023778071	0.02734375	0.034676664	0.097222222	0.048693587	0.016414141	0.022164276	0.031531532	0.005797101	0.02189781	0
LMNA	10.0247093	8.492073976	10.2265625	10.74226804	10.99465812	8.929928741	10.33459596	9.584093872	10.40990991	8.91884058	9	10.296875
SEMA4A	0.000484496	0.000660502	0.0015625	0	0	0.001187648	0.001262626	0	0.002252252	0	0	0.03125
SLC25A44	0.071705426	0.097754293	0.075	0.074039363	0.141025641	0.125890736	0.074494949	0.028683181	0.094594595	0.057971014	0.087591241	0.0625
PMF1-BGLAP	0.000968992	0	0.0015625	0.001874414	0.001068376	0.002375297	0.002525253	0.006518905	0.002252252	0	0	0
PMF1	1.237887597	1.369220608	1.11640625	1.178069353	1.53525641	1.536817102	1.236111111	1.601043025	1.256756757	1.434782609	1.270072993	1.1875
BGLAP	0.002422481	0.003963012	0.00390625	0.005623243	0.004273504	0.001187648	0.007575758	0	0.004504505	0	0	0
PAQR6	0.008236434	0.010568032	0.003125	0.001874414	0.00534188	0.003562945	0.002525253	0.001303781	0	0.005797101	0.00729927	0
SMG5	0.115794574	0.15653897	0.1265625	0.145267104	0.183760684	0.191211401	0.128787879	0.088657106	0.144144144	0.188405797	0.138686131	0.078125
TMEM79	0.033914729	0.064729194	0.03671875	0.032802249	0.082264957	0.078384798	0.047979798	0.019556714	0.056306306	0.023188406	0.094890511	0.015625
GLMP	0.164244186	0.185601057	0.215625	0.155576382	0.25	0.22327791	0.152777778	0.074315515	0.137387387	0.084057971	0.189781022	0.140625
CCT3	8.34253876	8.114266843	7.37109375	8.252108716	8.52991453	8.021377672	8.167929293	7.456323338	8.072072072	7.171014493	5.890510949	7.140625
TSACC	0.010174419	0.00660502	0.01015625	0.00656045	0.012820513	0.008313539	0.005050505	0	0.009009009	0.002898551	0.00729927	0
RHBG	0.000968992	0.000660502	0.00078125	0	0	0.001187648	0	0	0	0	0	0
AL139412.1	0.001453488	0	0.00234375	0.000937207	0.002136752	0.002375297	0.001262626	0	0.002252252	0.002898551	0.00729927	0
MEF2D	0.100775194	0.106340819	0.14453125	0.104029991	0.131410256	0.162707838	0.095959596	0.059973924	0.06981982	0.046376812	0.116788321	0.0625
IQGAP3	0.057655039	0.097754293	0.04296875	0.086223055	0.217948718	0.172209026	0.073232323	0.037809648	0.18018018	0.075362319	0.02189781	0.140625
NAXE	1.799903101	1.870541612	1.72734375	1.577319588	1.616452991	1.840855107	1.53030303	1.787483703	1.542792793	1.463768116	1.576642336	1.703125
GPATCH4	2.055232558	1.719286658	1.5328125	1.883786317	1.764957265	1.673396675	1.618686869	1.714471969	1.711711712	1.756521739	1.474452555	1.734375
NES	0.002906977	0.003963012	0.003125	0.002811621	0.001068376	0.003562945	0.002525253	0.001303781	0.002252252	0.011594203	0	0
CRABP2	0.001937984	0.002642008	0.00546875	0.005623243	0.001068376	0.003562945	0.005050505	0.003911343	0.006756757	0.002898551	0	0
ISG20L2	0.600775194	0.637384412	0.51328125	0.581068416	0.564102564	0.586698337	0.571969697	0.192959583	0.522522523	0.31884058	0.474452555	0.421875
RRNAD1	0.081879845	0.105019815	0.0890625	0.084348641	0.167735043	0.127078385	0.099747475	0.057366362	0.108108108	0.049275362	0.131386861	0.046875
MRPL24	1.129360465	1.137384412	0.921875	0.992502343	1.146367521	1.152019002	0.847222222	1.212516297	0.941441441	0.985507246	0.861313869	1.09375
HDGF	4.936046512	4.15323646	4.1640625	5.083411434	5.081196581	4.228028504	5.029040404	4.769230769	6.362612613	4.979710145	4.072992701	4.359375
PRCC	0.693313953	0.753632761	0.66796875	0.71321462	0.902777778	0.875296912	0.707070707	0.404172099	0.752252252	0.568115942	0.562043796	0.40625
SH2D2A	0.104166667	0.224570674	0.15546875	0.124648547	0.277777778	0.321852732	0.098484848	0.093872229	0.162162162	0.136231884	0.270072993	0.046875
NTRK1	0.000484496	0.002642008	0.00078125	0.001874414	0.006410256	0.001187648	0	0	0	0	0.00729927	0
PEAR1	0.054748062	0.068692206	0.04765625	0.042174321	0.085470085	0.060570071	0.047979798	0.014341591	0.105855856	0.057971014	0.124087591	0.046875
LRRC71	0.001937984	0.001321004	0	0.001874414	0.001068376	0.004750594	0.002525253	0	0	0	0	0
ARHGEF11	0.067344961	0.085204756	0.06328125	0.050609185	0.094017094	0.066508314	0.063131313	0.015645372	0.065315315	0.049275362	0.03649635	0.09375
ETV3	0.055717054	0.06340819	0.06796875	0.044985942	0.094017094	0.070071259	0.064393939	0.023468057	0.081081081	0.043478261	0.072992701	0.046875
KIRREL1	0.193313953	0.208718626	0.2015625	0.162136832	0.272435897	0.20783848	0.162878788	0.061277705	0.193693694	0.147826087	0.211678832	0.15625
LINC01704	0.08624031	0.109643329	0.15859375	0.090909091	0.147435897	0.150831354	0.09469697	0.066492829	0.126126126	0.08115942	0.175182482	0.046875
CD1D	0.080910853	0.092470277	0.10234375	0.046860356	0.061965812	0.062945368	0.041666667	0.036505867	0.054054054	0.063768116	0.072992701	0
AL138899.1	0.001453488	0	0.0015625	0	0.002136752	0	0	0	0	0	0	0
PYHIN1	0.000968992	0.000660502	0.00234375	0	0	0	0.001262626	0	0	0	0	0
IFI16	0.590116279	0.743725231	0.6	0.511715089	0.564102564	0.633016627	0.483585859	0.290743155	0.436936937	0.457971014	0.861313869	0.328125
DUSP23	0.774224806	0.788639366	0.6625	0.680412371	0.641025641	0.640142518	0.553030303	0.301173403	0.481981982	0.388405797	0.554744526	0.234375
AL590560.1	0.001453488	0.001321004	0.003125	0.000937207	0.002136752	0.002375297	0	0.001303781	0.004504505	0	0	0
VSIG8	0.003391473	0.004623514	0.00546875	0.001874414	0.002136752	0.001187648	0.001262626	0	0.011261261	0	0.00729927	0
CFAP45	0.009205426	0.00330251	0.00625	0.004686036	0.012820513	0.008313539	0.003787879	0.007822686	0.004504505	0	0	0.015625
TAGLN2	6.500484496	6.771466314	6.6890625	6.720712277	7.073717949	6.90736342	6.571969697	7.106910039	7.731981982	7.910144928	6.795620438	6.4375
IGSF9	0.003875969	0.00330251	0.00546875	0.002811621	0.002136752	0	0.005050505	0	0.002252252	0.002898551	0	0
SLAMF9	0.000484496	0.00330251	0.0046875	0.001874414	0.004273504	0.001187648	0.002525253	0.005215124	0.002252252	0.005797101	0	0
LINC01133	0.001453488	0.001321004	0.0078125	0	0.001068376	0.001187648	0	0.003911343	0.002252252	0	0	0
PIGM	0.135174419	0.155878468	0.09296875	0.074039363	0.205128205	0.16152019	0.099747475	0.024771838	0.148648649	0.072463768	0.131386861	0.015625
IGSF8	0.242732558	0.359313078	0.2578125	0.17900656	0.303418803	0.385985748	0.156565657	0.114732725	0.195945946	0.217391304	0.153284672	0.1875
AL121987.2	0.002906977	0.000660502	0.00390625	0	0.001068376	0.002375297	0	0	0	0	0	0
PEA15	0.726744186	0.686922061	0.68359375	0.660731022	0.708333333	0.780285036	0.662878788	0.43285528	0.686936937	0.695652174	0.613138686	0.53125
DCAF8	0.173934109	0.190224571	0.1984375	0.154639175	0.31517094	0.255344418	0.156565657	0.097783572	0.272522523	0.12173913	0.167883212	0.140625
AL139011.1	0.000968992	0.000660502	0.0015625	0.000937207	0	0.001187648	0.001262626	0	0	0.002898551	0	0
PEX19	0.210755814	0.254293263	0.21640625	0.194939082	0.321581197	0.274346793	0.205808081	0.191655802	0.272522523	0.275362319	0.204379562	0.03125
COPA	0.648255814	0.815059445	0.7671875	0.594189316	0.865384615	0.857482185	0.720959596	0.305084746	0.822072072	0.533333333	1.02189781	0.578125
NCSTN	0.269379845	0.378467635	0.3296875	0.221180881	0.438034188	0.394299287	0.253787879	0.114732725	0.304054054	0.275362319	0.306569343	0.296875
NHLH1	0.001453488	0.001981506	0.00078125	0	0.003205128	0	0.008838384	0	0.018018018	0	0	0
VANGL2	0.021317829	0.027741083	0.03671875	0.024367385	0.039529915	0.033254157	0.026515152	0.009126467	0.022522523	0.034782609	0.03649635	0.0625
AL121985.1	0.000968992	0.001321004	0.00078125	0	0.001068376	0.001187648	0	0	0	0	0	0
SLAMF7	0.001453488	0.003963012	0.00234375	0	0.001068376	0.002375297	0.002525253	0.002607562	0	0	0	0
F11R	0.203972868	0.233157199	0.25859375	0.199625117	0.314102564	0.306413302	0.188131313	0.12125163	0.25	0.185507246	0.335766423	0.125
TSTD1	0.70251938	0.903566711	0.91875	0.655107779	0.844017094	0.880047506	0.698232323	0.547588005	0.666666667	0.573913043	0.95620438	0.421875
USF1	0.060077519	0.056142668	0.04765625	0.047797563	0.082264957	0.072446556	0.04040404	0.019556714	0.072072072	0.04057971	0.00729927	0.046875
NECTIN4	0.001453488	0.00660502	0.01171875	0.000937207	0.007478632	0.010688836	0.003787879	0	0.002252252	0.002898551	0	0
KLHDC9	0.006782946	0.007265522	0.01328125	0.009372071	0.014957265	0.009501188	0.015151515	0.003911343	0.02027027	0.005797101	0	0
PFDN2	4.44622093	4.411492734	3.72578125	4.686035614	4.118589744	4.418052257	4.705808081	4.314211213	4.13963964	4.831884058	4.737226277	4
NIT1	0.287790698	0.385733157	0.36796875	0.274601687	0.533119658	0.480997625	0.33459596	0.204693611	0.387387387	0.327536232	0.357664234	0.203125
DEDD	0.137112403	0.173051519	0.140625	0.134957826	0.25	0.211401425	0.150252525	0.052151239	0.193693694	0.153623188	0.189781022	0.078125
UFC1	2.138081395	2.112285337	2.2234375	1.995313964	1.951923077	2.09976247	1.978535354	2.023468057	2.036036036	2.11884058	2.554744526	1.828125
AL590714.1	0.002422481	0.001321004	0	0.002811621	0.003205128	0.001187648	0.002525253	0	0	0	0	0
USP21	0.033430233	0.039630119	0.03125	0.031865042	0.070512821	0.038004751	0.036616162	0.002607562	0.036036036	0.023188406	0.02919708	0.046875
PPOX	0.125968992	0.13672391	0.15078125	0.116213683	0.181623932	0.141330166	0.123737374	0.063885267	0.103603604	0.113043478	0.124087591	0.03125
B4GALT3	0.225290698	0.303830911	0.234375	0.249297095	0.392094017	0.344418052	0.258838384	0.125162973	0.292792793	0.237681159	0.175182482	0.109375
NDUFS2	2.112887597	2.126155878	2.04609375	1.955951265	2.207264957	2.20783848	2.022727273	1.916558018	2.123873874	2.020289855	2.051094891	1.578125
FCER1G	0.003391473	0.003963012	0.0015625	0.005623243	0.00534188	0.003562945	0.003787879	0.006518905	0.002252252	0	0.01459854	0
APOA2	0.002422481	0.001321004	0.003125	0.000937207	0.002136752	0.002375297	0.002525253	0	0.002252252	0	0.00729927	0
TOMM40L	0.104651163	0.122192867	0.09765625	0.090909091	0.163461538	0.154394299	0.102272727	0.058670143	0.162162162	0.101449275	0.058394161	0.03125
NR1I3	0.000484496	0.001981506	0.0015625	0	0.001068376	0	0.001262626	0	0.002252252	0	0	0
MPZ	0.006782946	0.009247028	0.00390625	0.005623243	0.007478632	0.004750594	0.005050505	0.002607562	0.018018018	0.020289855	0.00729927	0.03125
SDHC	2.151162791	2.29656539	2.55	2.223055295	2.292735043	2.123515439	2.085858586	2.187744459	2.412162162	2.875362319	2.065693431	1.953125
FCGR2A	0.003391473	0.00330251	0.00234375	0	0.001068376	0.001187648	0.001262626	0	0.002252252	0	0	0.015625
HSPA6	0.005329457	0.007926024	0.00859375	0.00656045	0.007478632	0.003562945	0	0.002607562	0.002252252	0.026086957	0.01459854	0
FCRLB	0.019379845	0.018494055	0.03046875	0.024367385	0.022435897	0.01543943	0.029040404	0.014341591	0.027027027	0.011594203	0.03649635	0
DUSP12	0.598837209	0.6334214	0.5046875	0.594189316	0.786324786	0.691211401	0.582070707	0.327249022	0.662162162	0.472463768	0.613138686	0.296875
AL359541.1	0	0	0.0015625	0.000937207	0.001068376	0.001187648	0	0	0	0	0	0
ATF6	0.331879845	0.402245707	0.4015625	0.351452671	0.59508547	0.522565321	0.358585859	0.134289439	0.398648649	0.249275362	0.467153285	0.28125
OLFML2B	0.001453488	0.001981506	0	0.000937207	0.001068376	0.004750594	0	0	0	0.002898551	0	0.046875
NOS1AP	0.013081395	0.027080581	0.01640625	0.011246485	0.011752137	0.008313539	0.008838384	0.006518905	0.011261261	0.005797101	0.00729927	0
C1orf226	0.005329457	0.00660502	0.0015625	0.005623243	0.004273504	0.007125891	0	0	0.009009009	0	0	0
UHMK1	0.540213178	0.639365918	0.590625	0.563261481	0.81517094	0.714964371	0.660353535	0.359843546	0.891891892	0.727536232	0.569343066	0.203125
UAP1	1.726744186	1.784676354	1.57734375	1.515463918	1.847222222	1.644893112	1.659090909	1.799217731	1.86036036	1.965217391	2.04379562	1.40625
DDR2	0.01501938	0.017173052	0.0140625	0.008434864	0.022435897	0.016627078	0.007575758	0.002607562	0.009009009	0	0.03649635	0.03125
HSD17B7	0.275678295	0.422721268	0.27109375	0.252108716	0.435897436	0.419239905	0.300505051	0.153846154	0.333333333	0.255072464	0.226277372	0.09375
RGS4	0.000484496	0.000660502	0.00078125	0.000937207	0	0	0	0	0	0.002898551	0	0
RGS5	0.010658915	0.008586526	0.00625	0.009372071	0.021367521	0.020190024	0.006313131	0.006518905	0.018018018	0.005797101	0.01459854	0
RGS5.1	0.020348837	0.028401585	0.02265625	0.016869728	0.037393162	0.036817102	0.018939394	0.011734029	0.024774775	0.014492754	0.02189781	0
NUF2	0.262596899	0.980184941	0.20703125	0.344892221	2.450854701	1.618764846	1.242424242	0.735332464	1.984234234	0.892753623	0.277372263	0.5
PBX1	0.028585271	0.036327609	0.046875	0.034676664	0.073717949	0.06175772	0.039141414	0.019556714	0.051801802	0.002898551	0.04379562	0
MGST3	3.335755814	3.582562748	4.22421875	3.369259606	3.52457265	3.523752969	3.313131313	3.43285528	3.182432432	3.330434783	4.058394161	2.875
ALDH9A1	0.839631783	0.989431968	0.76171875	0.802249297	0.926282051	1.024940618	0.757575758	0.903520209	0.828828829	0.802898551	0.729927007	0.859375
AL451074.6	0.001937984	0.001981506	0.0015625	0.001874414	0.001068376	0.002375297	0.005050505	0	0.002252252	0	0.00729927	0
TMCO1	1.42005814	1.424042272	1.37421875	1.44611059	1.537393162	1.571258907	1.506313131	1.654498044	1.623873874	1.736231884	1.489051095	1.546875
AL451074.2	0.003391473	0.00330251	0.00546875	0.002811621	0.007478632	0.008313539	0.003787879	0.003911343	0.004504505	0.002898551	0	0
UCK2	0.926356589	0.916116248	0.709375	0.737582006	0.85042735	0.665083135	0.589646465	0.327249022	0.637387387	0.536231884	0.620437956	0.53125
AL358115.1	0.000484496	0.000660502	0	0.000937207	0.001068376	0.001187648	0	0	0	0	0	0
FAM78B	0.002906977	0	0.003125	0.004686036	0.014957265	0.001187648	0.002525253	0	0.004504505	0	0	0
POGK	0.338178295	0.321664465	0.275	0.274601687	0.377136752	0.231591449	0.284090909	0.113428944	0.306306306	0.255072464	0.277372263	0.140625
TADA1	0.073643411	0.07001321	0.065625	0.051546392	0.09508547	0.060570071	0.056818182	0.054758801	0.054054054	0.075362319	0.02919708	0
AL451050.2	0.001937984	0.001321004	0.00234375	0.001874414	0.002136752	0.001187648	0.002525253	0.005215124	0.004504505	0	0	0.03125
POU2F1	0.128875969	0.214663144	0.12890625	0.137769447	0.291666667	0.315914489	0.122474747	0.062581486	0.202702703	0.11884058	0.160583942	0.03125
CD247	0.000484496	0.000660502	0	0.001874414	0	0	0.002525253	0	0	0	0	0
CREG1	0.186531008	0.22985469	0.19609375	0.146204311	0.219017094	0.228028504	0.147727273	0.16166884	0.236486486	0.228985507	0.131386861	0.15625
MPZL1	0.671511628	0.680977543	0.67109375	0.700093721	0.824786325	0.686460808	0.603535354	0.35202086	0.743243243	0.562318841	0.656934307	0.3125
ADCY10	0	0	0.00078125	0.001874414	0	0.001187648	0	0.006518905	0	0	0	0
Z99943.1	0.000484496	0.000660502	0.00078125	0.001874414	0.001068376	0	0	0.002607562	0.002252252	0	0	0
MPC2	2.001453488	2.099075297	1.803125	1.834114339	1.892094017	2.133016627	1.752525253	1.9726206	1.831081081	2.150724638	1.781021898	1.828125
DCAF6	0.486434109	0.632760898	0.60078125	0.45267104	0.680555556	0.598574822	0.477272727	0.209908735	0.497747748	0.414492754	0.540145985	0.140625
GPR161	0.239825581	0.265521797	0.24921875	0.164011246	0.316239316	0.206650831	0.212121212	0.102998696	0.231981982	0.182608696	0.262773723	0.15625
TIPRL	1.611434109	1.605019815	1.59296875	1.715089035	2.164529915	1.845605701	1.861111111	1.749674055	2.004504505	1.805797101	1.737226277	1.640625
SFT2D2	0.282945736	0.390356671	0.30078125	0.287722587	0.409188034	0.396674584	0.271464646	0.096479791	0.385135135	0.2	0.255474453	0.0625
TBX19	0.005329457	0.00660502	0.00703125	0.004686036	0.009615385	0	0.005050505	0	0.006756757	0.002898551	0	0
AL023755.1	0.008236434	0.004623514	0.01171875	0.012183693	0.010683761	0.007125891	0.006313131	0	0.004504505	0.005797101	0.01459854	0
XCL1	0.011143411	0.015191546	0.01875	0.00656045	0.006410256	0.011876485	0.005050505	0.006518905	0.009009009	0.005797101	0.00729927	0
ATP1B1	0.91375969	1.277410832	0.66796875	0.65135895	0.740384615	1.040380048	0.592171717	0.779661017	0.608108108	0.765217391	0.532846715	0.625
NME7	0.565891473	0.615587847	0.63984375	0.519212746	0.666666667	0.659144893	0.532828283	0.342894394	0.518018018	0.513043478	0.503649635	0.375
BLZF1	0.21124031	0.287978864	0.2609375	0.176194939	0.332264957	0.363420428	0.212121212	0.112125163	0.218468468	0.234782609	0.270072993	0.171875
CCDC181	0.031976744	0.055482166	0.02265625	0.01968135	0.044871795	0.045130641	0.021464646	0.020860495	0.013513514	0.020289855	0.02189781	0
SLC19A2	0.028100775	0.034346103	0.0265625	0.028116214	0.045940171	0.01543943	0.016414141	0.006518905	0.029279279	0.020289855	0.03649635	0.015625
AL021068.1	0.001453488	0.001981506	0.0015625	0	0.001068376	0.001187648	0.001262626	0	0.004504505	0	0	0
C1orf112	0.222383721	0.417437252	0.12421875	0.134957826	0.375	0.418052257	0.20959596	0.157757497	0.204954955	0.24057971	0.094890511	0.21875
METTL18	0.188953488	0.217965654	0.17265625	0.159325211	0.237179487	0.188836105	0.150252525	0.097783572	0.184684685	0.194202899	0.167883212	0.125
SCYL3	0.049903101	0.067371202	0.0515625	0.035613871	0.071581197	0.08432304	0.046717172	0.019556714	0.060810811	0.046376812	0.03649635	0.03125
KIFAP3	0.176841085	0.285997358	0.26484375	0.148078725	0.333333333	0.333729216	0.133838384	0.147327249	0.18018018	0.156521739	0.255474453	0.0625
GORAB	0.08624031	0.092470277	0.06640625	0.075913777	0.098290598	0.104513064	0.085858586	0.028683181	0.092342342	0.066666667	0.102189781	0.078125
FMO4	0.009205426	0.015852048	0.0140625	0.012183693	0.012820513	0.019002375	0.01010101	0.009126467	0.018018018	0.017391304	0.00729927	0
PRRC2C	5.263081395	4.822324967	4.55625	5.470477976	5.554487179	5.119952494	5.628787879	4.166883963	5.290540541	4.130434783	4.620437956	4.5625
MYOCOS	0.000484496	0	0.00078125	0.000937207	0	0.001187648	0	0	0.002252252	0	0	0
VAMP4	0.086724806	0.135402906	0.15234375	0.108716026	0.251068376	0.166270784	0.161616162	0.070404172	0.216216216	0.101449275	0.197080292	0.0625
METTL13	0.358042636	0.352047556	0.2953125	0.298969072	0.512820513	0.402612827	0.294191919	0.221642764	0.387387387	0.266666667	0.299270073	0.21875
DNM3	0.016472868	0.020475561	0.009375	0.005623243	0.02991453	0.024940618	0.01010101	0.003911343	0.009009009	0.034782609	0.04379562	0
PIGC	0.480620155	0.44319683	0.41640625	0.457357076	0.511752137	0.428741093	0.397727273	0.25684485	0.412162162	0.368115942	0.335766423	0.171875
C1orf105	0.000484496	0.001321004	0	0	0	0.001187648	0.001262626	0	0	0	0	0
SUCO	0.201550388	0.292602378	0.175	0.178069353	0.318376068	0.294536817	0.183080808	0.089960887	0.22972973	0.11884058	0.299270073	0.265625
TNFSF4	0.001453488	0.00990753	0.01328125	0.001874414	0.006410256	0.007125891	0.001262626	0.002607562	0.002252252	0.002898551	0	0
AL645568.1	0.007267442	0.011228534	0.0140625	0.010309278	0.011752137	0.013064133	0.003787879	0.001303781	0.006756757	0.005797101	0.00729927	0
PRDX6	7.296027132	7.443857332	7.43984375	6.92502343	7.090811966	7.188836105	6.945707071	7.174706649	6.986486486	7.443478261	7.321167883	6.390625
ANKRD45	0.002422481	0.000660502	0.00234375	0	0.002136752	0	0	0	0.002252252	0.005797101	0	0
KLHL20	0.166182171	0.220607662	0.1890625	0.148078725	0.212606838	0.273159145	0.161616162	0.059973924	0.191441441	0.147826087	0.175182482	0.09375
CENPL	0.201550388	0.400924703	0.15625	0.104029991	0.533119658	0.523752969	0.138888889	0.075619296	0.308558559	0.220289855	0.087591241	0.1875
DARS2	0.21996124	0.27014531	0.18828125	0.219306467	0.354700855	0.314726841	0.228535354	0.066492829	0.25	0.171014493	0.109489051	0.125
GAS5-AS1	0.000968992	0	0.00078125	0	0.004273504	0.002375297	0.001262626	0	0	0	0	0
ZBTB37	0.03003876	0.050198151	0.0453125	0.034676664	0.057692308	0.051068884	0.051767677	0.003911343	0.054054054	0.037681159	0.072992701	0
RC3H1	0.080910853	0.112285337	0.090625	0.094657919	0.145299145	0.13064133	0.133838384	0.033898305	0.130630631	0.095652174	0.102189781	0.125
AL121983.1	0.000968992	0.000660502	0	0	0.002136752	0.001187648	0	0	0.002252252	0	0	0
AL121983.2	0.005329457	0.005284016	0.003125	0.00656045	0.007478632	0	0.006313131	0	0.002252252	0.002898551	0.00729927	0
RABGAP1L	0.10755814	0.167107001	0.17421875	0.076850984	0.211538462	0.188836105	0.099747475	0.037809648	0.146396396	0.089855072	0.124087591	0.15625
GPR52	0	0.000660502	0.00234375	0.000937207	0.002136752	0	0	0	0	0	0	0
CACYBP	5.323643411	5.730515192	3.78046875	5.353327085	5.178418803	5.589073634	5.241161616	5.125162973	5.416666667	5.802898551	3.678832117	4.765625
MRPS14	1.034883721	1.180317041	1.05546875	0.987816307	1.144230769	1.263657957	0.95959596	1.388526728	1.029279279	1.188405797	0.99270073	0.984375
KIAA0040	0.341085271	0.523778071	0.36171875	0.217432052	0.240384615	0.413301663	0.172979798	0.14863103	0.186936937	0.217391304	0.189781022	0.1875
AL513329.1	0	0.000660502	0.0015625	0.001874414	0.002136752	0.001187648	0.001262626	0	0	0.005797101	0.00729927	0
COP1	0.271802326	0.334874505	0.2890625	0.220243674	0.353632479	0.339667458	0.228535354	0.138200782	0.295045045	0.295652174	0.204379562	0.21875
AL590723.1	0.000484496	0.001321004	0.00234375	0.000937207	0.003205128	0.002375297	0	0	0	0	0	0
PAPPA2	0	0	0.00078125	0	0	0.001187648	0.001262626	0	0	0.002898551	0.00729927	0
RASAL2-AS1	0.009689922	0.011889036	0.00703125	0.009372071	0.011752137	0.009501188	0.007575758	0.001303781	0.006756757	0.017391304	0.00729927	0
RASAL2	0.569282946	0.625495376	0.6015625	0.424554827	0.751068376	0.619952494	0.215909091	0.156453716	0.421171171	0.336231884	0.481751825	0.328125
C1orf220	0.009205426	0.002642008	0.00546875	0.014995314	0.009615385	0.008313539	0.006313131	0	0.013513514	0	0.00729927	0.015625
AL137796.1	0.009689922	0.008586526	0.0015625	0.009372071	0.004273504	0.007125891	0.003787879	0.003911343	0.004504505	0.002898551	0	0
RALGPS2	0.087693798	0.12681638	0.078125	0.091846298	0.164529915	0.104513064	0.127525253	0.044328553	0.117117117	0.104347826	0.145985401	0.046875
ANGPTL1	0	0.001321004	0	0	0.002136752	0.001187648	0	0	0	0	0	0
FAM20B	0.187015504	0.2001321	0.16484375	0.15651359	0.232905983	0.213776722	0.161616162	0.08083442	0.22972973	0.130434783	0.116788321	0.078125
TOR3A	0.724321705	0.828929987	0.51171875	0.562324274	0.53525641	0.580760095	0.425505051	0.221642764	0.403153153	0.498550725	0.350364964	0.21875
ABL2	0.223352713	0.336856011	0.29921875	0.234301781	0.46474359	0.473871734	0.218434343	0.049543677	0.186936937	0.162318841	0.489051095	0.328125
SOAT1	0.197674419	0.247688243	0.1578125	0.171508903	0.264957265	0.220902613	0.175505051	0.09517601	0.213963964	0.182608696	0.189781022	0.1875
TOR1AIP2	0.886143411	0.966314399	0.946875	0.848172446	0.982905983	1.090261283	1.050505051	1.130378096	1.11036036	0.884057971	1.116788321	1.3125
AL353708.3	0.009205426	0.00660502	0.00625	0.0131209	0.008547009	0.009501188	0.008838384	0.002607562	0.029279279	0.002898551	0.01459854	0.015625
TOR1AIP1	0.322189922	0.394319683	0.2875	0.306466729	0.387820513	0.423990499	0.33459596	0.199478488	0.387387387	0.298550725	0.262773723	0.09375
AL353708.1	0.003875969	0.004623514	0.003125	0.001874414	0.006410256	0.003562945	0.002525253	0	0.013513514	0.011594203	0.00729927	0
CEP350	0.454457364	0.649273448	0.4671875	0.425492034	0.903846154	0.828978622	0.445707071	0.213820078	0.711711712	0.24057971	0.459854015	0.46875
QSOX1	0.75872093	0.902906209	0.67890625	0.672914714	0.891025641	0.902612827	0.628787879	0.217731421	0.587837838	0.524637681	0.635036496	0.234375
LHX4	0.00629845	0.002642008	0.003125	0.007497657	0.00534188	0.007125891	0.005050505	0	0	0.002898551	0.00729927	0
ACBD6	1.610949612	1.638044914	1.49609375	1.509840675	1.633547009	1.729216152	1.286616162	1.543676662	1.358108108	1.597101449	1.518248175	1.515625
XPR1	0.070251938	0.101056803	0.11484375	0.078725398	0.131410256	0.119952494	0.092171717	0.0273794	0.135135135	0.057971014	0.094890511	0.03125
KIAA1614	0.002906977	0.00330251	0.00390625	0.001874414	0.003205128	0.001187648	0.001262626	0	0.002252252	0.002898551	0	0
AL162431.2	0.001937984	0.001981506	0.00625	0.005623243	0.004273504	0.003562945	0.001262626	0	0.002252252	0.002898551	0.00729927	0
KIAA1614-AS1	0.011627907	0.011228534	0.015625	0.011246485	0.010683761	0.013064133	0.013888889	0.002607562	0.006756757	0.008695652	0.01459854	0
STX6	0.27374031	0.287978864	0.3328125	0.283973758	0.386752137	0.35391924	0.309343434	0.179921773	0.265765766	0.252173913	0.291970803	0.15625
MR1	0.051841085	0.046235139	0.08125	0.036551078	0.082264957	0.07719715	0.050505051	0.023468057	0.060810811	0.037681159	0.116788321	0.078125
IER5	0.789728682	1.064068692	0.86640625	0.891283974	1.008547009	1.200712589	0.912878788	1.195567145	0.529279279	1.095652174	0.934306569	2.359375
LINC01732	0.000484496	0.001321004	0.0015625	0	0	0	0	0	0	0	0	0
GLUL	0.972383721	1.265521797	1.38203125	0.861293346	0.997863248	0.96912114	0.902777778	1.44589309	1.155405405	1.257971014	0.802919708	1.375
RNASEL	0.050387597	0.100396301	0.08125	0.057169634	0.079059829	0.072446556	0.060606061	0.054758801	0.074324324	0.043478261	0.051094891	0
RGS16	0.001453488	0.000660502	0.0015625	0.002811621	0.002136752	0.001187648	0.001262626	0.003911343	0.002252252	0	0	0.0625
LINC01686	0.000484496	0.000660502	0.00078125	0	0	0.001187648	0.001262626	0	0	0	0	0
NPL	0.041666667	0.048216645	0.0421875	0.036551078	0.056623932	0.052256532	0.045454545	0.020860495	0.065315315	0.046376812	0.04379562	0.015625
DHX9	1.376453488	1.461690885	1.09296875	1.255857545	1.221153846	1.336104513	1.184343434	1.434159061	1.236486486	1.469565217	1.00729927	1.640625
LAMC1	0.347383721	0.378467635	0.4015625	0.25398313	0.497863248	0.427553444	0.255050505	0.113428944	0.324324324	0.182608696	0.313868613	0.125
LAMC2	3.723837209	4.160501982	5.77578125	4.08153702	4.25	4.606888361	4.007575758	3.22946545	4.635135135	3.92173913	6.846715328	4.328125
NMNAT2	0.003391473	0.005284016	0.01015625	0.001874414	0.004273504	0.001187648	0.001262626	0	0	0.014492754	0.01459854	0
SMG7	0.269864341	0.279392338	0.28359375	0.238987816	0.375	0.308788599	0.257575758	0.091264668	0.301801802	0.194202899	0.189781022	0.078125
NCF2	0.003391473	0.005284016	0.0046875	0.003748828	0.007478632	0.005938242	0.001262626	0.001303781	0	0	0.065693431	0
ARPC5	2.577034884	3.093130779	2.94140625	2.878163074	3	3.19239905	3.133838384	3.096479791	3.222972973	3.301449275	2.868613139	2.625
RGL1	0.011627907	0.021796565	0.015625	0.007497657	0.022435897	0.017814727	0.011363636	0.005215124	0.018018018	0.014492754	0.01459854	0.046875
COLGALT2	0.000968992	0.000660502	0	0	0	0.001187648	0.003787879	0.002607562	0	0	0	0.046875
TSEN15	0.684593023	0.733157199	0.57421875	0.60262418	0.71474359	0.74584323	0.549242424	0.371577575	0.689189189	0.727536232	0.766423358	0.265625
AL445228.2	0.005329457	0.00330251	0.00390625	0.008434864	0.002136752	0	0.008838384	0	0.006756757	0.002898551	0	0
C1orf21	0.176841085	0.339498018	0.20546875	0.122774133	0.217948718	0.306413302	0.108585859	0.100391134	0.13963964	0.133333333	0.160583942	0.0625
EDEM3	0.118217054	0.155878468	0.1375	0.113402062	0.224358974	0.163895487	0.113636364	0.056062581	0.144144144	0.144927536	0.138686131	0.09375
FAM129A	0.044089147	0.089167768	0.03984375	0.042174321	0.064102564	0.086698337	0.041666667	0.020860495	0.04954955	0.04057971	0.262773723	0.046875
LINC01633	0.000968992	0.001321004	0.0015625	0	0.001068376	0.002375297	0.001262626	0.002607562	0	0	0	0
RNF2	0.253391473	0.278071334	0.25625	0.254920337	0.331196581	0.242280285	0.257575758	0.130378096	0.286036036	0.260869565	0.255474453	0.078125
TRMT1L	0.152131783	0.202113606	0.175	0.154639175	0.231837607	0.193586698	0.157828283	0.066492829	0.191441441	0.130434783	0.145985401	0.078125
SWT1	0.006782946	0.009247028	0.0140625	0.012183693	0.036324786	0.016627078	0.013888889	0.002607562	0.006756757	0.017391304	0.02919708	0
IVNS1ABP	0.456879845	0.533685601	0.4203125	0.304592315	0.489316239	0.456057007	0.301767677	0.153846154	0.385135135	0.333333333	0.386861314	0.21875
AL078644.2	0.002906977	0.000660502	0.00078125	0.003748828	0.001068376	0.001187648	0.003787879	0.001303781	0.004504505	0	0	0
AL133383.1	0.000484496	0.000660502	0.00078125	0.001874414	0.001068376	0	0	0	0.002252252	0.002898551	0	0
HMCN1	0	0.000660502	0.003125	0	0.001068376	0	0	0	0.004504505	0	0	0.046875
TPR	2.421511628	2.727212682	2.2171875	2.433926898	2.867521368	2.780285036	2.571969697	2.059973924	2.556306306	2.394202899	2.313868613	2.203125
ODR4	0.343507752	0.387714663	0.3125	0.309278351	0.414529915	0.385985748	0.314393939	0.138200782	0.344594595	0.243478261	0.335766423	0.0625
OCLM	0.003391473	0.000660502	0.0015625	0.001874414	0.003205128	0.003562945	0.002525253	0	0	0	0	0
PTGS2	0.010174419	0.029722589	0.021875	0.012183693	0.006410256	0.011876485	0.003787879	0.005215124	0.002252252	0.008695652	0.02189781	0
PACERR	0.000484496	0.001321004	0.00078125	0.000937207	0	0.001187648	0	0	0	0.002898551	0	0.015625
PLA2G4A	0.062984496	0.098414795	0.0546875	0.053420806	0.131410256	0.109263658	0.051767677	0.035202086	0.06981982	0.057971014	0.02189781	0
LINC01351	0.001937984	0.004623514	0.0015625	0.000937207	0	0.002375297	0.001262626	0	0	0	0	0.03125
AL390957.1	0.001453488	0.003963012	0.00078125	0.002811621	0	0.002375297	0.002525253	0	0	0	0.00729927	0
AL136454.1	0.213662791	0.260898283	0.2375	0.202436739	0.260683761	0.267220903	0.172979798	0.13559322	0.198198198	0.194202899	0.255474453	0.1875
RGS2	0.019864341	0.054161162	0.0296875	0.017806935	0.018162393	0.024940618	0.008838384	0.024771838	0.033783784	0.031884058	0.02189781	0.21875
UCHL5	1.74127907	1.976882431	1.3171875	1.522961575	1.552350427	1.815914489	1.516414141	1.525423729	1.432432432	1.672463768	1	1.5
TROVE2	0.834786822	0.85006605	0.79140625	0.687910028	0.661324786	0.700712589	0.691919192	0.345501956	0.707207207	0.704347826	0.678832117	0.359375
GLRX2	1.646317829	2.050198151	1.41796875	1.442361762	1.40491453	1.709026128	1.236111111	1.697522816	1.335585586	1.797101449	1.335766423	1.515625
CDC73	0.634205426	0.826948481	0.67734375	0.572633552	0.830128205	0.856294537	0.493686869	0.370273794	0.605855856	0.527536232	0.642335766	0.328125
CFH	0.10125969	0.14332893	0.1421875	0.092783505	0.158119658	0.138954869	0.078282828	0.04041721	0.11036036	0.075362319	0.094890511	0.03125
CFHR3	0.001937984	0	0.00546875	0.000937207	0.001068376	0.002375297	0.001262626	0	0	0	0	0
CFHR1	0.001453488	0.00330251	0.0015625	0	0.007478632	0.004750594	0.003787879	0.001303781	0	0	0.00729927	0
ASPM	0.405523256	1.517173052	0.36640625	1.002811621	6.413461538	3.155581948	3.517676768	1.316818774	4.925675676	1.420289855	0.386861314	1.875
ZBTB41	0.0625	0.094451783	0.0828125	0.064667291	0.103632479	0.091448931	0.068181818	0.04041721	0.092342342	0.086956522	0.102189781	0.078125
DENND1B	0.109011628	0.13011889	0.12109375	0.072164948	0.151709402	0.111638955	0.080808081	0.043024772	0.096846847	0.072463768	0.138686131	0.03125
C1orf53	0.27374031	0.322324967	0.28515625	0.234301781	0.30982906	0.299287411	0.227272727	0.118644068	0.191441441	0.24057971	0.313868613	0.140625
LHX9	0.027131783	0.032364597	0.015625	0.016869728	0.014957265	0.01543943	0.017676768	0.006518905	0.011261261	0.008695652	0.01459854	0
NEK7	0.140988372	0.21664465	0.14921875	0.13027179	0.230769231	0.233966746	0.109848485	0.114732725	0.182432432	0.179710145	0.189781022	0.0625
MIR181A1HG	0.072674419	0.101056803	0.0890625	0.062792877	0.069444444	0.127078385	0.071969697	0.015645372	0.024774775	0.028985507	0.080291971	0.109375
NR5A2	0.002906977	0.00330251	0.00234375	0	0	0.001187648	0.001262626	0	0.004504505	0.002898551	0	0
LINC00862	0.007751938	0.017173052	0.02109375	0.008434864	0.011752137	0.017814727	0.008838384	0.002607562	0.018018018	0.011594203	0.02189781	0
ZNF281	0.453003876	0.556142668	0.53125	0.460168697	0.782051282	0.744655582	0.569444444	0.194263364	0.612612613	0.417391304	0.649635036	0.546875
AL359834.1	0	0	0.00078125	0.001874414	0.002136752	0	0.001262626	0	0	0	0	0
KIF14	0.123062016	0.416116248	0.09765625	0.200562324	2.040598291	1.064133017	0.928030303	0.192959583	1.684684685	0.423188406	0.204379562	0.3125
DDX59	0.098837209	0.199471598	0.1203125	0.102155576	0.193376068	0.270783848	0.159090909	0.056062581	0.146396396	0.095652174	0.218978102	0.078125
AL445483.1	0.007751938	0.007265522	0.0078125	0.008434864	0.008547009	0.008313539	0.01010101	0.003911343	0.011261261	0.011594203	0.02189781	0
CAMSAP2	0.73498062	0.636063408	0.79765625	0.735707591	0.80982906	0.70783848	0.58459596	0.232073012	0.594594595	0.504347826	1	0.4375
INAVA	0.150678295	0.184280053	0.16796875	0.13683224	0.185897436	0.187648456	0.118686869	0.056062581	0.13963964	0.084057971	0.153284672	0.09375
KIF21B	0.005813953	0.008586526	0.00625	0.009372071	0.009615385	0.003562945	0.003787879	0.002607562	0.006756757	0.008695652	0.00729927	0.03125
TMEM9	0.861434109	0.828269485	0.81328125	0.761012184	0.860042735	0.794536817	0.766414141	0.744458931	0.804054054	0.605797101	0.883211679	0.734375
PKP1	0.135174419	0.128797886	0.15625	0.102155576	0.13034188	0.127078385	0.070707071	0.048239896	0.148648649	0.104347826	0.116788321	0.078125
LAD1	0.647771318	0.551519155	0.6046875	0.552014995	0.492521368	0.403800475	0.412878788	0.273794003	0.421171171	0.362318841	0.510948905	0.296875
AC119427.1	0.001453488	0.002642008	0.00234375	0.000937207	0.002136752	0.002375297	0.001262626	0	0	0	0	0
TNNI1	0.001453488	0.001981506	0.00234375	0.000937207	0.001068376	0.001187648	0	0	0	0	0	0
PHLDA3	0.85125969	1.239762219	1.38828125	0.976569822	1.397435897	1.425178147	1.101010101	1.455019557	1.317567568	1.136231884	1.635036496	1.828125
CSRP1	1.051356589	1.177675033	1.07578125	0.920337395	0.979700855	1.110451306	0.782828283	1.478487614	0.828828829	1.327536232	0.890510949	1.265625
AC096677.1	0.006782946	0.001981506	0.00625	0.000937207	0.002136752	0.004750594	0	0.009126467	0	0.002898551	0.00729927	0
NAV1	0.198643411	0.173712021	0.27734375	0.140581068	0.215811966	0.16152019	0.121212121	0.057366362	0.157657658	0.110144928	0.248175182	0.171875
IPO9-AS1	0.014050388	0.01321004	0.00859375	0.030927835	0.00534188	0.003562945	0.029040404	0.011734029	0.009009009	0.011594203	0	0.03125
IPO9	0.640988372	0.830911493	0.51328125	0.528584817	0.708333333	0.767220903	0.527777778	0.251629726	0.623873874	0.446376812	0.394160584	0.46875
SHISA4	0.093507752	0.108322325	0.12265625	0.076850984	0.132478632	0.091448931	0.078282828	0.033898305	0.060810811	0.069565217	0.182481752	0.0625
AL513217.1	0.001937984	0.001981506	0.00234375	0	0.002136752	0.001187648	0	0	0	0.002898551	0	0
TIMM17A	2.137596899	2.090488771	1.80546875	2.036551078	1.732905983	2.011876485	1.984848485	1.933507171	1.774774775	2.32173913	2.189781022	1.84375
RNPEP	0.995639535	1.075957728	1.01640625	0.881911903	1.075854701	1.072446556	0.888888889	1.234680574	0.93018018	1.115942029	0.897810219	0.9375
ELF3	0.000968992	0.000660502	0	0	0.002136752	0.002375297	0.001262626	0	0.004504505	0	0	0
ARL8A	0.238856589	0.293923382	0.31171875	0.236176195	0.413461538	0.324228029	0.220959596	0.123859192	0.227477477	0.266666667	0.313868613	0.21875
PTPN7	0.000484496	0.001321004	0.0015625	0.000937207	0.001068376	0.001187648	0.003787879	0	0	0.005797101	0.00729927	0
LGR6	0.000968992	0.003963012	0.00078125	0.000937207	0.004273504	0.001187648	0	0	0	0	0	0
UBE2T	2.370639535	3.984808454	1.46640625	1.157450797	3.141025641	3.825415677	1.814393939	2.338983051	2.243243243	2.953623188	1.087591241	1.859375
PPP1R12B	0.061046512	0.124834875	0.0671875	0.057169634	0.101495726	0.104513064	0.058080808	0.007822686	0.051801802	0.046376812	0.124087591	0.09375
SYT2	0.000968992	0.000660502	0.003125	0.000937207	0.003205128	0.002375297	0.002525253	0	0	0	0	0
AC104463.2	0.000968992	0.001981506	0	0.001874414	0	0	0	0.001303781	0	0	0	0
KDM5B	0.235949612	0.251651255	0.4890625	0.3289597	1.128205128	0.621140143	0.361111111	0.170795306	0.617117117	0.272463768	0.518248175	0.1875
PCAT6	0.010174419	0.011228534	0.02578125	0.018744142	0.011752137	0.009501188	0.018939394	0.003911343	0.009009009	0.002898551	0.04379562	0
RABIF	0.475775194	0.550198151	0.4046875	0.32239925	0.411324786	0.473871734	0.215909091	0.211212516	0.231981982	0.342028986	0.459854015	0.328125
KLHL12	0.144864341	0.185601057	0.13203125	0.163074039	0.266025641	0.2304038	0.179292929	0.110821382	0.283783784	0.185507246	0.109489051	0.125
ADIPOR1	0.888565891	1.177675033	0.934375	0.891283974	1.00534188	1.218527316	0.974747475	1.203389831	0.921171171	0.805797101	1.051094891	1
CYB5R1	0.406492248	0.458388375	0.503125	0.333645736	0.55982906	0.482185273	0.35479798	0.250325945	0.396396396	0.295652174	0.401459854	0.1875
TMEM183A	1.114341085	1.163804491	1.0015625	1.06185567	1.155982906	1.165083135	1.012626263	1.41851369	1.02027027	1.049275362	0.846715328	1.0625
PPFIA4	0.000484496	0	0.00078125	0.001874414	0.001068376	0	0.001262626	0	0	0	0	0
MYOG	0.000484496	0.001321004	0	0	0.002136752	0	0.001262626	0	0	0	0	0
ADORA1	0.003391473	0.000660502	0.00078125	0.001874414	0	0	0.001262626	0	0	0.005797101	0	0
BTG2	0.060562016	0.182959049	0.15625	0.040299906	0.107905983	0.100950119	0.045454545	0.044328553	0.112612613	0.107246377	0.109489051	1.234375
PRELP	0	0.002642008	0	0.001874414	0.001068376	0	0.001262626	0	0.004504505	0	0	0
ATP2B4	0.083333333	0.085865258	0.1390625	0.113402062	0.146367521	0.112826603	0.089646465	0.032594524	0.11036036	0.072463768	0.167883212	0.125
ZC3H11A	0.001937984	0.001321004	0.003125	0.004686036	0.003205128	0.003562945	0.005050505	0	0.009009009	0	0	0
ZBED6	0.006782946	0.00990753	0.00859375	0.00656045	0.010683761	0.007125891	0.005050505	0.003911343	0.006756757	0.008695652	0	0.015625
SNRPE	7.069282946	7.21994716	5.8890625	7.040299906	6.566239316	7.133016627	6.928030303	6.852672751	6.511261261	7.394202899	5.313868613	6.4375
SOX13	0.030523256	0.023117569	0.02734375	0.015932521	0.026709402	0.016627078	0.008838384	0.003911343	0.009009009	0.020289855	0.03649635	0
ETNK2	0.114341085	0.1334214	0.11015625	0.093720712	0.131410256	0.128266033	0.078282828	0.062581486	0.085585586	0.066666667	0.131386861	0.015625
PLEKHA6	0.002906977	0.004623514	0.00234375	0	0.00534188	0.003562945	0.003787879	0	0.004504505	0	0	0
PPP1R15B	0.136627907	0.2001321	0.14765625	0.172446111	0.195512821	0.212589074	0.208333333	0.063885267	0.18018018	0.124637681	0.138686131	0.34375
PIK3C2B	0.010658915	0.00660502	0.0109375	0.008434864	0.013888889	0	0.008838384	0.002607562	0.011261261	0.005797101	0.00729927	0
MDM4	0.309108527	0.393659181	0.30625	0.314901593	0.443376068	0.510688836	0.272727273	0.127770535	0.387387387	0.260869565	0.408759124	0.40625
NFASC	0.006782946	0.015191546	0.0140625	0.004686036	0.013888889	0.016627078	0.003787879	0.006518905	0.006756757	0.011594203	0	0.015625
CNTN2	0.001453488	0.001981506	0.0015625	0.000937207	0.008547009	0	0.003787879	0.003911343	0.002252252	0.005797101	0	0
TMEM81	0.007751938	0.009247028	0.0046875	0.004686036	0.009615385	0.009501188	0.001262626	0	0	0.008695652	0.01459854	0
RBBP5	0.1875	0.257595773	0.1765625	0.19212746	0.263888889	0.283847981	0.186868687	0.084745763	0.25	0.147826087	0.160583942	0.046875
DSTYK	0.163275194	0.2001321	0.2015625	0.152764761	0.33974359	0.2695962	0.176767677	0.06779661	0.227477477	0.142028986	0.197080292	0.203125
TMCC2	0.005813953	0.00660502	0.003125	0.00656045	0.012820513	0.004750594	0.011363636	0.007822686	0.002252252	0	0.00729927	0
NUAK2	0.112887597	0.161162483	0.1203125	0.091846298	0.129273504	0.212589074	0.080808081	0.075619296	0.058558559	0.063768116	0.102189781	0.1875
CDK18	0.019379845	0.017833554	0.03515625	0.018744142	0.022435897	0.009501188	0.017676768	0.014341591	0.02027027	0.005797101	0.01459854	0
MFSD4A	0.000968992	0.001321004	0.003125	0.000937207	0.003205128	0.007125891	0.002525253	0	0.004504505	0	0	0.015625
ELK4	0.219476744	0.212021136	0.196875	0.219306467	0.301282051	0.211401425	0.215909091	0.116036506	0.268018018	0.156521739	0.211678832	0.140625
SLC45A3	0.02374031	0.015852048	0.03046875	0.021555764	0.071581197	0.033254157	0.032828283	0.026075619	0.038288288	0.023188406	0.02189781	0
NUCKS1	8.107073643	8.218626156	6.50703125	8.468603561	11.35042735	8.796912114	9.294191919	8.014341591	12.26801802	8.504347826	6.131386861	7.890625
RAB29	0.30620155	0.27014531	0.3390625	0.26710403	0.527777778	0.296912114	0.349747475	0.112125163	0.468468468	0.202898551	0.372262774	0.359375
SLC41A1	0.107073643	0.147952444	0.1078125	0.084348641	0.188034188	0.129453682	0.127525253	0.028683181	0.108108108	0.098550725	0.051094891	0.140625
RAB7B	0.062984496	0.062087186	0.10703125	0.050609185	0.054487179	0.042755344	0.037878788	0.033898305	0.038288288	0.069565217	0.03649635	0
CTSE	0.001453488	0.001321004	0.003125	0.000937207	0.003205128	0.003562945	0	0.005215124	0.002252252	0	0	0
RHEX	0.000968992	0.000660502	0.00078125	0.002811621	0.001068376	0.003562945	0.001262626	0	0.002252252	0	0.00729927	0
FAM72A	0.015503876	0.020475561	0.015625	0.015932521	0.038461538	0.036817102	0.016414141	0.019556714	0.022522523	0.008695652	0.01459854	0.046875
SRGAP2	0.104166667	0.151915456	0.11953125	0.074039363	0.276709402	0.226840855	0.095959596	0.049543677	0.177927928	0.066666667	0.080291971	0.15625
IKBKE	0.20251938	0.217305152	0.24453125	0.196813496	0.267094017	0.268408551	0.150252525	0.104302477	0.198198198	0.15942029	0.204379562	0.296875
AC244034.2	0	0.002642008	0.00390625	0	0	0	0	0	0.002252252	0	0	0
RASSF5	0.008236434	0.00660502	0.00625	0.003748828	0.001068376	0.003562945	0.008838384	0	0.009009009	0.008695652	0.00729927	0.015625
EIF2D	0.554748062	0.571994716	0.55078125	0.510777882	0.641025641	0.634204276	0.486111111	0.273794003	0.472972973	0.405797101	0.459854015	0.4375
AL591846.2	0.003391473	0.001321004	0.00234375	0.008434864	0.007478632	0.005938242	0.01010101	0	0.022522523	0.005797101	0	0.109375
DYRK3	0.126937984	0.1334214	0.17109375	0.171508903	0.300213675	0.209026128	0.113636364	0.074315515	0.157657658	0.139130435	0.226277372	0.375
MAPKAPK2	0.298449612	0.369220608	0.35078125	0.328022493	0.506410256	0.434679335	0.398989899	0.144719687	0.511261261	0.286956522	0.481751825	0.390625
IL24	0.008236434	0.041611625	0.05859375	0.016869728	0.018162393	0.043942993	0.023989899	0.023468057	0.027027027	0.031884058	1.481751825	0.09375
FCMR	0.078488372	0.081241744	0.09609375	0.086223055	0.084401709	0.093824228	0.063131313	0.052151239	0.074324324	0.066666667	0.153284672	0.046875
C1orf116	0.136627907	0.124834875	0.246875	0.125585754	0.183760684	0.190023753	0.098484848	0.057366362	0.103603604	0.127536232	0.357664234	0.140625
PFKFB2	0.030523256	0.041611625	0.04140625	0.036551078	0.03525641	0.033254157	0.04040404	0.01303781	0.047297297	0.034782609	0.058394161	0.0625
YOD1	0.072674419	0.107001321	0.0625	0.077788191	0.092948718	0.09976247	0.131313131	0.06779661	0.135135135	0.115942029	0.04379562	0.109375
CD55	0.171027132	0.194848085	0.16640625	0.140581068	0.235042735	0.210213777	0.150252525	0.054758801	0.130630631	0.142028986	0.379562044	0.109375
CD46	0.759205426	0.832892999	0.82578125	0.777881912	0.878205128	0.855106888	0.723484848	0.517601043	0.831081081	0.710144928	0.919708029	0.53125
MIR29B2CHG	0.02374031	0.014531044	0.01875	0.021555764	0.023504274	0.024940618	0.022727273	0.002607562	0.013513514	0.011594203	0.01459854	0.03125
CD34	0.000484496	0.000660502	0.0015625	0.000937207	0	0	0	0	0	0	0	0
AL356275.1	0.000484496	0.000660502	0	0.003748828	0.001068376	0.001187648	0.005050505	0	0.004504505	0	0	0
PLXNA2	0.315406977	0.437252312	0.40546875	0.232427366	0.384615385	0.451306413	0.205808081	0.087353325	0.218468468	0.179710145	0.372262774	0.15625
LINC01698	0.000968992	0.001321004	0.00546875	0	0.002136752	0.002375297	0	0	0.002252252	0	0	0
LAMB3	4.550872093	6.749669749	7.4625	5.625117151	6.262820513	8.663895487	5.200757576	4.421121252	4.259009009	5.771014493	10.02919708	7.3125
AL031316.1	0.001453488	0.001981506	0.00625	0.000937207	0.006410256	0.004750594	0.008838384	0.007822686	0.002252252	0	0.00729927	0
G0S2	3.885174419	4.272126816	8.1078125	6.853795689	2.653846154	3.824228029	3.718434343	3.906127771	2.398648649	3.692753623	16.02189781	7.75
HSD11B1	0.000484496	0.002642008	0.0015625	0.003748828	0.003205128	0.005938242	0.002525253	0	0.002252252	0	0.00729927	0
TRAF3IP3	0	0	0	0	0.002136752	0.002375297	0	0	0	0	0.00729927	0
C1orf74	0.05377907	0.07661823	0.04921875	0.04873477	0.076923077	0.06888361	0.054292929	0.019556714	0.065315315	0.049275362	0.080291971	0.015625
IRF6	0.191860465	0.265521797	0.27890625	0.202436739	0.358974359	0.32304038	0.198232323	0.130378096	0.236486486	0.28115942	0.408759124	0.28125
UTP25	0.175387597	0.206076618	0.1796875	0.188378632	0.269230769	0.235154394	0.141414141	0.083441982	0.162162162	0.147826087	0.189781022	0.234375
SERTAD4-AS1	0.165697674	0.229194188	0.1375	0.132146204	0.125	0.172209026	0.092171717	0.087353325	0.078828829	0.11884058	0.065693431	0.046875
SERTAD4	0.056686047	0.058784676	0.0390625	0.036551078	0.027777778	0.011876485	0.02020202	0.007822686	0.02027027	0.014492754	0	0
HHAT	0.005813953	0.010568032	0.01171875	0.009372071	0.017094017	0.008313539	0.005050505	0.002607562	0.009009009	0.014492754	0.02919708	0
AL590132.1	0.000484496	0.002642008	0.00234375	0.004686036	0	0.003562945	0	0.001303781	0.002252252	0	0	0
RCOR3	0.200096899	0.256274769	0.20234375	0.14995314	0.264957265	0.2695962	0.16540404	0.122555411	0.166666667	0.176811594	0.211678832	0.125
TRAF5	0.126937984	0.12681638	0.10703125	0.113402062	0.121794872	0.09263658	0.070707071	0.036505867	0.096846847	0.063768116	0.065693431	0.03125
LINC00467	0.181686047	0.212021136	0.16953125	0.164948454	0.232905983	0.262470309	0.157828283	0.122555411	0.202702703	0.188405797	0.167883212	0.109375
SLC30A1	0.151647287	0.142007926	0.1625	0.139643861	0.185897436	0.165083135	0.10479798	0.066492829	0.09009009	0.124637681	0.277372263	0.140625
NEK2	0.091569767	0.208058124	0.08671875	0.167760075	1.242521368	0.519002375	0.468434343	0.186440678	1.022522523	0.249275362	0.065693431	0.09375
AC096637.2	0	0.001981506	0.0015625	0	0.001068376	0.001187648	0	0.003911343	0	0	0	0
LPGAT1	0.674418605	0.756935271	0.61484375	0.641049672	0.767094017	0.813539192	0.646464646	0.308996089	0.682432432	0.527536232	0.591240876	0.40625
INTS7	0.21124031	0.189564069	0.15703125	0.125585754	0.164529915	0.153206651	0.123737374	0.084745763	0.15990991	0.153623188	0.204379562	0.078125
DTL	0.634689922	0.371862616	0.2953125	0.168697282	0.14957265	0.131828979	0.113636364	0.101694915	0.146396396	0.211594203	0.175182482	0.109375
PPP2R5A	0.234011628	0.243064729	0.2203125	0.243673852	0.319444444	0.204275534	0.255050505	0.152542373	0.265765766	0.292753623	0.284671533	0.109375
AL360091.3	0	0.001981506	0.00234375	0	0.003205128	0.001187648	0.003787879	0.002607562	0.004504505	0	0	0
TMEM206	0.126937984	0.178335535	0.13125	0.144329897	0.221153846	0.157957245	0.126262626	0.066492829	0.130630631	0.130434783	0.218978102	0.015625
NENF	2.535852713	2.620871863	2.465625	2.415182755	2.418803419	2.606888361	2.460858586	2.338983051	2.441441441	2.034782609	2.437956204	2.265625
AC092803.2	0.014534884	0.010568032	0.01796875	0.028116214	0.017094017	0.013064133	0.027777778	0.015645372	0.011261261	0.011594203	0.051094891	0.015625
ATF3	0.004844961	0.015191546	0.01171875	0.004686036	0.00534188	0.014251781	0.011363636	0	0.029279279	0.008695652	0.226277372	1.484375
BATF3	0.03246124	0.033685601	0.01875	0.016869728	0.014957265	0.022565321	0.018939394	0.024771838	0.024774775	0.017391304	0.01459854	0.015625
NSL1	0.626937984	0.793923382	0.525	0.573570759	0.834401709	0.817102138	0.595959596	0.389830508	0.707207207	0.724637681	0.496350365	0.125
TATDN3	0.199612403	0.248348745	0.1875	0.201499531	0.330128205	0.293349169	0.226010101	0.165580183	0.25	0.176811594	0.167883212	0.171875
SPATA45	0.002422481	0.001321004	0.00078125	0	0	0	0.001262626	0	0	0	0	0
FLVCR1-DT	0.115794574	0.124834875	0.0984375	0.114339269	0.142094017	0.110451306	0.131313131	0.08083442	0.087837838	0.101449275	0.087591241	0.0625
FLVCR1	0.143410853	0.13011889	0.11328125	0.133083411	0.132478632	0.122327791	0.113636364	0.035202086	0.11036036	0.075362319	0.102189781	0.09375
VASH2	0.011143411	0.015852048	0.00859375	0.005623243	0.006410256	0.009501188	0.007575758	0.001303781	0.009009009	0	0.00729927	0
ANGEL2	0.194282946	0.253632761	0.196875	0.138706654	0.25	0.228028504	0.202020202	0.063885267	0.204954955	0.150724638	0.175182482	0.078125
RPS6KC1	0.076550388	0.091809775	0.1140625	0.064667291	0.197649573	0.119952494	0.08459596	0.036505867	0.130630631	0.107246377	0.131386861	0.1875
PROX1	0	0.000660502	0.00078125	0.000937207	0.002136752	0.001187648	0.001262626	0	0.002252252	0.011594203	0	0
SMYD2	0.72625969	0.818361955	0.66953125	0.619493908	0.778846154	0.827790974	0.556818182	0.312907432	0.576576577	0.684057971	0.452554745	0.34375
PTPN14	0.423934109	0.404227213	0.465625	0.41049672	0.60042735	0.545130641	0.351010101	0.168187744	0.439189189	0.344927536	0.518248175	0.15625
CENPF	1.253391473	2.800528402	0.9421875	4.180880975	12.77884615	6.875296912	6.714646465	2.954367666	8.876126126	3.234782609	1.072992701	3.1875
KCNK2	0.002906977	0.001321004	0.0015625	0	0	0.002375297	0	0	0	0	0	0
KCTD3	0.516957364	0.558124174	0.38984375	0.414245548	0.448717949	0.451306413	0.398989899	0.182529335	0.385135135	0.350724638	0.328467153	0.140625
GPATCH2	0.361434109	0.477542933	0.39140625	0.287722587	0.467948718	0.476247031	0.262626263	0.149934811	0.376126126	0.298550725	0.408759124	0.484375
SPATA17	0.015503876	0.015852048	0.02890625	0.018744142	0.034188034	0.021377672	0.021464646	0.010430248	0.029279279	0.014492754	0.03649635	0
RRP15	0.637596899	0.692866579	0.54296875	0.577319588	0.763888889	0.673396675	0.598484848	0.475880052	0.621621622	0.701449275	0.496350365	0.46875
TGFB2	0.001453488	0.000660502	0.00390625	0	0.003205128	0.001187648	0	0	0.002252252	0	0	0
LYPLAL1-DT	0.000484496	0.000660502	0	0	0.001068376	0.002375297	0.002525253	0	0.004504505	0	0	0
LYPLAL1	0.382751938	0.443857332	0.421875	0.379568885	0.539529915	0.504750594	0.357323232	0.258148631	0.342342342	0.405797101	0.569343066	0.390625
AC096642.1	0.00629845	0.007926024	0.0078125	0.008434864	0.013888889	0.008313539	0.01010101	0	0.011261261	0.011594203	0.01459854	0.03125
ZC3H11B	0.008236434	0.00660502	0.00703125	0.002811621	0.008547009	0.004750594	0.007575758	0.002607562	0.006756757	0.005797101	0.02189781	0
EPRS	2.425387597	2.542272127	2.21015625	2.278350515	2.272435897	2.427553444	2.11489899	1.572359844	2.202702703	1.855072464	3.226277372	1.4375
BPNT1	0.219476744	0.297886394	0.2796875	0.216494845	0.291666667	0.324228029	0.190656566	0.131681877	0.243243243	0.182608696	0.167883212	0.140625
IARS2	1.014050388	1.003963012	0.915625	0.988753515	1.032051282	0.976247031	0.936868687	1.209908735	0.867117117	0.95942029	0.737226277	1.109375
RAB3GAP2	0.259205426	0.288639366	0.271875	0.228678538	0.363247863	0.290973872	0.191919192	0.083441982	0.236486486	0.15942029	0.204379562	0.140625
MARK1	0.062984496	0.07661823	0.059375	0.043111528	0.058760684	0.062945368	0.032828283	0.0273794	0.042792793	0.014492754	0.051094891	0.015625
C1orf115	0.054263566	0.075297226	0.05859375	0.042174321	0.06517094	0.081947743	0.034090909	0.050847458	0.063063063	0.089855072	0.02919708	0
MARC2	0.097383721	0.129458388	0.090625	0.083411434	0.143162393	0.114014252	0.088383838	0.056062581	0.101351351	0.063768116	0.094890511	0
MARC1	0.060562016	0.064729194	0.03828125	0.049671978	0.02991453	0.040380048	0.02020202	0.020860495	0.038288288	0.028985507	0.058394161	0
HLX-AS1	0.001937984	0.001321004	0.00234375	0.001874414	0	0	0	0	0	0	0	0
HLX	0.022771318	0.023778071	0.021875	0.014058107	0.037393162	0.023752969	0.008838384	0	0.02027027	0.023188406	0.02189781	0
DUSP10	0.024709302	0.064729194	0.04296875	0.033739456	0.034188034	0.051068884	0.011363636	0.015645372	0.024774775	0.023188406	0.080291971	0
AL513314.2	0.004844961	0.007265522	0.0046875	0.003748828	0.00534188	0.007125891	0.01010101	0.002607562	0.004504505	0.002898551	0.00729927	0.015625
HHIPL2	0.000968992	0	0.00078125	0	0.001068376	0	0	0.001303781	0	0	0	0
TAF1A	0.16375969	0.161162483	0.13125	0.137769447	0.273504274	0.236342043	0.147727273	0.105606258	0.135135135	0.156521739	0.131386861	0.140625
TAF1A-AS1	0.007267442	0.025759577	0.0125	0.011246485	0.017094017	0.021377672	0.005050505	0.011734029	0.004504505	0.011594203	0.00729927	0.03125
MIA3	0.620155039	0.724570674	0.63984375	0.584817245	0.789529915	0.781472684	0.611111111	0.194263364	0.754504505	0.431884058	0.905109489	0.65625
AL592148.3	0.013565891	0.020475561	0.01484375	0.0131209	0.013888889	0.01543943	0.007575758	0.005215124	0.015765766	0.011594203	0.01459854	0
AIDA	0.671027132	0.800528402	0.72265625	0.675726336	0.892094017	0.820665083	0.656565657	0.396349413	0.675675676	0.652173913	0.868613139	0.359375
BROX	0.401162791	0.499339498	0.4484375	0.456419869	0.512820513	0.508313539	0.433080808	0.292046936	0.542792793	0.350724638	0.467153285	0.4375
AL392172.1	0.069767442	0.07001321	0.071875	0.066541706	0.092948718	0.078384798	0.063131313	0.050847458	0.04954955	0.072463768	0.03649635	0
DISP1	0.015503876	0.036327609	0.01796875	0.021555764	0.028846154	0.033254157	0.021464646	0.003911343	0.011261261	0.028985507	0.03649635	0.03125
TLR5	0.002906977	0.004623514	0.003125	0.000937207	0.004273504	0.007125891	0.001262626	0.001303781	0.004504505	0.002898551	0	0
SUSD4	0.003391473	0.002642008	0.00234375	0.005623243	0.002136752	0.003562945	0.001262626	0	0.006756757	0.002898551	0	0
CAPN8	0.000968992	0.00330251	0.00078125	0	0.001068376	0.003562945	0	0	0	0	0	0
CAPN2	2.551841085	2.274768824	2.37890625	2.621368322	2.387820513	2.352731591	2.425505051	2.462842243	2.754504505	2.55942029	2.394160584	1.984375
TP53BP2	0.158914729	0.187582563	0.16328125	0.147141518	0.228632479	0.174584323	0.171717172	0.070404172	0.204954955	0.156521739	0.182481752	0.0625
AC138393.3	0.000484496	0.001321004	0.00078125	0	0.001068376	0	0	0	0	0	0	0
FBXO28	0.160368217	0.217965654	0.1875	0.146204311	0.233974359	0.197149644	0.186868687	0.106910039	0.213963964	0.185507246	0.226277372	0.0625
DEGS1	1.320736434	1.297886394	1.07890625	1.15651359	1.091880342	1.071258907	1.130050505	1.397653194	1.234234234	1.315942029	0.905109489	1.546875
NVL	0.293120155	0.372523118	0.24375	0.233364574	0.450854701	0.395486936	0.261363636	0.140808344	0.286036036	0.295652174	0.270072993	0.234375
CNIH4	2.55377907	2.667107001	2.2953125	2.910965323	3.268162393	2.706650831	3.126262626	2.994784876	3.22972973	2.976811594	2.686131387	2.703125
WDR26	0.140503876	0.192866579	0.2328125	0.150890347	0.286324786	0.233966746	0.169191919	0.062581486	0.175675676	0.144927536	0.248175182	0.203125
CNIH3	0.009205426	0.011228534	0.01015625	0.003748828	0.007478632	0.009501188	0.006313131	0.009126467	0.006756757	0.002898551	0.00729927	0
DNAH14	0.14244186	0.172391017	0.121875	0.112464855	0.165598291	0.171021378	0.097222222	0.035202086	0.11036036	0.08115942	0.080291971	0.09375
LBR	0.488856589	0.539630119	0.36015625	0.526710403	1.150641026	0.729216152	0.842171717	0.29726206	1.033783784	0.504347826	0.437956204	0.375
ENAH	0.807655039	0.754953765	0.80703125	0.747891284	1.027777778	0.735154394	0.799242424	0.563233377	0.97972973	0.742028986	0.656934307	0.5
SRP9	3.849321705	3.721268164	3.25859375	3.849109653	3.645299145	3.713776722	3.727272727	3.941329857	4.5	5.223188406	3.518248175	3.046875
EPHX1	0.238372093	0.292602378	0.30546875	0.183692596	0.260683761	0.285035629	0.164141414	0.09517601	0.191441441	0.124637681	0.218978102	0.109375
AL591895.1	0.00629845	0.003963012	0.00625	0.002811621	0.012820513	0.007125891	0.002525253	0	0.011261261	0.002898551	0.00729927	0.03125
TMEM63A	0.145348837	0.158520476	0.14375	0.134957826	0.198717949	0.168646081	0.101010101	0.037809648	0.112612613	0.089855072	0.094890511	0.109375
PYCR2	0.554748062	0.708718626	0.53125	0.471415183	0.636752137	0.636579572	0.498737374	0.318122555	0.509009009	0.602898551	0.627737226	0.5625
SDE2	0.140503876	0.258916777	0.15703125	0.167760075	0.245726496	0.228028504	0.214646465	0.076923077	0.168918919	0.15942029	0.211678832	0.109375
AL512343.2	0.001937984	0	0	0.000937207	0.002136752	0.002375297	0	0	0	0	0	0
H3F3A	16.45687984	16.82298547	15.48828125	15.98969072	17.40277778	16.95486936	15.70833333	16.10430248	15.84459459	16.31884058	12.00729927	14.46875
LINC01703	0.003875969	0.003963012	0.00078125	0.004686036	0.00534188	0.003562945	0.002525253	0.006518905	0.006756757	0.002898551	0	0
ACBD3	0.777131783	0.945178336	0.98828125	0.825679475	1.161324786	1.081947743	0.976010101	1.031290743	0.995495495	0.811594203	1.182481752	0.859375
MIXL1	0.001937984	0.00330251	0.0015625	0.000937207	0.001068376	0.001187648	0.001262626	0	0.002252252	0	0	0
LIN9	0.13129845	0.174372523	0.09609375	0.075913777	0.206196581	0.174584323	0.079545455	0.062581486	0.132882883	0.098550725	0.065693431	0.03125
PARP1	4.065406977	4.297886394	2.7625	3.597000937	3.269230769	3.735154394	3.5	3.318122555	3.306306306	3.162318841	2.255474453	2.71875
ITPKB	0.028100775	0.023117569	0.03125	0.025304592	0.027777778	0.021377672	0.026515152	0.016949153	0.022522523	0.008695652	0	0
PSEN2	0.112887597	0.087846764	0.10703125	0.116213683	0.121794872	0.083135392	0.089646465	0.023468057	0.09009009	0.060869565	0.072992701	0.078125
COQ8A	0.122577519	0.089167768	0.096875	0.066541706	0.106837607	0.080760095	0.054292929	0.057366362	0.058558559	0.069565217	0.145985401	0.140625
CDC42BPA	0.366763566	0.429326288	0.403125	0.26710403	0.482905983	0.440617577	0.304292929	0.160365059	0.400900901	0.310144928	0.562043796	0.296875
LINC01641	0.00872093	0.00660502	0.00703125	0.004686036	0.008547009	0.007125891	0.002525253	0.01303781	0.004504505	0.011594203	0	0
ZNF678	0.051841085	0.06340819	0.05078125	0.027179007	0.064102564	0.048693587	0.037878788	0.009126467	0.024774775	0.037681159	0.058394161	0.0625
SNAP47	0.403585271	0.450462351	0.39296875	0.387066542	0.542735043	0.505938242	0.450757576	0.235984355	0.439189189	0.313043478	0.423357664	0.25
JMJD4	0.355620155	0.371202114	0.30234375	0.301780694	0.41025641	0.331353919	0.246212121	0.212516297	0.272522523	0.263768116	0.313868613	0.125
WNT3A	0.007751938	0.013870542	0.01015625	0.004686036	0.007478632	0.008313539	0.002525253	0	0	0	0	0
ARF1	4.694282946	4.416116248	4.26796875	5.194939082	4.901709402	4.511876485	5.367424242	5.142112125	6.144144144	5.863768116	5.175182482	4.140625
C1orf35	0.916182171	1.082562748	0.70546875	0.617619494	0.819444444	0.864608076	0.568181818	0.692307692	0.646396396	0.771014493	0.503649635	0.421875
MRPL55	1.499515504	1.569352708	1.16328125	1.418931584	1.452991453	1.597387173	1.338383838	1.661016949	1.353603604	1.455072464	0.934306569	1.46875
GUK1	11.36579457	11.33553501	12.06484375	11.3945642	10.65811966	11.10570071	10.8030303	11	10.67342342	9.31884058	10.11678832	10.46875
GJC2	0.075096899	0.073976222	0.10859375	0.054358013	0.049145299	0.036817102	0.03030303	0.023468057	0.018018018	0.037681159	0.02919708	0.015625
IBA57-DT	0.000968992	0.000660502	0	0.000937207	0	0.004750594	0	0	0	0	0	0
IBA57	0.112887597	0.128137384	0.0890625	0.100281162	0.143162393	0.162707838	0.090909091	0.043024772	0.103603604	0.084057971	0.080291971	0.140625
OBSCN-AS1	0.000484496	0	0.003125	0.000937207	0.001068376	0.002375297	0	0.003911343	0	0	0	0
OBSCN	0.014534884	0.018494055	0.01953125	0.014058107	0.017094017	0.010688836	0.012626263	0.001303781	0.009009009	0.005797101	0.051094891	0.015625
AL353593.1	0.002906977	0	0.00078125	0.002811621	0.001068376	0.001187648	0	0	0.002252252	0	0	0
TRIM11	0.25	0.257595773	0.21796875	0.223055295	0.370726496	0.30760095	0.23989899	0.149934811	0.25	0.194202899	0.233576642	0.015625
HIST3H2A	0.122577519	0.137384412	0.15625	0.163074039	0.18482906	0.133016627	0.136363636	0.050847458	0.126126126	0.072463768	0.204379562	0.125
HIST3H2BB	0.000968992	0.003963012	0.003125	0	0.004273504	0.005938242	0	0	0.004504505	0	0.01459854	0.015625
RNF187	1.072189922	1.191545575	1.17734375	0.885660731	0.957264957	0.978622328	0.77020202	1.329856584	0.887387387	1.173913043	1.240875912	1.21875
RHOU	0.005329457	0.002642008	0.00390625	0.004686036	0.004273504	0.003562945	0.001262626	0.001303781	0.002252252	0	0.00729927	0
RAB4A	1.227713178	1.362615588	1.30625	1.034676664	1.136752137	1.217339667	0.977272727	1.422425033	1.011261261	1.202898551	0.788321168	1.203125
AL117350.1	0.002422481	0.000660502	0.00234375	0	0.003205128	0.001187648	0.003787879	0	0.004504505	0.002898551	0	0
CCSAP	0.107073643	0.14002642	0.090625	0.06185567	0.270299145	0.167458432	0.113636364	0.063885267	0.202702703	0.075362319	0.058394161	0.1875
ACTA1	0.003875969	0.003963012	0.00234375	0.003748828	0.006410256	0.004750594	0.003787879	0.010430248	0.004504505	0.008695652	0	0
NUP133	0.233527132	0.29656539	0.18515625	0.225866917	0.335470085	0.355106888	0.220959596	0.102998696	0.259009009	0.171014493	0.160583942	0.171875
AL121990.1	0.001937984	0	0.0015625	0.002811621	0	0	0.003787879	0	0.002252252	0.002898551	0	0
ABCB10	0.196705426	0.228533686	0.1484375	0.152764761	0.196581197	0.232779097	0.119949495	0.061277705	0.128378378	0.197101449	0.087591241	0.15625
TAF5L	0.206879845	0.22324967	0.18203125	0.191190253	0.226495726	0.218527316	0.156565657	0.066492829	0.171171171	0.147826087	0.131386861	0.203125
URB2	0.152131783	0.104359313	0.1046875	0.155576382	0.147435897	0.109263658	0.122474747	0.023468057	0.103603604	0.113043478	0.072992701	0.015625
GALNT2	0.380813953	0.418758256	0.41796875	0.378631678	0.502136752	0.426365796	0.315656566	0.182529335	0.378378378	0.313043478	0.233576642	0.171875
PGBD5	0.002422481	0.007265522	0.00546875	0.000937207	0.002136752	0.002375297	0	0.003911343	0	0	0	0
COG2	0.250484496	0.303830911	0.26328125	0.246485473	0.330128205	0.306413302	0.237373737	0.112125163	0.245495495	0.182608696	0.197080292	0.109375
C1orf198	0.04505814	0.052840159	0.034375	0.042174321	0.058760684	0.048693587	0.049242424	0.018252934	0.040540541	0.046376812	0.03649635	0.078125
TTC13	0.066375969	0.081902246	0.05546875	0.043111528	0.091880342	0.073634204	0.039141414	0.023468057	0.04954955	0.04057971	0.065693431	0.015625
ARV1	0.584786822	0.507926024	0.46640625	0.660731022	0.514957265	0.521377672	0.598484848	0.332464146	0.470720721	0.414492754	0.350364964	0.25
FAM89A	0.332848837	0.357331572	0.3140625	0.238050609	0.283119658	0.220902613	0.241161616	0.136897001	0.218468468	0.243478261	0.313868613	0.078125
C1orf131	0.430232558	0.488110964	0.4203125	0.436738519	0.543803419	0.502375297	0.483585859	0.307692308	0.477477477	0.356521739	0.364963504	0.234375
GNPAT	0.429748062	0.454425363	0.38046875	0.388003749	0.477564103	0.554631829	0.397727273	0.172099087	0.364864865	0.347826087	0.350364964	0.140625
EXOC8	0.049903101	0.071334214	0.05546875	0.047797563	0.084401709	0.098574822	0.068181818	0.014341591	0.051801802	0.037681159	0.065693431	0.015625
SPRTN	0.266472868	0.364597094	0.27421875	0.234301781	0.420940171	0.412114014	0.25	0.123859192	0.288288288	0.208695652	0.255474453	0.09375
EGLN1	0.239825581	0.282034346	0.21953125	0.201499531	0.333333333	0.247030879	0.284090909	0.127770535	0.310810811	0.286956522	0.262773723	0.015625
AL445524.1	0.274709302	0.278071334	0.2734375	0.282099344	0.308760684	0.280285036	0.248737374	0.157757497	0.256756757	0.217391304	0.189781022	0.078125
TSNAX	0.635658915	0.749669749	0.68046875	0.590440487	0.819444444	0.737529691	0.618686869	0.453715776	0.718468468	0.605797101	0.635036496	0.359375
TSNAX-DISC1	0.000484496	0.001981506	0.0015625	0.000937207	0	0	0.001262626	0	0	0	0	0
DISC1	0.010658915	0.00990753	0.0125	0.00656045	0.011752137	0.008313539	0	0.001303781	0.002252252	0.008695652	0.02189781	0
SIPA1L2	0.003875969	0.005284016	0.00859375	0	0	0.003562945	0.001262626	0	0.002252252	0.005797101	0.01459854	0.046875
NTPCR	0.911821705	0.909511229	0.90078125	0.753514527	0.965811966	0.970308789	0.810606061	0.968709257	0.797297297	0.837681159	0.642335766	0.8125
PCNX2	0.069282946	0.071994716	0.07890625	0.06841612	0.083333333	0.091448931	0.051767677	0.018252934	0.085585586	0.092753623	0.109489051	0.078125
MAP3K21	0.093023256	0.084544254	0.075	0.078725398	0.074786325	0.064133017	0.069444444	0.020860495	0.081081081	0.072463768	0.124087591	0.0625
KCNK1	0.259205426	0.458388375	0.23515625	0.207122774	0.27457265	0.319477435	0.236111111	0.114732725	0.277027027	0.298550725	0.284671533	0.28125
SLC35F3	0.001453488	0.00330251	0.0015625	0.002811621	0.00534188	0.002375297	0.001262626	0	0.002252252	0.005797101	0.01459854	0
AL355472.4	0.002906977	0.000660502	0.00078125	0.000937207	0.004273504	0.004750594	0.005050505	0	0.006756757	0.005797101	0	0
AL355472.1	0.031976744	0.021796565	0.0375	0.026241799	0.03525641	0.021377672	0.050505051	0.005215124	0.067567568	0.026086957	0.072992701	0
COA6	1.833817829	1.622192867	1.55546875	1.767572634	1.590811966	1.605700713	1.772727273	1.916558018	1.547297297	1.953623188	1.751824818	1.65625
TARBP1	0.172965116	0.145970938	0.13359375	0.154639175	0.177350427	0.141330166	0.10479798	0.04041721	0.072072072	0.115942029	0.094890511	0.09375
IRF2BP2	0.255813953	0.358652576	0.3359375	0.346766635	0.548076923	0.573634204	0.279040404	0.136897001	0.317567568	0.339130435	0.554744526	0.1875
AL732292.2	0.00872093	0.005944518	0.00859375	0.011246485	0.006410256	0.008313539	0.005050505	0.002607562	0.011261261	0.002898551	0.00729927	0
TOMM20	4.271802326	3.946499339	4.0640625	4.508903468	4.045940171	3.839667458	4.328282828	3.816166884	4.308558559	4.402898551	4.576642336	3.640625
RBM34	0.052325581	0.051519155	0.04765625	0.037488285	0.052350427	0.057007126	0.053030303	0.035202086	0.072072072	0.017391304	0.04379562	0
ARID4B	0.774709302	0.92998679	0.8296875	0.697282099	1.040598291	1.010688836	0.734848485	0.67535854	0.788288288	0.631884058	0.890510949	0.890625
GGPS1	0.517926357	0.555482166	0.59453125	0.519212746	0.769230769	0.625890736	0.563131313	0.288135593	0.61036036	0.510144928	0.751824818	0.234375
TBCE	0.051841085	0.062087186	0.0359375	0.051546392	0.077991453	0.078384798	0.064393939	0.018252934	0.108108108	0.049275362	0.02919708	0.125
AL357556.4	0.001453488	0.001981506	0.00078125	0.001874414	0	0.003562945	0.001262626	0	0.002252252	0	0	0
TBCE.1	0.043604651	0.054821664	0.0421875	0.033739456	0.056623932	0.051068884	0.035353535	0.006518905	0.036036036	0.034782609	0.00729927	0.0625
B3GALNT2	0.185562016	0.194848085	0.19296875	0.194939082	0.239316239	0.229216152	0.154040404	0.063885267	0.198198198	0.107246377	0.131386861	0.171875
GNG4	0.000968992	0.003963012	0.0015625	0.002811621	0.006410256	0.005938242	0.002525253	0.003911343	0	0.002898551	0	0
LYST	0.05620155	0.083883752	0.06875	0.047797563	0.085470085	0.08432304	0.063131313	0.022164276	0.063063063	0.034782609	0.051094891	0
NID1	0	0.004623514	0.0046875	0.001874414	0.00534188	0.005938242	0	0.005215124	0.004504505	0.008695652	0	0
GPR137B	0.080910853	0.104359313	0.1078125	0.059044049	0.086538462	0.105700713	0.069444444	0.024771838	0.056306306	0.055072464	0.109489051	0.171875
ERO1B	0.021317829	0.038309115	0.028125	0.020618557	0.028846154	0.035629454	0.02020202	0.011734029	0.033783784	0.031884058	0.051094891	0.03125
EDARADD	0.063468992	0.06340819	0.0671875	0.04873477	0.041666667	0.043942993	0.034090909	0.031290743	0.042792793	0.052173913	0.04379562	0.015625
LGALS8	0.265503876	0.36327609	0.2765625	0.222118088	0.336538462	0.346793349	0.224747475	0.169491525	0.218468468	0.260869565	0.372262774	0.078125
LGALS8-AS1	0.002422481	0.003963012	0.0015625	0.008434864	0.00534188	0.004750594	0.002525253	0	0.013513514	0	0	0
AL359921.2	0.004360465	0.001981506	0.00390625	0.000937207	0.009615385	0.005938242	0.006313131	0	0.004504505	0.008695652	0	0
AL359921.1	0.000968992	0.001321004	0.0015625	0.001874414	0.006410256	0.001187648	0.003787879	0	0.006756757	0	0	0
HEATR1	0.347868217	0.315719947	0.3	0.346766635	0.396367521	0.35391924	0.310606061	0.091264668	0.349099099	0.257971014	0.291970803	0.140625
ACTN2	0.001937984	0.000660502	0.00078125	0	0	0.002375297	0	0	0	0	0	0
MTR	0.35755814	0.431307794	0.29140625	0.254920337	0.409188034	0.483372922	0.256313131	0.112125163	0.297297297	0.205797101	0.240875912	0.171875
MT1HL1	0.005329457	0.009247028	0.009375	0.007497657	0.007478632	0.003562945	0.002525253	0.003911343	0	0.002898551	0.01459854	0
MTRNR2L11	0.004360465	0.005284016	0.003125	0.002811621	0.004273504	0.001187648	0.003787879	0.001303781	0.002252252	0	0	0
AL359551.1	0.001453488	0.001321004	0.00078125	0.000937207	0.001068376	0.001187648	0	0	0	0	0	0
FH	2.02374031	2.212021136	1.625	1.87628866	1.85042735	2.110451306	1.801767677	2.035202086	1.768018018	2.028985507	1.481751825	1.8125
OPN3	0.096899225	0.104359313	0.14140625	0.082474227	0.111111111	0.10807601	0.08459596	0.041720991	0.092342342	0.075362319	0.102189781	0.015625
CHML	0.284399225	0.315059445	0.2609375	0.208059981	0.268162393	0.283847981	0.188131313	0.110821382	0.157657658	0.165217391	0.145985401	0.09375
EXO1	0.250484496	0.319022457	0.1109375	0.04873477	0.09508547	0.131828979	0.037878788	0.065189048	0.081081081	0.104347826	0.072992701	0.0625
AL591686.1	0.001453488	0.001321004	0.003125	0.001874414	0.003205128	0.001187648	0	0	0	0	0	0
CEP170	0.624515504	0.875165125	0.7015625	0.48547329	0.827991453	0.839667458	0.464646465	0.286831812	0.709459459	0.423188406	0.664233577	0.34375
SDCCAG8	0.448158915	0.712681638	0.53671875	0.350515464	0.596153846	0.70783848	0.357323232	0.208604954	0.412162162	0.397101449	0.569343066	0.375
AKT3	0.323643411	0.444517834	0.3125	0.239925023	0.39957265	0.406175772	0.257575758	0.116036506	0.281531532	0.234782609	0.394160584	0.328125
ZBTB18	0.041182171	0.042932629	0.0375	0.033739456	0.061965812	0.043942993	0.046717172	0.010430248	0.042792793	0.017391304	0.00729927	0.078125
AL645465.1	0.000968992	0.001321004	0.00078125	0	0.001068376	0.001187648	0.001262626	0	0	0	0	0
ADSS	0.944767442	0.987450462	0.81640625	0.721649485	1.016025641	0.947743468	0.786616162	1.076923077	0.934684685	0.936231884	0.722627737	0.9375
CATSPERE	0.003391473	0.00330251	0.00625	0.003748828	0.006410256	0.003562945	0	0	0.006756757	0	0.00729927	0
DESI2	1.011627907	1.247688243	0.95859375	0.984067479	1.556623932	1.429928741	1.098484848	1.322033898	1.567567568	1.092753623	1.248175182	1.21875
AL451007.2	0.000968992	0.001321004	0.00078125	0.000937207	0.001068376	0	0.002525253	0	0	0	0	0
COX20	0.871608527	0.854689564	0.84375	0.88940956	0.882478632	0.914489311	0.713383838	0.902216428	0.806306306	0.831884058	0.846715328	0.78125
HNRNPU	6.425872093	5.694848085	4.60234375	6.44611059	5.039529915	4.912114014	6.039141414	5.487614081	6.18018018	6.002898551	4.087591241	5.875
BX323046.1	0	0.001321004	0.00078125	0	0	0.001187648	0.001262626	0	0.004504505	0	0	0
AL356512.1	0.003391473	0.002642008	0.0015625	0.003748828	0.003205128	0.005938242	0.002525253	0	0.006756757	0	0	0.03125
EFCAB2	0.158430233	0.183619551	0.13671875	0.120899719	0.209401709	0.212589074	0.102272727	0.082138201	0.135135135	0.194202899	0.160583942	0.09375
KIF26B	0.000484496	0.000660502	0	0.000937207	0	0.001187648	0	0.001303781	0	0	0	0
SMYD3	0.351744186	0.449801849	0.35	0.312089972	0.509615385	0.501187648	0.309343434	0.192959583	0.391891892	0.307246377	0.343065693	0.25
TFB2M	0.353197674	0.332232497	0.28515625	0.333645736	0.379273504	0.357482185	0.284090909	0.138200782	0.34009009	0.330434783	0.277372263	0.125
CNST	0.081879845	0.083883752	0.08203125	0.089034677	0.134615385	0.104513064	0.08459596	0.057366362	0.09009009	0.052173913	0.109489051	0.0625
SCCPDH	0.71753876	1.101056803	0.6859375	0.625117151	0.998931624	1.060570071	0.651515152	0.68970013	0.709459459	0.660869565	0.773722628	0.4375
AL591848.4	0.001453488	0.001321004	0.00234375	0.000937207	0.002136752	0.001187648	0	0	0	0	0.01459854	0
AHCTF1	0.575581395	0.72324967	0.509375	0.529522024	0.775641026	0.697149644	0.532828283	0.152542373	0.587837838	0.336231884	0.489051095	0.296875
ZNF695	0.060562016	0.059445178	0.03828125	0.027179007	0.058760684	0.048693587	0.02020202	0.018252934	0.036036036	0.034782609	0.00729927	0.109375
ZNF670-ZNF695	0.004360465	0.005284016	0.00390625	0.002811621	0.007478632	0.009501188	0.005050505	0.001303781	0.002252252	0	0	0.03125
ZNF670	0.081879845	0.070673712	0.06484375	0.054358013	0.079059829	0.048693587	0.046717172	0.045632334	0.074324324	0.055072464	0.065693431	0.015625
ZNF669	0.093992248	0.097093791	0.103125	0.091846298	0.143162393	0.125890736	0.078282828	0.024771838	0.130630631	0.089855072	0.124087591	0.140625
ZNF124	0.054263566	0.046235139	0.065625	0.047797563	0.073717949	0.051068884	0.041666667	0.022164276	0.065315315	0.04057971	0.02189781	0
AL390728.6	0.048449612	0.052840159	0.04140625	0.031865042	0.067307692	0.055819477	0.027777778	0.032594524	0.076576577	0.052173913	0.051094891	0.203125
AL390728.5	0.001453488	0.001981506	0.00078125	0	0	0.002375297	0	0.003911343	0	0	0	0
ZNF496	0.128391473	0.125495376	0.12265625	0.125585754	0.157051282	0.1152019	0.123737374	0.046936115	0.114864865	0.066666667	0.124087591	0.046875
NLRP3	0.032945736	0.058124174	0.03828125	0.021555764	0.036324786	0.024940618	0.02020202	0.014341591	0.009009009	0.046376812	0.00729927	0.03125
TRIM58	0.000484496	0.003963012	0.00234375	0.000937207	0.002136752	0.001187648	0.001262626	0	0	0	0	0
SH3BP5L	0.054263566	0.074636724	0.05859375	0.047797563	0.086538462	0.071258907	0.053030303	0.033898305	0.056306306	0.057971014	0.051094891	0.0625
ZNF672	0.17877907	0.249669749	0.1625	0.13683224	0.174145299	0.143705463	0.113636364	0.083441982	0.135135135	0.153623188	0.160583942	0.078125
ZNF692	0.111918605	0.107661823	0.0875	0.112464855	0.137820513	0.127078385	0.089646465	0.029986962	0.11036036	0.072463768	0.051094891	0.09375
PGBD2	0.081395349	0.099075297	0.075	0.06185567	0.074786325	0.049881235	0.045454545	0.029986962	0.063063063	0.060869565	0.051094891	0.078125
FAM110C	0.041182171	0.151915456	0.065625	0.027179007	0.057692308	0.080760095	0.027777778	0.016949153	0.038288288	0.055072464	0.094890511	0.078125
SH3YL1	0.298449612	0.330911493	0.32421875	0.258669166	0.335470085	0.340855107	0.255050505	0.12125163	0.317567568	0.2	0.416058394	0.140625
ACP1	2.483527132	2.507265522	2.16015625	2.349578257	2.204059829	2.225653207	2.224747475	2.298565841	2.391891892	2.313043478	2.335766423	1.84375
TMEM18	1.360949612	1.474900925	1.10625	1.175257732	1.18482906	1.313539192	1.142676768	1.5410691	1.083333333	1.249275362	1.131386861	1.484375
PXDN	0.004360465	0.007265522	0.00625	0.002811621	0.011752137	0.014251781	0.005050505	0	0.009009009	0	0	0
EIPR1	0.421511628	0.465653897	0.43984375	0.366447985	0.534188034	0.56175772	0.366161616	0.233376793	0.36036036	0.333333333	0.532846715	0.171875
TRAPPC12	0.352228682	0.42668428	0.3640625	0.307403936	0.513888889	0.433491686	0.329545455	0.152542373	0.396396396	0.295652174	0.394160584	0.15625
TRAPPC12-AS1	0.001937984	0.001321004	0.00078125	0.002811621	0	0	0	0	0.004504505	0	0	0
ADI1	1.964147287	2.000660502	1.753125	1.753514527	1.824786325	1.781472684	1.679292929	1.977835724	1.95045045	2.260869565	1.810218978	1.5625
AC231981.1	0.00872093	0.005944518	0.0046875	0.008434864	0.011752137	0.005938242	0.012626263	0.002607562	0.045045045	0.008695652	0.01459854	0
AC108488.1	0.003875969	0.007265522	0.0078125	0.009372071	0.00534188	0.007125891	0.008838384	0.006518905	0.002252252	0.005797101	0.00729927	0
RNASEH1	0.859496124	1.00330251	0.7078125	0.873477038	0.972222222	0.990498812	0.875	1.037809648	0.968468468	0.756521739	0.795620438	0.953125
RNASEH1-AS1	0.308624031	0.266182299	0.21328125	0.279287723	0.318376068	0.25415677	0.262626263	0.13559322	0.288288288	0.272463768	0.131386861	0.203125
RPS7	59.3250969	58.75099075	57.2828125	58.11059044	57.21367521	58.77315914	56.45454545	56.52151239	54.72522523	51.75942029	56.38686131	48.875
CMPK2	0	0.002642008	0	0.000937207	0	0.001187648	0	0	0	0	0	0
LINC01814	0	0.000660502	0	0	0.002136752	0.002375297	0	0	0.002252252	0	0	0
ID2	0.001453488	0.001981506	0	0.000937207	0.001068376	0.002375297	0.001262626	0	0	0.002898551	0	0.0625
KIDINS220	0.223352713	0.272787318	0.26328125	0.231490159	0.412393162	0.381235154	0.271464646	0.08083442	0.292792793	0.171014493	0.306569343	0.171875
MBOAT2	0.551356589	0.637384412	0.6703125	0.487347704	0.569444444	0.574821853	0.434343434	0.247718383	0.472972973	0.460869565	0.722627737	0.40625
AC093904.3	0	0.000660502	0.00078125	0.002811621	0	0	0	0	0	0	0	0
ASAP2	0.718023256	0.85997358	0.85859375	0.565135895	1.048076923	0.939429929	0.579545455	0.431551499	0.880630631	0.591304348	0.781021898	0.375
ITGB1BP1	3.119670543	2.964993395	2.5984375	3.122774133	2.713675214	2.796912114	2.85479798	3.138200782	2.716216216	3.060869565	2.489051095	2.796875
CPSF3	0.612403101	0.772126816	0.5046875	0.586691659	0.739316239	0.768408551	0.565656566	0.292046936	0.63963964	0.486956522	0.554744526	0.265625
IAH1	1.635658915	1.809775429	1.72734375	1.395501406	1.586538462	1.728028504	1.397727273	1.75619296	1.245495495	1.617391304	1.664233577	1.5625
ADAM17	0.192344961	0.234478203	0.22265625	0.174320525	0.352564103	0.263657957	0.205808081	0.089960887	0.322072072	0.153623188	0.321167883	0.28125
AC073195.1	0.011143411	0.007926024	0.009375	0.0131209	0.006410256	0	0.015151515	0.002607562	0.022522523	0.008695652	0	0
YWHAQ	4.749031008	4.669088507	4.30859375	4.641049672	4.631410256	4.380047506	4.794191919	4.956975228	5.114864865	5.994202899	3.737226277	4.390625
TAF1B	0.661821705	0.723910172	0.5703125	0.655107779	0.931623932	0.882422803	0.601010101	0.368970013	0.725225225	0.597101449	0.532846715	0.296875
AC010969.2	0.075096899	0.091149273	0.06328125	0.054358013	0.138888889	0.109263658	0.065656566	0.011734029	0.083333333	0.023188406	0.04379562	0.046875
GRHL1	0.007751938	0.008586526	0.00546875	0.002811621	0.006410256	0.003562945	0.008838384	0.006518905	0.006756757	0.023188406	0.01459854	0
AC104794.2	0.008236434	0.011228534	0.00859375	0.00656045	0.010683761	0.002375297	0.002525253	0.006518905	0.004504505	0.002898551	0.00729927	0
KLF11	0.039728682	0.023117569	0.04453125	0.034676664	0.026709402	0.013064133	0.018939394	0.016949153	0.045045045	0.034782609	0.058394161	0.09375
CYS1	0.003875969	0.005284016	0.0125	0.002811621	0.004273504	0.003562945	0.006313131	0.001303781	0.006756757	0	0	0.046875
RRM2	1.730135659	4.052840159	0.9859375	1.262417994	2.451923077	3.187648456	1.737373737	2.134289439	2.157657658	2.539130435	0.897810219	2.125
AC007240.1	0.03875969	0.060766182	0.0125	0.011246485	0.09508547	0.062945368	0.013888889	0	0.022522523	0.011594203	0.00729927	0.015625
C2orf48	0.025193798	0.021136063	0.0015625	0.001874414	0.049145299	0.03087886	0.005050505	0.001303781	0.011261261	0.008695652	0	0.015625
HPCAL1	0.449612403	0.444517834	0.43515625	0.38425492	0.606837607	0.495249406	0.372474747	0.260756193	0.407657658	0.397101449	0.576642336	0.296875
ODC1	5.816375969	5.471598415	7.8046875	6.482661668	5.341880342	5.300475059	6.154040404	5.804432855	5.477477477	5.831884058	8.693430657	5.828125
AC007249.2	0.001453488	0.001981506	0.00234375	0	0	0.003562945	0.003787879	0.002607562	0	0	0	0
NOL10	0.797965116	0.819682959	0.6421875	0.728209934	0.979700855	0.849168646	0.781565657	0.402868318	0.813063063	0.701449275	0.467153285	0.375
RN7SL832P	0.013565891	0.008586526	0.01171875	0.017806935	0.018162393	0.01543943	0.013888889	0.006518905	0.051801802	0.005797101	0.01459854	0.0625
ATP6V1C2	0.004844961	0.001981506	0.00390625	0.001874414	0.004273504	0.002375297	0.001262626	0.003911343	0.002252252	0.002898551	0.00729927	0
AC092687.3	0.003391473	0.001321004	0.00234375	0.00656045	0.002136752	0.004750594	0.005050505	0	0.002252252	0	0.01459854	0
PDIA6	8.534883721	8.588507266	8.35234375	8.522961575	8.764957265	8.587885986	8.147727273	7.680573664	8.903153153	8.414492754	8.03649635	6.234375
C2orf50	0.001453488	0	0.00078125	0	0.001068376	0.001187648	0.001262626	0	0	0	0	0
PQLC3	0.152616279	0.167767503	0.2140625	0.119962512	0.174145299	0.1152019	0.106060606	0.089960887	0.157657658	0.156521739	0.138686131	0.078125
ROCK2	1.495155039	1.706076618	1.3953125	1.38425492	1.616452991	1.489311164	1.452020202	1.37809648	1.603603604	1.35942029	1.226277372	1.40625
E2F6	0.24370155	0.218626156	0.20625	0.19868791	0.237179487	0.199524941	0.161616162	0.074315515	0.218468468	0.2	0.160583942	0.109375
GREB1	0.007751938	0.004623514	0.00625	0.004686036	0.007478632	0.003562945	0.001262626	0.001303781	0.002252252	0.011594203	0.00729927	0
LPIN1	0.437015504	0.498678996	0.3921875	0.39737582	0.532051282	0.543942993	0.39520202	0.092568449	0.40990991	0.35942029	0.343065693	0.171875
MIR3681HG	0.000968992	0.000660502	0.00078125	0	0	0	0	0	0	0	0.01459854	0
TRIB2	0.061046512	0.062747688	0.06171875	0.045923149	0.047008547	0.038004751	0.035353535	0.011734029	0.038288288	0.031884058	0	0
FAM84A	0.015503876	0.021136063	0.015625	0.005623243	0.011752137	0.01543943	0.012626263	0.007822686	0.006756757	0.002898551	0	0.09375
NBAS	0.262112403	0.348084544	0.290625	0.221180881	0.473290598	0.389548694	0.210858586	0.09517601	0.288288288	0.156521739	0.328467153	0.125
DDX1	1.028100775	1.106340819	0.903125	0.914714152	1.033119658	1.071258907	0.837121212	1.237288136	0.88963964	0.860869565	0.817518248	1.078125
FAM49A	0.012112403	0.018494055	0.01875	0.011246485	0.026709402	0.041567696	0.017676768	0.002607562	0.006756757	0.023188406	0.02189781	0.015625
VSNL1	0.00872093	0.015852048	0.0171875	0.008434864	0.010683761	0.016627078	0.003787879	0.005215124	0.013513514	0.011594203	0.00729927	0
SMC6	0.947189922	1.295904888	0.74921875	0.729147142	0.892094017	0.961995249	0.689393939	0.9726206	0.70045045	0.71884058	0.598540146	0.84375
GEN1	0.171027132	0.28335535	0.11953125	0.085285848	0.419871795	0.315914489	0.117424242	0.05345502	0.286036036	0.205797101	0.131386861	0.25
KCNS3	0.03875969	0.065389696	0.03671875	0.039362699	0.03525641	0.041567696	0.034090909	0.018252934	0.02027027	0.034782609	0	0.015625
AC079148.1	0.001453488	0.002642008	0	0	0	0.002375297	0	0	0	0	0.00729927	0
RDH14	0.792151163	0.84676354	0.67890625	0.804123711	1.108974359	1.028503563	0.726010101	0.753585398	0.817567568	0.892753623	0.788321168	0.578125
AC106053.1	0	0.002642008	0.00078125	0	0.001068376	0.001187648	0	0	0	0	0	0
LINC01376	0.000968992	0.001321004	0.00078125	0.000937207	0.003205128	0.002375297	0.001262626	0	0.009009009	0.008695652	0	0
OSR1	0.013565891	0.00990753	0.02265625	0.017806935	0.018162393	0.016627078	0.011363636	0.007822686	0.006756757	0.023188406	0.02189781	0
LINC00954	0.001453488	0.000660502	0.00078125	0	0	0.001187648	0	0	0	0	0	0
TTC32	0.108042636	0.114266843	0.1140625	0.152764761	0.211538462	0.194774347	0.185606061	0.087353325	0.157657658	0.139130435	0.124087591	0.109375
AC013400.1	0.001937984	0.003963012	0.00234375	0.000937207	0.002136752	0.003562945	0.006313131	0	0	0	0	0.03125
WDR35	0.143410853	0.126155878	0.13203125	0.142455483	0.202991453	0.165083135	0.126262626	0.018252934	0.157657658	0.098550725	0.160583942	0
MATN3	0.065406977	0.058784676	0.06484375	0.073102156	0.118589744	0.060570071	0.079545455	0.029986962	0.087837838	0.072463768	0.051094891	0.015625
LAPTM4A	2.990310078	2.857331572	3.5671875	3.073102156	3.228632479	2.852731591	3.157828283	3.22946545	3.261261261	3.182608696	3.854014599	2.984375
AC098828.2	0	0	0	0.000937207	0	0.001187648	0	0	0.006756757	0	0	0
SDC1	2.795542636	2.671730515	3.67890625	3.035613871	2.849358974	2.878859857	3.042929293	3.046936115	3.344594595	2.933333333	3.554744526	2.765625
PUM2	0.230135659	0.303830911	0.2	0.19868791	0.352564103	0.308788599	0.198232323	0.097783572	0.288288288	0.214492754	0.167883212	0.0625
RHOB	0.32751938	0.305151915	0.53359375	0.408622306	0.383547009	0.489311164	0.402777778	0.194263364	0.346846847	0.455072464	0.467153285	0.921875
HS1BP3	0.117248062	0.114927345	0.14453125	0.082474227	0.142094017	0.121140143	0.131313131	0.058670143	0.121621622	0.086956522	0.102189781	0.15625
AC012065.3	0.002422481	0.000660502	0.003125	0.001874414	0.003205128	0.005938242	0.001262626	0	0.002252252	0	0	0
AC012065.4	0.004360465	0.003963012	0.00703125	0.003748828	0.007478632	0.004750594	0.003787879	0	0	0	0	0
LDAH	0.186531008	0.181638045	0.15390625	0.148078725	0.224358974	0.191211401	0.14520202	0.073011734	0.198198198	0.124637681	0.145985401	0.078125
KLHL29	0.034399225	0.048877147	0.034375	0.023430178	0.050213675	0.029691211	0.015151515	0.009126467	0.029279279	0.034782609	0.072992701	0.015625
AC011239.1	0.000968992	0.001981506	0.00078125	0	0	0	0.001262626	0	0.002252252	0	0	0
ATAD2B	0.098837209	0.114266843	0.10625	0.094657919	0.146367521	0.157957245	0.087121212	0.022164276	0.121621622	0.08115942	0.087591241	0.171875
UBXN2A	0.57994186	0.64993395	0.52421875	0.519212746	0.72008547	0.679334917	0.579545455	0.262059974	0.61036036	0.428985507	0.693430657	0.3125
MFSD2B	0.013565891	0.013870542	0.0109375	0.0131209	0.020299145	0.011876485	0.012626263	0.006518905	0.006756757	0.002898551	0.03649635	0.0625
WDCP	0.10755814	0.115587847	0.10078125	0.089971884	0.14957265	0.173396675	0.10479798	0.046936115	0.092342342	0.098550725	0.116788321	0.046875
FKBP1B	0.400678295	0.410171731	0.4890625	0.367385192	0.422008547	0.408551069	0.310606061	0.224250326	0.344594595	0.344927536	0.306569343	0.171875
SF3B6	7.589147287	7.556142668	7.15703125	7.905342081	7.235042735	7.641330166	7.546717172	7.663624511	7.081081081	8.486956522	6.861313869	6.171875
FAM228B	0.056686047	0.064729194	0.0671875	0.045923149	0.081196581	0.060570071	0.04040404	0.023468057	0.083333333	0.046376812	0.072992701	0.15625
TP53I3	0.750484496	0.924042272	1.25859375	0.689784442	0.907051282	0.824228029	0.631313131	0.886571056	0.72972973	0.724637681	1.182481752	1.03125
PFN4	0.019864341	0.00990753	0.01640625	0.009372071	0.017094017	0.009501188	0.01010101	0.005215124	0.013513514	0.005797101	0.01459854	0
ITSN2	0.345930233	0.408190225	0.38046875	0.37769447	0.510683761	0.393111639	0.383838384	0.130378096	0.407657658	0.31884058	0.328467153	0.375
NCOA1	0.119670543	0.129458388	0.15	0.105904405	0.172008547	0.135391924	0.098484848	0.063885267	0.094594595	0.110144928	0.182481752	0.0625
PTRHD1	0.888565891	0.898943197	1.00390625	0.904404873	0.862179487	0.961995249	0.827020202	1.087353325	0.709459459	0.713043478	0.854014599	0.78125
CENPO	0.160852713	0.250990753	0.09921875	0.067478913	0.284188034	0.286223278	0.087121212	0.057366362	0.207207207	0.144927536	0.109489051	0.125
ADCY3	0.315891473	0.328929987	0.2296875	0.207122774	0.245726496	0.267220903	0.175505051	0.099087353	0.20045045	0.217391304	0.160583942	0.046875
AC012073.1	0.003875969	0.004623514	0.00234375	0.004686036	0.007478632	0.004750594	0.005050505	0.006518905	0.009009009	0.011594203	0.00729927	0
DNAJC27	0.031492248	0.036988111	0.04375	0.030927835	0.074786325	0.06175772	0.039141414	0.01303781	0.072072072	0.034782609	0.051094891	0.03125
DNAJC27-AS1	0.003875969	0.002642008	0.00234375	0.004686036	0.004273504	0.002375297	0.006313131	0.003911343	0.011261261	0.002898551	0	0
EFR3B	0.000484496	0.000660502	0.0015625	0	0.003205128	0.001187648	0	0	0	0	0	0
DNMT3A	0.100775194	0.07661823	0.1	0.083411434	0.111111111	0.09976247	0.056818182	0.032594524	0.067567568	0.055072464	0.124087591	0.078125
AC012074.1	0.000968992	0.000660502	0	0	0	0	0.001262626	0	0.002252252	0	0	0
DTNB	0.111918605	0.167107001	0.14375	0.101218369	0.173076923	0.171021378	0.116161616	0.043024772	0.096846847	0.031884058	0.102189781	0.078125
ASXL2	0.218992248	0.266182299	0.23125	0.152764761	0.305555556	0.318289786	0.164141414	0.065189048	0.195945946	0.150724638	0.248175182	0.21875
KIF3C	0.076065891	0.092470277	0.08671875	0.046860356	0.146367521	0.095011876	0.051767677	0.0273794	0.078828829	0.063768116	0.094890511	0.015625
RAB10	1.473352713	1.686922061	1.64921875	1.032802249	1.851495726	1.694774347	0.970959596	1.628422425	1.288288288	1.715942029	1.708029197	1.421875
GAREM2	0.032945736	0.030383091	0.028125	0.028116214	0.02457265	0.022565321	0.021464646	0.006518905	0.022522523	0.020289855	0.02919708	0
HADHA	2.937984496	2.868560106	3.0796875	2.823805061	3.002136752	2.824228029	2.794191919	2.913950456	2.927927928	2.768115942	3.094890511	2.703125
HADHB	1.674418605	1.676354029	1.890625	1.582005623	1.61965812	1.666270784	1.587121212	1.890482399	1.445945946	1.869565217	1.744525547	1.46875
ADGRF3	0.000968992	0.000660502	0	0.002811621	0	0	0	0	0	0.002898551	0	0
SELENOI	0.169089147	0.171070013	0.15234375	0.13027179	0.176282051	0.172209026	0.141414141	0.070404172	0.222972973	0.185507246	0.175182482	0.140625
C2orf70	0.000968992	0.001321004	0.00078125	0.000937207	0	0.001187648	0	0	0	0	0	0
SLC35F6	0.387596899	0.417437252	0.36875	0.359887535	0.446581197	0.40736342	0.319444444	0.147327249	0.371621622	0.231884058	0.343065693	0.09375
CENPA	0.24370155	0.618890357	0.1734375	0.264292409	2.985042735	1.757719715	0.670454545	0.417209909	1.797297297	0.626086957	0.189781022	0.8125
MAPRE3	0.038275194	0.033025099	0.0578125	0.020618557	0.080128205	0.042755344	0.031565657	0.019556714	0.024774775	0.037681159	0.058394161	0.03125
TMEM214	0.30377907	0.36988111	0.28046875	0.26710403	0.41025641	0.342042755	0.253787879	0.136897001	0.364864865	0.185507246	0.335766423	0.125
AGBL5	0.215116279	0.21664465	0.21328125	0.18556701	0.284188034	0.250593824	0.179292929	0.10821382	0.153153153	0.101449275	0.167883212	0.1875
AC013472.3	0	0.000660502	0.0015625	0.000937207	0	0	0.001262626	0	0.004504505	0	0	0
AC013403.2	0.001937984	0.007265522	0.00234375	0.001874414	0.001068376	0.003562945	0.002525253	0	0	0	0.01459854	0
OST4	4.899224806	5.083883752	5.7125	5.044985942	4.91025641	4.881235154	4.91540404	5.25684485	4.880630631	5.133333333	5.03649635	4.796875
EMILIN1	0.009205426	0.00990753	0.00859375	0.011246485	0.003205128	0.008313539	0.002525253	0.002607562	0.009009009	0.011594203	0.01459854	0
KHK	0.14244186	0.165125495	0.08203125	0.070290534	0.094017094	0.122327791	0.045454545	0.035202086	0.06981982	0.089855072	0.087591241	0.109375
CGREF1	0.003875969	0.005284016	0.0015625	0.001874414	0.00534188	0.003562945	0.001262626	0	0	0.005797101	0	0
ABHD1	0.003875969	0.002642008	0.00234375	0.000937207	0.007478632	0	0.001262626	0	0.006756757	0	0	0
PREB	0.427810078	0.415455746	0.33359375	0.358950328	0.504273504	0.459619952	0.327020202	0.183833116	0.416666667	0.286956522	0.510948905	0.3125
SLC5A6	0.278585271	0.256274769	0.20390625	0.20524836	0.325854701	0.212589074	0.183080808	0.082138201	0.220720721	0.133333333	0.109489051	0.21875
ATRAID	2.423934109	2.381770145	2.35	2.301780694	2.340811966	2.317102138	2.195707071	2.195567145	2.105855856	1.982608696	2.153284672	2.078125
CAD	0.349806202	0.324306473	0.246875	0.254920337	0.323717949	0.305225653	0.218434343	0.075619296	0.236486486	0.205797101	0.204379562	0.140625
SLC30A3	0.000484496	0.001321004	0.0015625	0	0	0	0.001262626	0	0	0	0	0
UCN	0.003391473	0.002642008	0.00390625	0.003748828	0.002136752	0.005938242	0.006313131	0	0	0	0	0.03125
MPV17	0.564922481	0.63672391	0.6359375	0.457357076	0.723290598	0.635391924	0.516414141	0.307692308	0.518018018	0.472463768	0.364963504	0.234375
GTF3C2	0.235949612	0.298546896	0.17890625	0.196813496	0.41025641	0.319477435	0.22979798	0.100391134	0.240990991	0.15942029	0.211678832	0.203125
GTF3C2-AS1	0.000484496	0.001321004	0	0.000937207	0.002136752	0	0	0	0	0	0	0
AC074117.1	0.01744186	0.015852048	0.02109375	0.01968135	0.016025641	0.023752969	0.022727273	0.002607562	0.018018018	0.023188406	0.01459854	0.015625
EIF2B4	0.28875969	0.28665786	0.27421875	0.275538894	0.422008547	0.30760095	0.258838384	0.169491525	0.324324324	0.284057971	0.277372263	0.21875
SNX17	1.416182171	1.397622193	1.35	1.334582943	1.493589744	1.305225653	1.222222222	1.504563233	1.322072072	1.492753623	1.474452555	1.34375
ZNF513	0.039728682	0.042272127	0.05234375	0.031865042	0.075854701	0.073634204	0.041666667	0.022164276	0.036036036	0.060869565	0.072992701	0.0625
PPM1G	5.466569767	6.039630119	4.2828125	5.126522962	4.694444444	5.125890736	4.832070707	4.894393742	4.736486486	4.501449275	3.569343066	4.6875
NRBP1	0.907945736	0.891017173	0.94140625	0.929709466	1.18482906	0.895486936	0.917929293	1.192959583	0.961711712	0.834782609	0.766423358	1.078125
KRTCAP3	0.052810078	0.044914135	0.0484375	0.040299906	0.053418803	0.049881235	0.03030303	0.024771838	0.040540541	0.020289855	0.051094891	0
IFT172	0.027131783	0.036327609	0.028125	0.014995314	0.069444444	0.041567696	0.034090909	0.010430248	0.042792793	0.020289855	0.00729927	0.015625
FNDC4	0.176841085	0.200792602	0.25546875	0.180880975	0.236111111	0.181710214	0.170454545	0.102998696	0.15990991	0.130434783	0.175182482	0.171875
ZNF512	0.07751938	0.077278732	0.09140625	0.099343955	0.108974359	0.093824228	0.087121212	0.039113429	0.096846847	0.08115942	0.080291971	0.015625
CCDC121	0.005329457	0.00990753	0.01171875	0.00656045	0.006410256	0.017814727	0.017676768	0.005215124	0.011261261	0.008695652	0	0.046875
GPN1	0.397286822	0.401585205	0.32109375	0.383317713	0.568376068	0.480997625	0.38510101	0.220338983	0.457207207	0.350724638	0.408759124	0.203125
SUPT7L	0.242732558	0.310435931	0.29609375	0.170571696	0.344017094	0.387173397	0.212121212	0.091264668	0.227477477	0.226086957	0.306569343	0.109375
SLC4A1AP	0.542635659	0.680317041	0.5609375	0.513589503	0.837606838	0.836104513	0.612373737	0.271186441	0.556306306	0.376811594	0.554744526	0.21875
MRPL33	1.160368217	1.280713342	1.2046875	1.158388004	1.245726496	1.355106888	1.202020202	1.529335072	1.072072072	1.498550725	1.102189781	1.390625
RBKS	0.053294574	0.054821664	0.07734375	0.043111528	0.083333333	0.086698337	0.047979798	0.035202086	0.051801802	0.043478261	0.094890511	0
BABAM2	0.385658915	0.408850727	0.41015625	0.313964386	0.489316239	0.447743468	0.292929293	0.203389831	0.34009009	0.27826087	0.306569343	0.265625
FOSL2	0.126453488	0.070673712	0.19375	0.166822868	0.168803419	0.119952494	0.107323232	0.062581486	0.101351351	0.104347826	0.299270073	0.203125
AC104695.3	0	0	0	0	0	0	0.002525253	0	0.004504505	0.005797101	0	0
PLB1	0.003875969	0.002642008	0.0046875	0.001874414	0.009615385	0.003562945	0.001262626	0.006518905	0.004504505	0	0.00729927	0
AC092164.1	0.008236434	0.004623514	0.003125	0.017806935	0.007478632	0.005938242	0.015151515	0.003911343	0.015765766	0.005797101	0	0
PPP1CB	1.431686047	1.427344782	1.3109375	1.448922212	1.422008547	1.426365796	1.380050505	1.683181226	1.763513514	2.08115942	1.401459854	1.453125
SPDYA	0.002906977	0.005284016	0.003125	0.004686036	0.008547009	0.005938242	0	0	0.004504505	0.005797101	0	0
AC097724.1	0.000484496	0.000660502	0.0015625	0	0	0.002375297	0	0	0.002252252	0	0	0
TRMT61B	0.291182171	0.354029062	0.2671875	0.240862231	0.388888889	0.40736342	0.304292929	0.131681877	0.315315315	0.310144928	0.270072993	0.203125
WDR43	1.752422481	1.377807133	1.396875	1.887535145	2.142094017	1.60807601	1.738636364	1.659713168	2.245495495	1.860869565	1.335766423	1.46875
CLIP4	0.125	0.155217966	0.16953125	0.118088097	0.189102564	0.159144893	0.107323232	0.052151239	0.126126126	0.110144928	0.189781022	0.171875
YPEL5	0.177325581	0.19682959	0.35703125	0.152764761	0.272435897	0.236342043	0.204545455	0.132985658	0.22972973	0.255072464	0.386861314	0.1875
LBH	0	0.00330251	0.003125	0	0.003205128	0.003562945	0.001262626	0.002607562	0	0	0	0
LCLAT1	0.192829457	0.243725231	0.15859375	0.166822868	0.261752137	0.251781473	0.175505051	0.12125163	0.209459459	0.156521739	0.116788321	0.109375
GALNT14	0.001453488	0.001981506	0.00078125	0	0.001068376	0.001187648	0.001262626	0.001303781	0	0.002898551	0	0
CAPN14	0.000968992	0.001321004	0.00078125	0	0	0.001187648	0.002525253	0	0	0	0	0
EHD3	0.012112403	0.010568032	0.01171875	0.01968135	0.020299145	0.01543943	0.029040404	0.002607562	0.006756757	0.017391304	0.02919708	0
XDH	0.416666667	0.501321004	0.58671875	0.370196813	0.566239316	0.654394299	0.424242424	0.196870926	0.382882883	0.333333333	0.664233577	0.34375
AL121652.1	0.003875969	0.008586526	0.00859375	0.003748828	0.006410256	0.005938242	0.001262626	0	0.002252252	0	0.00729927	0
MEMO1	0.106589147	0.132100396	0.1203125	0.101218369	0.169871795	0.144893112	0.068181818	0.016949153	0.063063063	0.095652174	0.080291971	0
DPY30	1.973352713	2.14993395	1.840625	1.994376757	1.949786325	2.149643705	2.022727273	2.116036506	2.011261261	2.388405797	1.729927007	1.890625
SPAST	0.104651163	0.118890357	0.10703125	0.101218369	0.15491453	0.138954869	0.098484848	0.036505867	0.103603604	0.115942029	0.072992701	0.109375
AL121658.1	0.01501938	0.018494055	0.02109375	0.032802249	0.019230769	0.016627078	0.047979798	0.006518905	0.047297297	0.008695652	0.02189781	0.0625
SLC30A6	0.10998062	0.152575958	0.08671875	0.109653233	0.173076923	0.155581948	0.122474747	0.046936115	0.148648649	0.095652174	0.145985401	0.046875
YIPF4	0.563468992	0.682959049	0.578125	0.55388941	0.760683761	0.795724466	0.59469697	0.241199478	0.572072072	0.562318841	0.737226277	0.421875
AL133245.1	0.016472868	0.017833554	0.015625	0.0131209	0.022435897	0.029691211	0.012626263	0.002607562	0.042792793	0.008695652	0.02919708	0.046875
BIRC6	0.475290698	0.595112285	0.53984375	0.470477976	0.685897436	0.566508314	0.435606061	0.178617992	0.472972973	0.385507246	0.525547445	0.296875
TTC27	0.212693798	0.220607662	0.21484375	0.209934396	0.299145299	0.258907363	0.204545455	0.096479791	0.20045045	0.171014493	0.131386861	0.0625
LTBP1	0.034399225	0.043593131	0.03125	0.025304592	0.049145299	0.042755344	0.026515152	0.009126467	0.040540541	0.034782609	0.02189781	0.015625
RASGRP3	0.000484496	0.001321004	0.003125	0.000937207	0.004273504	0.003562945	0	0	0	0.008695652	0	0
AC020594.1	0.001453488	0.002642008	0.00078125	0	0.002136752	0.002375297	0	0	0.002252252	0	0	0
FAM98A	0.606589147	0.569352708	0.553125	0.556701031	0.706196581	0.562945368	0.553030303	0.340286832	0.702702703	0.565217391	0.525547445	0.1875
AC009414.2	0.090600775	0.079260238	0.10703125	0.092783505	0.107905983	0.124703088	0.08459596	0.018252934	0.067567568	0.066666667	0.080291971	0.015625
CRIM1	0.611434109	0.675033025	0.68671875	0.544517338	0.787393162	0.770783848	0.531565657	0.312907432	0.630630631	0.47826087	0.627737226	0.34375
FEZ2	0.953003876	1.080581242	0.9515625	0.978444236	1.363247863	1.281472684	0.976010101	1.242503259	1.20045045	1.037681159	0.868613139	1.140625
STRN	0.245155039	0.334214003	0.24375	0.232427366	0.324786325	0.344418052	0.196969697	0.104302477	0.259009009	0.188405797	0.226277372	0.265625
HEATR5B	0.03875969	0.042272127	0.04296875	0.031865042	0.067307692	0.058194774	0.021464646	0.011734029	0.038288288	0.023188406	0.065693431	0.09375
GPATCH11	0.250484496	0.307793923	0.19921875	0.164948454	0.27457265	0.359857482	0.198232323	0.198174707	0.245495495	0.269565217	0.226277372	0.1875
EIF2AK2	1.252422481	1.495376486	1.071875	1.083411434	1.22542735	1.337292162	1.256313131	1.362451108	1.216216216	1.15942029	0.927007299	1.390625
CEBPZOS	0.310077519	0.334214003	0.38125	0.339268978	0.491452991	0.429928741	0.40530303	0.222946545	0.468468468	0.275362319	0.437956204	0.28125
CEBPZ	1.358042636	1.318361955	1.00234375	1.226804124	0.960470085	1.204275534	1.090909091	1.338983051	1.022522523	1.188405797	0.890510949	1.15625
NDUFAF7	0.154554264	0.177014531	0.1578125	0.149015933	0.237179487	0.193586698	0.154040404	0.101694915	0.18018018	0.098550725	0.204379562	0.046875
PRKD3	0.261627907	0.350726552	0.26796875	0.238050609	0.324786325	0.305225653	0.25	0.065189048	0.31981982	0.272463768	0.218978102	0.171875
AC007391.1	0.000484496	0.000660502	0	0.000937207	0.001068376	0	0.002525253	0	0	0	0	0
QPCT	0.129360465	0.177675033	0.1765625	0.131208997	0.177350427	0.184085511	0.117424242	0.050847458	0.153153153	0.139130435	0.153284672	0.015625
CDC42EP3	0.591085271	0.670409511	0.62734375	0.594189316	0.603632479	0.604513064	0.470959596	0.263363755	0.536036036	0.411594203	0.562043796	0.484375
RMDN2	0.050387597	0.064068692	0.075	0.076850984	0.064102564	0.060570071	0.063131313	0.033898305	0.047297297	0.046376812	0.02919708	0
CYP1B1	0.021317829	0.025099075	0.028125	0.014995314	0.008547009	0.005938242	0.012626263	0	0.009009009	0.008695652	0.102189781	0
CYP1B1-AS1	0	0.000660502	0.00234375	0.001874414	0.002136752	0	0	0.001303781	0	0	0	0
ATL2	0.136143411	0.172391017	0.1078125	0.104029991	0.30982906	0.233966746	0.103535354	0.050847458	0.222972973	0.139130435	0.109489051	0.171875
HNRNPLL	0.276647287	0.29656539	0.240625	0.238050609	0.354700855	0.311163895	0.255050505	0.149934811	0.245495495	0.234782609	0.262773723	0.078125
GALM	0.138081395	0.13011889	0.12265625	0.120899719	0.179487179	0.154394299	0.112373737	0.059973924	0.148648649	0.08115942	0.138686131	0.015625
SRSF7	7.813953488	6.678335535	5.7734375	7.623242737	6.695512821	5.69239905	7.431818182	6.4589309	7.092342342	7.463768116	4.569343066	5.875
GEMIN6	0.915697674	0.907529723	0.8	0.929709466	1.204059829	1.009501188	0.916666667	1.238591917	0.993243243	1.005797101	0.605839416	0.875
DHX57	0.146317829	0.197490092	0.140625	0.124648547	0.194444444	0.204275534	0.128787879	0.049543677	0.177927928	0.098550725	0.065693431	0.046875
MORN2	0.75872093	0.825627477	0.7265625	0.646672915	0.895299145	0.857482185	0.680555556	0.371577575	0.677927928	0.713043478	0.715328467	0.375
SOS1	0.224806202	0.276089828	0.2390625	0.179943768	0.329059829	0.270783848	0.191919192	0.113428944	0.243243243	0.165217391	0.262773723	0.1875
CDKL4	0	0.001321004	0.00078125	0.000937207	0	0	0	0	0	0	0.00729927	0
MAP4K3	0.126937984	0.14663144	0.13125	0.119962512	0.166666667	0.17695962	0.075757576	0.059973924	0.108108108	0.066666667	0.138686131	0.0625
AC007388.1	0.10998062	0.112285337	0.10078125	0.101218369	0.114316239	0.131828979	0.083333333	0.0273794	0.072072072	0.092753623	0.102189781	0.03125
THUMPD2	0.252906977	0.274108322	0.22890625	0.208997188	0.314102564	0.289786223	0.220959596	0.129074316	0.240990991	0.176811594	0.211678832	0.203125
SLC8A1	0.03246124	0.057463672	0.015625	0.024367385	0.047008547	0.057007126	0.02020202	0.009126467	0.033783784	0.011594203	0.01459854	0.046875
EML4	0.323643411	0.418758256	0.30546875	0.310215558	0.420940171	0.356294537	0.289141414	0.139504563	0.295045045	0.24057971	0.255474453	0.140625
COX7A2L	2.316375969	2.239101717	2.3140625	2.313027179	2.146367521	2.268408551	2.257575758	2.281616688	2.36036036	2.614492754	2.912408759	1.875
MTA3	0.368217054	0.431968296	0.353125	0.291471415	0.466880342	0.408551069	0.285353535	0.234680574	0.297297297	0.353623188	0.364963504	0.109375
LINC01819	0.005813953	0.001981506	0.00546875	0.004686036	0.009615385	0.005938242	0.005050505	0	0	0.008695652	0.00729927	0
ZFP36L2	5.050387597	3.48348745	6.1875	5.919400187	4.200854701	6.598574822	6.53030303	4.312907432	3.065315315	5.156521739	3.671532847	6.265625
LINC01126	0	0.003963012	0.0015625	0.000937207	0	0.001187648	0.001262626	0.002607562	0.004504505	0	0	0.046875
AC010883.1	0.003391473	0.002642008	0.0046875	0.001874414	0.004273504	0.001187648	0.001262626	0	0.002252252	0	0.00729927	0
THADA	0.21996124	0.219286658	0.2078125	0.190253046	0.314102564	0.260095012	0.214646465	0.052151239	0.220720721	0.124637681	0.116788321	0.171875
PLEKHH2	0.050387597	0.094451783	0.04765625	0.029053421	0.067307692	0.06175772	0.041666667	0.016949153	0.051801802	0.028985507	0.051094891	0.125
C1GALT1C1L	0.02374031	0.019815059	0.01640625	0.021555764	0.028846154	0.026128266	0.011363636	0.006518905	0.013513514	0.023188406	0.01459854	0
DYNC2LI1	0.158430233	0.169749009	0.15390625	0.134957826	0.228632479	0.20783848	0.150252525	0.102998696	0.164414414	0.144927536	0.204379562	0.15625
ABCG8	0.007267442	0.001981506	0.00546875	0.008434864	0.00534188	0.007125891	0.005050505	0	0.009009009	0.005797101	0	0
LRPPRC	0.78875969	0.84676354	0.6453125	0.630740394	0.762820513	0.756532067	0.612373737	0.316818774	0.585585586	0.594202899	0.729927007	0.3125
AC019129.2	0.000968992	0.003963012	0	0.000937207	0	0.001187648	0.002525253	0	0.004504505	0	0	0.03125
PPM1B	0.159883721	0.221928666	0.16015625	0.129334583	0.308760684	0.250593824	0.15530303	0.074315515	0.265765766	0.171014493	0.226277372	0.125
SLC3A1	0	0.001321004	0.0015625	0.001874414	0.003205128	0	0.001262626	0	0	0	0.00729927	0
PREPL	0.207848837	0.200792602	0.221875	0.21180881	0.263888889	0.232779097	0.202020202	0.086049544	0.227477477	0.15942029	0.226277372	0.046875
CAMKMT	0.099806202	0.115587847	0.10859375	0.089971884	0.158119658	0.128266033	0.088383838	0.043024772	0.083333333	0.113043478	0.072992701	0.03125
SIX3	0.000968992	0	0.00078125	0	0.001068376	0.001187648	0	0	0	0	0	0
SIX2	0.062015504	0.042932629	0.06328125	0.052483599	0.068376068	0.062945368	0.045454545	0.035202086	0.054054054	0.055072464	0.04379562	0.03125
AC093702.1	0.002906977	0	0.0015625	0.000937207	0	0.001187648	0.002525253	0	0	0	0	0
SRBD1	0.257751938	0.393659181	0.27265625	0.212746017	0.466880342	0.43824228	0.314393939	0.155149935	0.301801802	0.208695652	0.284671533	0.125
PRKCE	0.022771318	0.019815059	0.0265625	0.008434864	0.030982906	0.013064133	0.007575758	0.005215124	0.013513514	0.005797101	0.02189781	0.0625
EPAS1	0.289244186	0.375825627	0.4109375	0.245548266	0.324786325	0.327790974	0.227272727	0.129074316	0.322072072	0.304347826	0.350364964	0.15625
ATP6V1E2	0.072189922	0.07001321	0.0671875	0.095595127	0.084401709	0.07719715	0.079545455	0.052151239	0.094594595	0.049275362	0.102189781	0.0625
RHOQ	0.270833333	0.278071334	0.30703125	0.264292409	0.361111111	0.287410926	0.251262626	0.074315515	0.207207207	0.205797101	0.489051095	0.1875
PIGF	0.478197674	0.535667107	0.43125	0.388940956	0.557692308	0.56888361	0.402777778	0.259452412	0.459459459	0.272463768	0.437956204	0.40625
CRIPT	0.722868217	0.814398943	0.76875	0.665417057	0.889957265	0.928741093	0.768939394	0.599739244	0.788288288	0.704347826	0.686131387	0.453125
SOCS5	0.114825581	0.108322325	0.14140625	0.112464855	0.179487179	0.17695962	0.111111111	0.037809648	0.137387387	0.075362319	0.094890511	0.015625
AC016722.3	0.000484496	0.000660502	0.00078125	0.002811621	0.001068376	0.001187648	0	0	0	0	0	0
LINC01118	0.002906977	0.002642008	0.0015625	0.001874414	0.003205128	0.003562945	0.002525253	0	0	0	0	0
LINC01119	0.004360465	0.005284016	0.0015625	0.005623243	0.006410256	0.004750594	0.001262626	0	0.002252252	0	0	0
AC016722.2	0.001453488	0	0	0.000937207	0.001068376	0.001187648	0	0	0	0	0	0
MCFD2	1.552325581	1.561426684	1.440625	1.599812559	1.675213675	1.690023753	1.763888889	1.601043025	1.65990991	1.579710145	1.715328467	1.453125
TTC7A	0.115310078	0.13011889	0.109375	0.091846298	0.117521368	0.111638955	0.093434343	0.033898305	0.051801802	0.107246377	0.189781022	0.046875
AC093732.1	0.002422481	0.001321004	0	0.000937207	0.001068376	0	0	0.003911343	0	0	0.00729927	0
STPG4	0.00872093	0.011228534	0.01015625	0.00656045	0.00534188	0.009501188	0.008838384	0.002607562	0.009009009	0.017391304	0.01459854	0
AC073283.1	0.000968992	0.002642008	0.00078125	0.000937207	0	0.002375297	0.001262626	0	0.004504505	0	0	0
CALM2	8.25872093	9.616248349	9.13203125	9.840674789	16.62820513	12.53325416	11.98611111	10.98826597	15.20495495	12.31594203	8.562043796	8.984375
AC106869.1	0.002422481	0.001321004	0.003125	0.001874414	0.003205128	0.001187648	0	0.003911343	0.002252252	0	0	0
EPCAM	0.474321705	0.50990753	0.28984375	0.400187441	0.391025641	0.433491686	0.289141414	0.211212516	0.328828829	0.313043478	0.364963504	0.25
MSH2	0.889050388	0.976882431	0.58203125	0.561387067	0.427350427	0.636579572	0.421717172	0.294654498	0.322072072	0.513043478	0.467153285	0.21875
KCNK12	0.003391473	0.001981506	0.00390625	0.000937207	0.001068376	0	0.002525253	0.002607562	0.002252252	0	0	0
MSH6	1.8125	1.21994716	1.01875	1.356138707	0.47542735	0.470308789	1.046717172	1.289439374	0.738738739	1.144927536	0.635036496	1.125
FBXO11	0.285368217	0.367239102	0.2921875	0.3158388	0.43482906	0.404988124	0.303030303	0.119947849	0.369369369	0.257971014	0.364963504	0.265625
AC079807.1	0.003391473	0.001981506	0.00078125	0.001874414	0.001068376	0.001187648	0	0	0	0.002898551	0	0.03125
FOXN2	0.281007752	0.27014531	0.24609375	0.203373946	0.349358974	0.233966746	0.188131313	0.129074316	0.245495495	0.185507246	0.291970803	0.171875
AC093635.1	0.014534884	0.013870542	0.0109375	0.01968135	0.018162393	0.013064133	0.016414141	0.002607562	0.033783784	0.014492754	0.01459854	0
PPP1R21	0.078972868	0.107661823	0.09375	0.064667291	0.125	0.118764846	0.071969697	0.041720991	0.096846847	0.084057971	0.102189781	0.015625
STON1	0.005329457	0.009247028	0.0046875	0.008434864	0.009615385	0.007125891	0.011363636	0.003911343	0.02027027	0.002898551	0	0.015625
AC073082.1	0.000968992	0.001321004	0	0.000937207	0.001068376	0	0	0	0	0	0	0
ASB3	0.063953488	0.080581242	0.07421875	0.060918463	0.086538462	0.07719715	0.046717172	0.019556714	0.072072072	0.08115942	0.065693431	0.046875
CHAC2	0.340600775	0.375825627	0.28359375	0.308341143	0.366452991	0.359857482	0.236111111	0.157757497	0.292792793	0.336231884	0.109489051	0.09375
ERLEC1	0.686046512	0.838837517	0.79140625	0.641049672	0.898504274	0.874109264	0.688131313	0.40547588	0.682432432	0.637681159	1.124087591	0.421875
GPR75	0.001453488	0.001321004	0.0015625	0.003748828	0.001068376	0.004750594	0.002525253	0	0.006756757	0	0	0
PSME4	0.264534884	0.325627477	0.3	0.281162137	0.416666667	0.388361045	0.263888889	0.059973924	0.243243243	0.153623188	0.321167883	0.21875
ACYP2	0.146802326	0.176354029	0.215625	0.118088097	0.191239316	0.216152019	0.138888889	0.078226858	0.162162162	0.156521739	0.233576642	0
AC008280.3	0.002422481	0.000660502	0.0015625	0.000937207	0.001068376	0.001187648	0	0	0.002252252	0	0.02189781	0
C2orf73	0.001937984	0.000660502	0.00234375	0.000937207	0.001068376	0	0	0	0	0	0.00729927	0
SPTBN1	0.770348837	0.741083223	0.8078125	0.881911903	1.262820513	0.899049881	1.011363636	0.653194263	1.065315315	0.591304348	0.795620438	0.765625
EML6	0.009689922	0.015852048	0.00703125	0.007497657	0.007478632	0.009501188	0.007575758	0.003911343	0.006756757	0	0.00729927	0
RTN4	9.439922481	8.35006605	8.48203125	9.699156514	8.701923077	8.339667458	8.678030303	7.4863103	9.195945946	8.075362319	8.824817518	7.09375
CLHC1	0.038275194	0.040290621	0.05	0.026241799	0.072649573	0.057007126	0.041666667	0.002607562	0.038288288	0.026086957	0.051094891	0.046875
AC012358.1	0.000484496	0.002642008	0.00078125	0.000937207	0.001068376	0	0.001262626	0	0.002252252	0	0	0
RPS27A	83.15116279	81.31836196	82.046875	79.64948454	77.39423077	79.60807601	77.75252525	78.48239896	74.72972973	82.48405797	84.79562044	72.21875
MTIF2	0.96124031	0.999339498	0.8078125	0.899718838	1.054487179	1.064133017	0.881313131	1.091264668	0.88963964	0.872463768	0.927007299	0.90625
AC012358.3	0.003875969	0.003963012	0.00546875	0.003748828	0.004273504	0.007125891	0.002525253	0	0	0	0.01459854	0.046875
CCDC88A	0.92005814	1.031043593	0.94140625	0.949390815	1.55982906	1.250593824	1.069444444	1.130378096	1.306306306	0.910144928	0.948905109	1.40625
CFAP36	0.769864341	0.896301189	0.79296875	0.706654171	0.971153846	0.861045131	0.761363636	0.651890482	0.698198198	0.582608696	1.04379562	0.765625
[truncated: 15,101 more rows]
