# Supplementary material for: Knockdown of UTX/KDM6A Enriches Precursor Cell Populations in Urothelial Cell Cultures and Cell Lines
Source: Cancers (Basel). 2020 Apr 21;12(4):1023. doi: 10.3390/cancers12041023 (PMC7226239; doi:10.3390/cancers12041023)
Supplement: Supplementary file 1 [file cancers-12-01023-s001.zip › sup. Table 3 - RNAseq HBLAK UTX siRNA day 2.xlsx]

## Sheet: Overview - p=0,05; |FC|>=1,5
		Bonferoni:	p<=0,05				FDR:	p<=0,05				p-value:	p<=0,05					Upregulated	Downregulated
		|FC|:	>=1,5				|FC|:	>=1,5				|FC|:	>=1,5					496	1158
Comparison		Genes		up and down	ncRNA		Genes		up and down	ncRNA		Genes		up and down	ncRNA
HBLAK si cont vs HBLAK si UTX,		1654		496	5		2674		942	30		3452		1350	59
				1158	14				1732	41				2102	82
		Bonferoni:	p<=0,05				FDR:	p<=0,05				p-value:	p<=0,05
		|FC|:	>=2				|FC|:	>=2				|FC|:	>=2
Comparison		Genes		up and down	ncRNA		Genes		up and down	ncRNA		Genes		up and down	ncRNA
HBLAK si cont vs HBLAK si UTX,		769		189	3		1247		406	21		1758		684	45
				580	10				841	28				1074	56
Explanations:								Created from: (at 25 May 2017 16:42:12)
								ftp.ensembl.org/pub/current_fasta/homo_sapiens/dna/Homo_sapiens.GRCh38.dna.chromosome.1.fa.gz
											Transcript Variants in DB:	222326
											Annotations in DB:	58174
											detected Transcripts: ~	30000
	Sample1 vs Sample2
Feature ID	P-value	FC	Bonferroni	FDR				trimming, mapping, statistics and filtering was done with:
Abca1	8.21797e-08	2.03001	0.00400289	1.02876e-06				CLC Genomics Workbench Version 12.0.2
Abca17	9.55505e-06	-2.29163	0.465417	9.05832e-05

## Sheet: HBLAK si cont vs. HBLAK si UTX
58174		HBLAK si cont vs HBLAK si UTX,
Count	Feature ID	EDGE test: HBLAK si cont vs HBLAK si UTX, tagwise dispersions - P-value	EDGE test: HBLAK si cont vs HBLAK si UTX, tagwise dispersions - Fold change	EDGE test: HBLAK si cont vs HBLAK si UTX, tagwise dispersions - Bonferroni	EDGE test: HBLAK si cont vs HBLAK si UTX, tagwise dispersions - FDR p-value correction	Annotations - Database	Annotations - Database identifier	Annotations - Database symbol	Annotations - Qualifier	GO biological process	GO cellular component	GO molecular function	Annotations - Database object name	Annotations - Synonym	Annotations - Database object type	Annotations - Taxon ID	Annotations - Date	Annotations - Assigned by	Annotations - Annotation extension	Annotations - Gene product form ID	Annotations - Chromosome	Annotations - Chromosomal location	Annotations - UniGene ID	Annotations - Source	Probe type	Annotations - Transcript ID
1	5_8S_rRNA_1	1	1	1	1
1	5_8S_rRNA_2	1	1	1	1
1	5_8S_rRNA_3	1	1	1	1
1	5_8S_rRNA_4	1	1	1	1
1	5_8S_rRNA_5	1	1	1	1
1	5S_rRNA_1	1	1	1	1
1	5S_rRNA_10	1	1	1	1
1	5S_rRNA_11	1	1	1	1
1	5S_rRNA_12	1	1	1	1
1	5S_rRNA_13	1	1	1	1
1	5S_rRNA_14	1	1	1	1
1	5S_rRNA_15	1	1	1	1
1	5S_rRNA_16	1	1	1	1
1	5S_rRNA_2	1	1	1	1
1	5S_rRNA_3	1	1	1	1
1	5S_rRNA_4	1	1	1	1
1	5S_rRNA_5	1	1	1	1
1	5S_rRNA_6	1	1	1	1
1	5S_rRNA_7	1	1	1	1
1	5S_rRNA_8	1	1	1	1
1	5S_rRNA_9	1	1	1	1
1	7SK_1	1	1	1	1
1	7SK_2	1	1	1	1
1	7SK_3	1	1	1	1
1	7SK_4	1	1	1	1
1	7SK_5	1	1	1	1
1	7SK_6	1	1	1	1
1	7SK_7	1	1	1	1
1	A1BG	1	1	1	1	UniProtKB	P04217	A1BG		0002576 // platelet degranulation (Reactome:R-HSA-114608 [TAS]) /// 0008150 // biological_process (GO_REF:0000015 [ND]) /// 0043312 // neutrophil degranulation (Reactome:R-HSA-6798695 [TAS])	0034774 // secretory granule lumen (Reactome:R-HSA-6798748 [TAS]) /// 1904813 // ficolin-1-rich granule lumen (Reactome:R-HSA-6800434 [TAS]) /// 0005576 // extracellular region (Reactome:R-HSA-6798748 [TAS]) /// 0070062 // extracellular exosome (PMID:19056867 [IDA]) /// 0072562 // blood microparticle (PMID:22516433 [IDA]) /// 0031093 // platelet alpha granule lumen (Reactome:R-HSA-481007 [TAS]) /…	0003674 // molecular_function (GO_REF:0000015 [ND])	Alpha-1B-glycoprotein	A1BG_HUMAN|A1BG	protein	taxon:9606	20170526	Reactome			19	complement(58345178..58353499)	ENSG00000121410	ensembl_havana	protein_coding	OTTHUMG00000183507
1	A1BG-AS1	0.255722	-9.84664	1	1																19	58347751..58355183	ENSG00000268895	havana	antisense	OTTHUMG00000183508
1	A1CF	0.690739	1.55758	1	1	UniProtKB	Q9NQ94	A1CF		0006397 // mRNA processing (GO_REF:0000037 [IEA] UniProtKB-KW:KW-0507) /// 0050821 // protein stabilization (PMID:12881431 [IDA]) /// 0016556 // mRNA modification (GO_REF:0000002 [IEA] InterPro:IPR033111) /// 0016554 // cytidine to uridine editing (Reactome:R-HSA-72200 [TAS])	0005737 // cytoplasm (PMID:12881431 [IDA]) /// 0005654 // nucleoplasm (Reactome:R-HSA-77608 [TAS]) /// 0005654 // nucleoplasm (Reactome:R-HSA-83677 [TAS]) /// 0005783 // endoplasmic reticulum (GO_REF:0000039 [IEA] UniProtKB-SubCell:SL-0095) /// 0030895 // apolipoprotein B mRNA editing enzyme complex (PMID:10781591 [IDA]) /// 0005654 // nucleoplasm (Reactome:R-HSA-77609 [TAS]) /// 0005654 // nucle…	0005515 // protein binding (PMID:10669759 [IPI] UniProtKB:P41238) /// 0005515 // protein binding (PMID:25416956 [IPI] UniProtKB:Q13643) /// 0003725 // double-stranded RNA binding (PMID:11871661 [IDA]) /// 0003723 // RNA binding (PMID:10669759 [TAS]) /// 0005515 // protein binding (PMID:25416956 [IPI] UniProtKB:Q13077) /// 0005515 // protein binding (PMID:12896982 [IPI] UniProtKB:O14787) /// 00037…	APOBEC1 complementation factor	A1CF_HUMAN|A1CF|ACF|ASP	protein	taxon:9606	20061106	PINC			10	complement(50799409..50885675)	ENSG00000148584	ensembl_havana	protein_coding	OTTHUMG00000018240
1	A2M	1	1	1	1	UniProtKB	P01023	A2M		0002576 // platelet degranulation (Reactome:R-HSA-114608 [TAS]) /// 0007597 // blood coagulation, intrinsic pathway (Reactome:R-HSA-140837 [TAS]) /// 0043547 // positive regulation of GTPase activity (GO_REF:0000108 [IEA] GO:0005096) /// 0048863 // stem cell differentiation (GO_REF:0000107 [IEA] UniProtKB:Q6GQT1|ensembl:ENSMUSP00000032203) /// 0051056 // regulation of small GTPase mediated signal…	0005576 // extracellular region (Reactome:R-HSA-1454781 [TAS]) /// 0005576 // extracellular region (PMID:14718574 [NAS]) /// 0005576 // extracellular region (Reactome:R-HSA-481007 [TAS]) /// 0070062 // extracellular exosome (PMID:20458337 [IDA]) /// 0070062 // extracellular exosome (PMID:23533145 [IDA]) /// 0070062 // extracellular exosome (PMID:23376485 [IDA]) /// 0005576 // extracellular region…	0019838 // growth factor binding (PMID:9398211 [IDA]) /// 0005102 // receptor binding (PMID:15226301 [IMP]) /// 0048306 // calcium-dependent protein binding (PMID:15226301 [IPI] UniProtKB:P04083) /// 0048306 // calcium-dependent protein binding (PMID:15226301 [IPI] UniProtKB:P79134) /// 0019899 // enzyme binding (PMID:11435418 [IPI] UniProtKB:P04180) /// 0004867 // serine-type endopeptidase inhib…	Alpha-2-macroglobulin	A2MG_HUMAN|A2M|CPAMD5|FWP007	protein	taxon:9606	20090415	UniProt			12	complement(9067664..9116229)	ENSG00000175899	ensembl_havana	protein_coding	OTTHUMG00000150267
1	A2M-AS1	0.629702	1.29152	1	1																12	9065177..9068060	ENSG00000245105	havana	antisense	OTTHUMG00000168289
1	A2ML1	1	1	1	1	UniProtKB	A8K2U0	A2ML1		0052548 // regulation of endopeptidase activity (PMID:16298998 [IDA]) /// 0010951 // negative regulation of endopeptidase activity (GO_REF:0000108 [IEA] GO:0004866) /// 0010951 // negative regulation of endopeptidase activity (GO_REF:0000108 [IEA] GO:0004867)	0070062 // extracellular exosome (PMID:23376485 [IDA]) /// 0005615 // extracellular space (PMID:16298998 [IDA]) /// 0070062 // extracellular exosome (PMID:19199708 [IDA])	0004867 // serine-type endopeptidase inhibitor activity (GO_REF:0000037 [IEA] UniProtKB-KW:KW-0722) /// 0030414 // peptidase inhibitor activity (PMID:16298998 [IDA])	Alpha-2-macroglobulin-like protein 1	A2ML1_HUMAN|A2ML1|CPAMD9	protein	taxon:9606	20170826	UniProt			12	8822472..8887001	ENSG00000166535	ensembl_havana	protein_coding	OTTHUMG00000128499
1	A2ML1-AS1	1	1	1	1																12	complement(8776219..8830947)	ENSG00000256661	havana	antisense	OTTHUMG00000168273
1	A2ML1-AS2	1	1	1	1																12	complement(8819816..8820713)	ENSG00000256904	havana	antisense	OTTHUMG00000168274
1	A2MP1	1	1	1	1																12	complement(9228533..9275817)	ENSG00000256069	havana	transcribed_unprocessed_pseudogene	OTTHUMG00000168334
1	A3GALT2	1	-3.9329	1	1	UniProtKB	U3KPV4	A3GALT2		0006688 // glycosphingolipid biosynthetic process (GO_REF:0000107 [IEA] UniProtKB:Q3V1N9|ensembl:ENSMUSP00000030585) /// 0009247 // glycolipid biosynthetic process (GO_REF:0000033 [IBA] PANTHER:PTN000049004) /// 0006688 // glycosphingolipid biosynthetic process (GO_REF:0000107 [IEA] UniProtKB:A0A4Z3|ensembl:ENSRNOP00000007851) /// 0030259 // lipid glycosylation (GO_REF:0000033 [IBA] PANTHER:PTN00…	0016021 // integral component of membrane (GO_REF:0000037 [IEA] UniProtKB-KW:KW-0812) /// 0005794 // Golgi apparatus (GO_REF:0000033 [IBA] PANTHER:PTN000049004) /// 0031982 // vesicle (GO_REF:0000033 [IBA] PANTHER:PTN000049004) /// 0032580 // Golgi cisterna membrane (GO_REF:0000039 [IEA] UniProtKB-SubCell:SL-0136)	0001962 // alpha-1,3-galactosyltransferase activity (PMID:18630988 [IDA]) /// 0016757 // transferase activity, transferring glycosyl groups (GO_REF:0000033 [IBA] PANTHER:PTN000049004) /// 0046872 // metal ion binding (GO_REF:0000037 [IEA] UniProtKB-KW:KW-0479) /// 0047276 // N-acetyllactosaminide 3-alpha-galactosyltransferase activity (GO_REF:0000003 [IEA] EC:2.4.1.87)	Alpha-1,3-galactosyltransferase 2	A3LT2_HUMAN|A3GALT2|A3GALT2P|IGBS3S	protein	taxon:9606	20160916	GO_Central			1	complement(33306766..33321098)	ENSG00000184389	ensembl_havana	protein_coding	OTTHUMG00000004125
1	A4GALT	0.0471657	-1.27716	1	0.365842	UniProtKB	Q9NPC4	A4GALT		0006688 // glycosphingolipid biosynthetic process (PMID:10748143 [NAS]) /// 0001576 // globoside biosynthetic process (GO_REF:0000107 [IEA] UniProtKB:Q67BJ4|ensembl:ENSMUSP00000129719) /// 0006486 // protein glycosylation (GO_REF:0000041 [IEA] UniPathway:UPA00378) /// 0007009 // plasma membrane organization (PMID:10747952 [IDA])	0016020 // membrane (PMID:10748143 [IDA]) /// 0030173 // integral component of Golgi membrane (PMID:10748143 [NAS]) /// 0070062 // extracellular exosome (PMID:23376485 [IDA])	0008378 // galactosyltransferase activity (PMID:10748143 [IDA]) /// 0008378 // galactosyltransferase activity (PMID:10747952 [IDA]) /// 0050512 // lactosylceramide 4-alpha-galactosyltransferase activity (GO_REF:0000003 [IEA] EC:2.4.1.228) /// 0015643 // toxic substance binding (GO_REF:0000107 [IEA] UniProtKB:Q67BJ4|ensembl:ENSMUSP00000129719)	Lactosylceramide 4-alpha-galactosyltransferase	A4GAT_HUMAN|A4GALT|A14GALT|A4GALT1	protein	taxon:9606	20170826	Ensembl			22	complement(42692121..42721298)	ENSG00000128274	ensembl_havana	protein_coding	OTTHUMG00000150744
1	A4GNT	1	-2.00782	1	1	UniProtKB	Q9UNA3	A4GNT		0016266 // O-glycan processing (Reactome:R-HSA-913709 [TAS]) /// 0005975 // carbohydrate metabolic process (PMID:10430883 [TAS]) /// 0006493 // protein O-linked glycosylation (PMID:10430883 [TAS]) /// 0009101 // glycoprotein biosynthetic process (PMID:10430883 [IDA]) /// 0050680 // negative regulation of epithelial cell proliferation (GO_REF:0000107 [IEA] UniProtKB:Q14BT6|ensembl:ENSMUSP000000456…	0016021 // integral component of membrane (GO_REF:0000037 [IEA] UniProtKB-KW:KW-0812) /// 0000139 // Golgi membrane (Reactome:R-HSA-5694487 [TAS]) /// 0016020 // membrane (PMID:10430883 [TAS])	0008375 // acetylglucosaminyltransferase activity (PMID:10430883 [IDA]) /// 0008375 // acetylglucosaminyltransferase activity (Reactome:R-HSA-5694487 [TAS])	Alpha-1,4-N-acetylglucosaminyltransferase	A4GCT_HUMAN|A4GNT	protein	taxon:9606	20150521	Reactome			3	complement(138123718..138132387)	ENSG00000118017	ensembl_havana	protein_coding	OTTHUMG00000159820
1	AA06	1	1	1	1																17	complement(33529787..33533760)	ENSG00000265544	havana	sense_intronic	OTTHUMG00000179663
1	CTC-360G5.8	1.05935e-07	-157.172	0.00616268	3.75087e-06																19	complement(38915404..38949855)	ENSG00000269547	havana	protein_coding	OTTHUMG00000182716
1	AACS	0.333401	-1.08291	1	1	UniProtKB	Q86V21	AACS		0006631 // fatty acid metabolic process (GO_REF:0000037 [IEA] UniProtKB-KW:KW-0276) /// 0001889 // liver development (GO_REF:0000107 [IEA] UniProtKB:Q9JMI1|ensembl:ENSRNOP00000001292) /// 0060612 // adipose tissue development (GO_REF:0000107 [IEA] UniProtKB:Q9JMI1|ensembl:ENSRNOP00000001292) /// 0042493 // response to drug (GO_REF:0000107 [IEA] UniProtKB:Q9JMI1|ensembl:ENSRNOP00000001292) /// 007…	0005829 // cytosol (Reactome:R-HSA-5694494 [TAS])	0047760 // butyrate-CoA ligase activity (GO_REF:0000107 [IEA] UniProtKB:Q9JMI1|ensembl:ENSRNOP00000001292) /// 0005524 // ATP binding (GO_REF:0000037 [IEA] UniProtKB-KW:KW-0067) /// 0005515 // protein binding (PMID:25416956 [IPI] UniProtKB:Q96DZ9) /// 0030729 // acetoacetate-CoA ligase activity (Reactome:R-HSA-5694494 [TAS])	Acetoacetyl-CoA synthetase	AACS_HUMAN|AACS|ACSF1	protein	taxon:9606	20170826	Ensembl			12	125065379..125143333	ENSG00000081760	ensembl_havana	protein_coding	OTTHUMG00000168550
1	AACSP1	1	1	1	1																5	complement(178764861..178818435)	ENSG00000250420	havana	transcribed_unprocessed_pseudogene	OTTHUMG00000163584
1	AADAC	1	1	1	1	UniProtKB	P22760	AADAC		0009056 // catabolic process (GO_REF:0000033 [IBA] PANTHER:PTN000546123) /// 0010898 // positive regulation of triglyceride catabolic process (GO_REF:0000024 [ISS] UniProtKB:Q99PG0) /// 0006805 // xenobiotic metabolic process (Reactome:R-HSA-211945 [TAS]) /// 0010898 // positive regulation of triglyceride catabolic process (GO_REF:0000033 [IBA] PANTHER:PTN000546257)	0016021 // integral component of membrane (GO_REF:0000037 [IEA] UniProtKB-KW:KW-0812) /// 0005789 // endoplasmic reticulum membrane (Reactome:R-HSA-5689000 [TAS]) /// 0005789 // endoplasmic reticulum membrane (PMID:15152005 [IDA]) /// 0005789 // endoplasmic reticulum membrane (PMID:19339378 [IDA]) /// 0031090 // organelle membrane (GO_REF:0000039 [IEA] UniProtKB-SubCell:SL-0165) /// 0005789 // en…	0019213 // deacetylase activity (Reactome:R-HSA-5689000 [TAS]) /// 0004806 // triglyceride lipase activity (GO_REF:0000024 [ISS] UniProtKB:Q99PG0) /// 0017171 // serine hydrolase activity (PMID:17936933 [IDA]) /// 0003824 // catalytic activity (PMID:8063807 [TAS]) /// 0004806 // triglyceride lipase activity (GO_REF:0000033 [IBA] PANTHER:PTN000546257) /// 0019213 // deacetylase activity (PMID:9665…	Arylacetamide deacetylase	AAAD_HUMAN|AADAC|DAC	protein	taxon:9606	20030904	PINC			3	151814037..151828488	ENSG00000114771	ensembl_havana	protein_coding	OTTHUMG00000159876
1	AADACL2	1	1	1	1	UniProtKB	Q6P093	AADACL2		0009056 // catabolic process (GO_REF:0000033 [IBA] PANTHER:PTN000546123)	0005576 // extracellular region (GO_REF:0000039 [IEA] UniProtKB-SubCell:SL-0243) /// 0016021 // integral component of membrane (GO_REF:0000002 [IEA] InterPro:IPR017157)	0016787 // hydrolase activity (GO_REF:0000033 [IBA] PANTHER:PTN000546123) /// 0052689 // carboxylic ester hydrolase activity (GO_REF:0000002 [IEA] InterPro:IPR017157)	Arylacetamide deacetylase-like 2	ADCL2_HUMAN|AADACL2	protein	taxon:9606	20170826	UniProt			3	151733916..151761339	ENSG00000197953	ensembl_havana	protein_coding	OTTHUMG00000155914
1	AADACL2-AS1	1	1	1	1																3	complement(151751443..151928175)	ENSG00000242908	havana	antisense	OTTHUMG00000159877
1	AADACL3	1	1	1	1	UniProtKB	Q5VUY0	AADACL3		0009056 // catabolic process (GO_REF:0000033 [IBA] PANTHER:PTN000546123)		0016787 // hydrolase activity (GO_REF:0000033 [IBA] PANTHER:PTN000546123)	Arylacetamide deacetylase-like 3	ADCL3_HUMAN|AADACL3	protein	taxon:9606	20160307	GO_Central			1	12716115..12728759	ENSG00000188984	ensembl_havana	protein_coding	OTTHUMG00000001887
1	AADACL4	1	1	1	1	UniProtKB	Q5VUY2	AADACL4		0009056 // catabolic process (GO_REF:0000033 [IBA] PANTHER:PTN000546123)	0016021 // integral component of membrane (GO_REF:0000037 [IEA] UniProtKB-KW:KW-0812)	0016787 // hydrolase activity (GO_REF:0000033 [IBA] PANTHER:PTN000546123) /// 0052689 // carboxylic ester hydrolase activity (GO_REF:0000002 [IEA] InterPro:IPR017157)	Arylacetamide deacetylase-like 4	ADCL4_HUMAN|AADACL4	protein	taxon:9606	20160307	GO_Central			1	12644547..12667086	ENSG00000204518	ensembl_havana	protein_coding	OTTHUMG00000001889
1	AADACP1	1	-2.00392	1	1																3	151770428..151784894	ENSG00000240602	havana	transcribed_unprocessed_pseudogene	OTTHUMG00000159879
1	AADAT	0.287736	-1.10259	1	1	UniProtKB	Q8N5Z0	AADAT		0070189 // kynurenine metabolic process (PMID:18620547 [IDA]) /// 0097052 // L-kynurenine metabolic process (GO_REF:0000108 [IEA] GO:0016212) /// 0006569 // tryptophan catabolic process (Reactome:R-HSA-71240 [TAS]) /// 0019441 // tryptophan catabolic process to kynurenine (GO_REF:0000107 [IEA] UniProtKB:Q64602|ensembl:ENSRNOP00000015974) /// 0033512 // L-lysine catabolic process to acetyl-CoA via…	0005759 // mitochondrial matrix (Reactome:R-HSA-508561 [TAS]) /// 0005759 // mitochondrial matrix (Reactome:R-HSA-893583 [TAS]) /// 0005759 // mitochondrial matrix (Reactome:R-HSA-70952 [TAS])	0016212 // kynurenine-oxoglutarate transaminase activity (PMID:18620547 [IDA]) /// 0047536 // 2-aminoadipate transaminase activity (PMID:18056995 [EXP]) /// 0047536 // 2-aminoadipate transaminase activity (PMID:18620547 [IDA]) /// 0016212 // kynurenine-oxoglutarate transaminase activity (Reactome:R-HSA-893583 [TAS]) /// 0030170 // pyridoxal phosphate binding (GO_REF:0000107 [IEA] UniProtKB:Q64602…	Kynurenine/alpha-aminoadipate aminotransferase, mitochondrial	AADAT_HUMAN|AADAT|KAT2	protein	taxon:9606	20130528	Reactome			4	complement(170060222..170091699)	ENSG00000109576	ensembl_havana	protein_coding	OTTHUMG00000160912
1	AAED1	0.396431	-1.06811	1	1	UniProtKB	Q7RTV5	AAED1		0098869 // cellular oxidant detoxification (GO_REF:0000108 [IEA] GO:0016209) /// 0055114 // oxidation-reduction process (GO_REF:0000033 [IBA] PANTHER:PTN002008122)		0016209 // antioxidant activity (GO_REF:0000033 [IBA] PANTHER:PTN002008122)	Thioredoxin-like protein AAED1	AAED1_HUMAN|AAED1|C9orf21	protein	taxon:9606	20160616	GO_Central			9	complement(96639577..96655303)	ENSG00000158122	ensembl_havana	protein_coding	OTTHUMG00000020299
1	AAGAB	0.0184439	1.16355	1	0.170663	UniProtKB	Q6PD74	AAGAB		0015031 // protein transport (GO_REF:0000037 [IEA] UniProtKB-KW:KW-0653)	0005737 // cytoplasm (GO_REF:0000054 [IDA]) /// 0005829 // cytosol (GO_REF:0000052 [IDA]) /// 0016607 // nuclear speck (GO_REF:0000052 [IDA])	0005515 // protein binding (PMID:25416956 [IPI] UniProtKB:Q96ES5) /// 0005515 // protein binding (PMID:25416956 [IPI] UniProtKB:P53680) /// 0005515 // protein binding (PMID:25416956 [IPI] UniProtKB:Q96PC3)	Alpha- and gamma-adaptin-binding protein p34	AAGAB_HUMAN|AAGAB	protein	taxon:9606	20170829	IntAct			15	complement(67201033..67255195)	ENSG00000103591	ensembl_havana	protein_coding	OTTHUMG00000172246
1	AAK1	0.0346609	1.17719	1	0.285725	UniProtKB	Q2M2I8	AAK1		0006897 // endocytosis (GO_REF:0000037 [IEA] UniProtKB-KW:KW-0254) /// 2000369 // regulation of clathrin-dependent endocytosis (PMID:17494869 [IMP]) /// 0006468 // protein phosphorylation (PMID:17494869 [IDA]) /// 0006468 // protein phosphorylation (PMID:18657069 [IDA]) /// 0061024 // membrane organization (Reactome:R-HSA-199991 [TAS]) /// 0032880 // regulation of protein localization (PMID:18657…	0005829 // cytosol (Reactome:R-HSA-8868071 [TAS]) /// 0005829 // cytosol (Reactome:R-HSA-8868072 [TAS]) /// 0005829 // cytosol (Reactome:R-HSA-8867754 [TAS]) /// 0005829 // cytosol (Reactome:R-HSA-8868230 [TAS]) /// 0030136 // clathrin-coated vesicle (GO_REF:0000024 [ISS] UniProtKB:F1SPM8) /// 0043195 // terminal bouton (GO_REF:0000024 [ISS] UniProtKB:P0C1X8) /// 0005829 // cytosol (Reactome:R-HS…	0004674 // protein serine/threonine kinase activity (GO_REF:0000024 [ISS] UniProtKB:P0C1X8) /// 0005515 // protein binding (PMID:22645275 [IPI] UniProtKB:Q9NQ11) /// 0004674 // protein serine/threonine kinase activity (GO_REF:0000033 [IBA] PANTHER:PTN000539981) /// 0004674 // protein serine/threonine kinase activity (Reactome:R-HSA-8856813 [TAS]) /// 0035612 // AP-2 adaptor complex binding (PMID:…	AP2-associated protein kinase 1	AAK1_HUMAN|AAK1|KIAA1048	protein	taxon:9606	20110802	UniProt			2	complement(69457997..69674349)	ENSG00000115977	ensembl_havana	protein_coding	OTTHUMG00000129648
1	AAMDC	0.0584155	1.27251	1	0.435005	UniProtKB	Q9H7C9	AAMDC		0045600 // positive regulation of fat cell differentiation (GO_REF:0000033 [IBA] PANTHER:PTN000405866) /// 0043066 // negative regulation of apoptotic process (GO_REF:0000033 [IBA] PANTHER:PTN000405865) /// 0045944 // positive regulation of transcription from RNA polymerase II promoter (GO_REF:0000033 [IBA] PANTHER:PTN000405865)	0005737 // cytoplasm (GO_REF:0000024 [ISS] UniProtKB:Q8R0P4)	0005515 // protein binding (PMID:25416956 [IPI] UniProtKB:Q96HD9) /// 0005515 // protein binding (PMID:25416956 [IPI] UniProtKB:Q9H8Y8)	Mth938 domain-containing protein	AAMDC_HUMAN|AAMDC|C11orf67|PTD015	protein	taxon:9606	20170829	IntAct			11	77821109..77918432	ENSG00000087884	ensembl_havana	protein_coding	OTTHUMG00000166651
1	AAMP	0.360496	-1.085	1	1	UniProtKB	Q13685	AAMP		0042273 // ribosomal large subunit biogenesis (GO_REF:0000033 [IBA] PANTHER:PTN000458182) /// 0001525 // angiogenesis (PMID:10329261 [NAS]) /// 0014909 // smooth muscle cell migration (PMID:18634987 [IEP]) /// 0030154 // cell differentiation (GO_REF:0000037 [IEA] UniProtKB-KW:KW-0221) /// 0010595 // positive regulation of endothelial cell migration (GO_REF:0000024 [ISS] UniProtKB:Q3SZK1)	0030687 // preribosome, large subunit precursor (GO_REF:0000033 [IBA] PANTHER:PTN000458182) /// 0005829 // cytosol (GO_REF:0000052 [IDA]) /// 0005886 // plasma membrane (GO_REF:0000039 [IEA] UniProtKB-SubCell:SL-0039) /// 0015630 // microtubule cytoskeleton (GO_REF:0000052 [IDA]) /// 0009986 // cell surface (PMID:10329261 [IDA]) /// 0045171 // intercellular bridge (GO_REF:0000052 [IDA])	0051082 // unfolded protein binding (GO_REF:0000033 [IBA] PANTHER:PTN000458182) /// 0008201 // heparin binding (PMID:7743515 [IDA])	Angio-associated migratory cell protein	AAMP_HUMAN|AAMP	protein	taxon:9606	20081121	UniProt			2	complement(218264123..218270257)	ENSG00000127837	ensembl_havana	protein_coding	OTTHUMG00000155202
1	AANAT	0.254374	-9.83056	1	1	UniProtKB	Q16613	AANAT		0051412 // response to corticosterone (GO_REF:0000107 [IEA] UniProtKB:Q64666|ensembl:ENSRNOP00000015221) /// 0030187 // melatonin biosynthetic process (GO_REF:0000041 [IEA] UniPathway:UPA00837) /// 0032868 // response to insulin (GO_REF:0000107 [IEA] UniProtKB:Q64666|ensembl:ENSRNOP00000015221) /// 0010043 // response to zinc ion (GO_REF:0000107 [IEA] UniProtKB:Q64666|ensembl:ENSRNOP00000015221) …	0048471 // perinuclear region of cytoplasm (PMID:11313340 [IDA]) /// 0005829 // cytosol (GO_REF:0000052 [IDA]) /// 0005829 // cytosol (Reactome:R-HSA-209792 [TAS])	0004059 // aralkylamine N-acetyltransferase activity (PMID:11313340 [IDA]) /// 0071889 // 14-3-3 protein binding (GO_REF:0000107 [IEA] UniProtKB:Q64666|ensembl:ENSRNOP00000015221) /// 0005515 // protein binding (PMID:25910212 [IPI] UniProtKB:O14503) /// 0005515 // protein binding (PMID:25910212 [IPI] UniProtKB:Q99750) /// 0005515 // protein binding (PMID:25416956 [IPI] UniProtKB:Q99750) /// 00040…	Serotonin N-acetyltransferase	SNAT_HUMAN|AANAT|SNAT	protein	taxon:9606	20120227	UniProt	has_direct_input(CHEBI:28790)|has_direct_input(CHEBI:2089)		17	76453351..76470117	ENSG00000129673	ensembl_havana	protein_coding	OTTHUMG00000180179
1	RP1-59D14.1	6.69891e-05	-107.201	1	0.00131656																17	2384847..2386664	ENSG00000262456	havana	antisense	OTTHUMG00000177562
1	AARD	1	1	1	1	UniProtKB	Q4LEZ3	AARD		0030324 // lung development (GO_REF:0000107 [IEA] UniProtKB:Q91ZF7|ensembl:ENSRNOP00000006257)			Alanine and arginine-rich domain-containing protein	AARD_HUMAN|AARD|C8orf85	protein	taxon:9606	20170826	Ensembl			8	116938199..116944487	ENSG00000205002	ensembl_havana	protein_coding	OTTHUMG00000164961
1	RP11-304M2.5	8.70633e-07	-88.6987	0.0506482	2.59734e-05																11	203623..205470	ENSG00000254559	havana	antisense	OTTHUMG00000165540
1	RP11-135L13.4	0.000269059	-80.9333	1	0.00452247																17	complement(19334308..19336127)	ENSG00000265263	havana	antisense	OTTHUMG00000178449
1	RP11-290L1.3	0.000269059	-78.5955	1	0.00452247																12	76030494..76031378	ENSG00000257453	havana	antisense	OTTHUMG00000169784
1	AARSP1	1	1	1	1																4	132592084..132592536	ENSG00000249038	havana	processed_pseudogene	OTTHUMG00000161188
1	AASDH	0.0057139	1.23939	1	0.0636782	UniProtKB	Q4L235	AASDH		0006631 // fatty acid metabolic process (GO_REF:0000024 [ISS] UniProtKB:Q4G176) /// 0019482 // beta-alanine metabolic process (GO_REF:0000107 [IEA] UniProtKB:Q80WC9|ensembl:ENSMUSP00000113792) /// 0043041 // amino acid activation for nonribosomal peptide biosynthetic process (GO_REF:0000107 [IEA] UniProtKB:Q80WC9|ensembl:ENSMUSP00000113792)		0005524 // ATP binding (GO_REF:0000037 [IEA] UniProtKB-KW:KW-0067) /// 0016878 // acid-thiol ligase activity (GO_REF:0000024 [ISS] UniProtKB:Q4G176)	Acyl-CoA synthetase family member 4	ACSF4_HUMAN|AASDH|ACSF4|U26|HSPC318	protein	taxon:9606	20170826	UniProt			4	complement(56338287..56387508)	ENSG00000157426	ensembl_havana	protein_coding	OTTHUMG00000128841
1	AASDHPPT	0.0851333	1.12235	1	0.584844	UniProtKB	Q9NRN7	AASDHPPT		0015939 // pantothenate metabolic process (Reactome:R-HSA-199220 [TAS]) /// 0019878 // lysine biosynthetic process via aminoadipic acid (GO_REF:0000033 [IBA] PANTHER:PTN000259224)	0070062 // extracellular exosome (PMID:19056867 [IDA]) /// 0005829 // cytosol (Reactome:R-HSA-199202 [TAS])	0005515 // protein binding (PMID:18022563 [IPI] UniProtKB:P49327) /// 0005515 // protein binding (PMID:19615732 [IPI] UniProtKB:Q9UPT9) /// 0008897 // holo-[acyl-carrier-protein] synthase activity (Reactome:R-HSA-199202 [TAS]) /// 0005515 // protein binding (PMID:25416956 [IPI] UniProtKB:Q8IUQ4) /// 0000287 // magnesium ion binding (PMID:18022563 [IDA]) /// 0005515 // protein binding (PMID:161895…	L-aminoadipate-semialdehyde dehydrogenase-phosphopantetheinyl transferase	ADPPT_HUMAN|AASDHPPT|CGI-80|HAH-P|HSPC223|x0005	protein	taxon:9606	20090603	UniProt			11	106075501..106098710	ENSG00000149313	ensembl_havana	protein_coding	OTTHUMG00000166253
1	AASS	0.157492	1.11463	1	0.933081	UniProtKB	Q9UDR5	AASS		0051262 // protein tetramerization (PMID:10567240 [TAS]) /// 0006554 // lysine catabolic process (PMID:10775527 [NAS]) /// 0006091 // generation of precursor metabolites and energy (GO_REF:0000033 [IBA] PANTHER:PTN000875283) /// 0033512 // L-lysine catabolic process to acetyl-CoA via saccharopine (GO_REF:0000041 [IEA] UniPathway:UPA00868) /// 0006554 // lysine catabolic process (Reactome:R-HSA-71…	0005739 // mitochondrion (GO_REF:0000052 [IDA]) /// 0005739 // mitochondrion (PMID:10567240 [TAS]) /// 0043231 // intracellular membrane-bounded organelle (GO_REF:0000052 [IDA]) /// 0005759 // mitochondrial matrix (Reactome:R-HSA-70938 [TAS]) /// 0005759 // mitochondrial matrix (Reactome:R-HSA-70940 [TAS])	0047131 // saccharopine dehydrogenase (NAD+, L-glutamate-forming) activity (PMID:10775527 [NAS]) /// 0004753 // saccharopine dehydrogenase activity (GO_REF:0000033 [IBA] PANTHER:PTN000875283) /// 0047131 // saccharopine dehydrogenase (NAD+, L-glutamate-forming) activity (PMID:6434529 [EXP]) /// 0047130 // saccharopine dehydrogenase (NADP+, L-lysine-forming) activity (PMID:6434529 [EXP])	Alpha-aminoadipic semialdehyde synthase, mitochondrial	AASS_HUMAN|AASS	protein	taxon:9606	20161005	GO_Central			7	complement(122075647..122144280)	ENSG00000008311	ensembl_havana	protein_coding	OTTHUMG00000157058
1	AATBC	0.191378	1.77745	1	1																21	complement(43805758..43812567)	ENSG00000215458	havana	antisense	OTTHUMG00000086882
1	AATF	0.796591	1.01556	1	1	UniProtKB	Q9NY61	AATF		0032929 // negative regulation of superoxide anion generation (PMID:15207272 [IDA]) /// 2000378 // negative regulation of reactive oxygen species metabolic process (PMID:15207272 [IDA]) /// 0045944 // positive regulation of transcription from RNA polymerase II promoter (PMID:18049476 [IDA]) /// 0006974 // cellular response to DNA damage stimulus (PMID:18049476 [IEP]) /// 0042985 // negative regul…	0005634 // nucleus (PMID:14627703 [IDA]) /// 0005794 // Golgi apparatus (GO_REF:0000107 [IEA] UniProtKB:Q9QYW0|ensembl:ENSRNOP00000000258) /// 0005634 // nucleus (PMID:10580117 [IDA]) /// 0005730 // nucleolus (GO_REF:0000033 [IBA] PANTHER:PTN000399850) /// 0005737 // cytoplasm (PMID:14627703 [IDA]) /// 0005737 // cytoplasm (PMID:15207272 [IDA]) /// 0005634 // nucleus (PMID:12429849 [IDA]) /// 000…	0003723 // RNA binding (PMID:22658674 [IDA]) /// 0003723 // RNA binding (PMID:22681889 [IDA]) /// 0005515 // protein binding (PMID:10783144 [IPI] UniProtKB:Q99708) /// 0005515 // protein binding (PMID:17157788 [IPI] UniProtKB:Q13315) /// 0005515 // protein binding (PMID:10783144 [IPI] UniProtKB:P06400) /// 0005515 // protein binding (PMID:22909821 [IPI] UniProtKB:Q6ZWQ9) /// 0005515 // protein bi…	Protein AATF	AATF_HUMAN|AATF|CHE1|DED|HSPC277	protein	taxon:9606	20170826	Ensembl			17	36948875..37056871	ENSG00000275700	ensembl_havana	protein_coding	OTTHUMG00000188458
1	AATK	0.199915	-1.83711	1	1	UniProtKB	Q6ZMQ8	AATK		0006468 // protein phosphorylation (GO_REF:0000002 [IEA] InterPro:IPR000719|InterPro:IPR001245|InterPro:IPR008266) /// 0008150 // biological_process (GO_REF:0000015 [ND])	0016021 // integral component of membrane (GO_REF:0000037 [IEA] UniProtKB-KW:KW-0812) /// 0048471 // perinuclear region of cytoplasm (GO_REF:0000039 [IEA] UniProtKB-SubCell:SL-0198) /// 0005575 // cellular_component (GO_REF:0000015 [ND])	0004674 // protein serine/threonine kinase activity (GO_REF:0000037 [IEA] UniProtKB-KW:KW-0723) /// 0005524 // ATP binding (GO_REF:0000037 [IEA] UniProtKB-KW:KW-0067)	Serine/threonine-protein kinase LMTK1	LMTK1_HUMAN|AATK|AATYK|KIAA0641|LMR1|LMTK1	protein	taxon:9606	20170826	UniProt			17	complement(81117295..81166077)	ENSG00000181409	ensembl_havana	protein_coding	OTTHUMG00000132717
1	AATK-AS1	1	1	1	1																17	81165507..81183164	ENSG00000225180	havana	protein_coding	OTTHUMG00000150182
1	AB015752.3	1	1	1	1																8	complement(90534611..90620070)	ENSG00000254180	havana	lincRNA	OTTHUMG00000163969
1	AB019438.66	1	1	1	1																14	complement(106436415..106436555)	ENSG00000228757	havana	unprocessed_pseudogene	OTTHUMG00000152076
1	AB019440.50	1	1	1	1																14	106206603..106208571	ENSG00000271201	havana	lincRNA	OTTHUMG00000185177
1	AB019441.29	1	1	1	1																14	complement(105978520..105979146)	ENSG00000225200	havana	processed_pseudogene	OTTHUMG00000152326
1	ABALON	1	1	1	1																20	31721507..31723409	ENSG00000281376	havana	antisense	OTTHUMG00000189574
1	RP11-505K9.4	1.47443e-08	-77.5931	0.000857735	5.92768e-07																16	83908132..83951445	ENSG00000260300	havana	protein_coding	OTTHUMG00000176811
1	ABBA01000934.1	1	1	1	1																3	complement(91374236..91513775)	ENSG00000283544	havana	unprocessed_pseudogene	OTTHUMG00000191870
1	ABC11-4932300O16.1	1	1	1	1																10	131891640..131895297	ENSG00000283095	havana	lincRNA	OTTHUMG00000191605
1	ABC12-47043100G14.2	1	1	1	1																8	complement(12290071..12296180)	ENSG00000237215	havana	unprocessed_pseudogene	OTTHUMG00000165455
1	ABC12-47964100C23.1	1	-3.94815	1	1																9	complement(40481559..40497591)	ENSG00000274067	havana	unprocessed_pseudogene	OTTHUMG00000188952
1	ABC12-49244600F4.4	1	1	1	1																12	complement(7115736..7116486)	ENSG00000276144	havana	lincRNA	OTTHUMG00000187115
1	ABC13-47488600E17.1	0.0472348	2.11137	1	0.366281																13	complement(113953705..113973997)	ENSG00000283199	havana	protein_coding	OTTHUMG00000191740
1	ABC13-47656900H15.1	1	1	1	1																17	complement(21773754..21783465)	ENSG00000283566	havana	unprocessed_pseudogene	OTTHUMG00000191883
1	ABC14-1188822O7.1	1	1	1	1																1	2773603..2776473	ENSG00000283259	havana	antisense	OTTHUMG00000191647
1	ABC7-42389800N19.1	0.953097	1.00715	1	1																12	complement(14522..32015)	ENSG00000226210	havana	unprocessed_pseudogene	OTTHUMG00000167919
1	ABC7-42391500H16.4	1	1	1	1																4	complement(190195738..190195978)	ENSG00000282994	havana	processed_pseudogene	OTTHUMG00000191474
1	ABC7-42404400C24.1	0.187028	-3.6715	1	1																10	complement(47750864..47763592)	ENSG00000277758	ensembl_havana	protein_coding	OTTHUMG00000189287
1	ABC7-42418200C9.1	1	1	1	1																13	18408806..18431605	ENSG00000268486	ensembl_havana	transcribed_unprocessed_pseudogene	OTTHUMG00000189311
1	ABC7-43046700E7.1	1	1	1	1																1	182696..184174	ENSG00000279928	havana	unprocessed_pseudogene	OTTHUMG00000191962
1	ABC7-481722F1.1	1	1	1	1																7	37032..37477	ENSG00000273644	havana	processed_pseudogene	OTTHUMG00000187654
1	ABC7-481722F1.2	1	-3.93291	1	1																7	12704..27234	ENSG00000283061	havana	lincRNA	OTTHUMG00000191512
1	ABC8-43014700C16.1	1	1	1	1																13	complement(86266842..86266926)	ENSG00000283371	havana	unprocessed_pseudogene	OTTHUMG00000191758
1	ABCA1	0.00556301	1.54592	1	0.0622471	UniProtKB	O95477	ABCA1		0060155 // platelet dense granule organization (PMID:15163665 [IMP]) /// 0016197 // endosomal transport (PMID:14747463 [IDA]) /// 0045332 // phospholipid translocation (PMID:24097981 [IDA]) /// 0050702 // interleukin-1 beta secretion (PMID:11855831 [IMP]) /// 0055098 // response to low-density lipoprotein particle (PMID:15358760 [IEP]) /// 0071397 // cellular response to cholesterol (GO_REF:00001…	0005886 // plasma membrane (Reactome:R-HSA-216723 [TAS]) /// 0009897 // external side of plasma membrane (GO_REF:0000107 [IEA] UniProtKB:P41233|ensembl:ENSMUSP00000030010) /// 0005886 // plasma membrane (Reactome:R-HSA-216727 [TAS]) /// 0005887 // integral component of plasma membrane (PMID:10525055 [IDA]) /// 0043231 // intracellular membrane-bounded organelle (GO_REF:0000033 [IBA] PANTHER:PTN00…	0005515 // protein binding (PMID:15469992 [IPI] UniProtKB:O75955) /// 0034185 // apolipoprotein binding (PMID:11162594 [IPI] UniProtKB:P02652) /// 0005515 // protein binding (PMID:23931754 [IPI] UniProtKB:Q86UK0) /// 0016887 // ATPase activity (PMID:24097981 [IDA]) /// 0031267 // small GTPase binding (PMID:16443932 [IPI] UniProtKB:P60953) /// 0090554 // phosphatidylcholine-translocating ATPase ac…	ATP-binding cassette sub-family A member 1	ABCA1_HUMAN|ABCA1|ABC1|CERP	protein	taxon:9606	20140528	BHF-UCL			9	complement(104781002..104928237)	ENSG00000165029	ensembl_havana	protein_coding	OTTHUMG00000020417
1	ABCA10	1	-1.03633	1	1	UniProtKB	Q8WWZ4	ABCA10		0006869 // lipid transport (GO_REF:0000033 [IBA] PANTHER:PTN000442469) /// 0055085 // transmembrane transport (GO_REF:0000108 [IEA] GO:0042626)	0016021 // integral component of membrane (GO_REF:0000037 [IEA] UniProtKB-KW:KW-0812) /// 0043231 // intracellular membrane-bounded organelle (GO_REF:0000033 [IBA] PANTHER:PTN000442469)	0005524 // ATP binding (GO_REF:0000037 [IEA] UniProtKB-KW:KW-0067) /// 0042626 // ATPase activity, coupled to transmembrane movement of substances (GO_REF:0000033 [IBA] PANTHER:PTN000442469)	ATP-binding cassette sub-family A member 10	ABCAA_HUMAN|ABCA10	protein	taxon:9606	20170826	UniProt			17	complement(69147214..69244846)	ENSG00000154263	ensembl_havana	protein_coding	OTTHUMG00000164716
1	ABCA11P	0.0081241	1.40185	1	0.0860075	UniProtKB	Q4W5N1	ABCA11P		0006869 // lipid transport (GO_REF:0000033 [IBA] PANTHER:PTN000442469) /// 0055085 // transmembrane transport (GO_REF:0000108 [IEA] GO:0042626)	0016021 // integral component of membrane (GO_REF:0000002 [IEA] InterPro:IPR026082) /// 0043231 // intracellular membrane-bounded organelle (GO_REF:0000033 [IBA] PANTHER:PTN000442469)	0005524 // ATP binding (GO_REF:0000002 [IEA] InterPro:IPR003439) /// 0042626 // ATPase activity, coupled to transmembrane movement of substances (GO_REF:0000033 [IBA] PANTHER:PTN000442469)	Putative ATP-binding cassette sub-family A member 11	ABCAB_HUMAN|ABCA11P|ABCA11	protein	taxon:9606	20170826	InterPro			4	complement(425435..474129)	ENSG00000251595	havana	transcribed_processed_pseudogene	OTTHUMG00000159884
1	BORCS7-ASMT	0.000175928	-73.4569	1	0.00312501																10	102854272..102901899	ENSG00000270316	havana	protein_coding	OTTHUMG00000184175
1	ABCA13	0.199498	1.48351	1	1	UniProtKB	Q86UQ4	ABCA13		0006869 // lipid transport (GO_REF:0000033 [IBA] PANTHER:PTN000442469) /// 0055085 // transmembrane transport (GO_REF:0000108 [IEA] GO:0042626) /// 0043312 // neutrophil degranulation (Reactome:R-HSA-6798695 [TAS])	0016021 // integral component of membrane (GO_REF:0000037 [IEA] UniProtKB-KW:KW-0812) /// 0005886 // plasma membrane (Reactome:R-HSA-6798739 [TAS]) /// 0035577 // azurophil granule membrane (Reactome:R-HSA-6798739 [TAS]) /// 0043231 // intracellular membrane-bounded organelle (GO_REF:0000033 [IBA] PANTHER:PTN000442469) /// 0005886 // plasma membrane (Reactome:R-HSA-6798743 [TAS]) /// 0030667 // s…	0005524 // ATP binding (GO_REF:0000037 [IEA] UniProtKB-KW:KW-0067) /// 0042626 // ATPase activity, coupled to transmembrane movement of substances (GO_REF:0000033 [IBA] PANTHER:PTN000442469)	ATP-binding cassette sub-family A member 13	ABCAD_HUMAN|ABCA13	protein	taxon:9606	20170826	UniProt			7	48171458..48647496	ENSG00000179869	ensembl_havana	protein_coding	OTTHUMG00000155840
1	ABCA17P	1	1.20674	1	1																16	2339150..2426699	ENSG00000238098	havana	transcribed_unitary_pseudogene	OTTHUMG00000154348
1	QPRT	3.86996e-07	-68.2586	0.0225131	1.24313e-05	UniProtKB	Q15274	QPRT		0019674 // NAD metabolic process (Reactome:R-HSA-196807 [TAS]) /// 0034213 // quinolinate catabolic process (PMID:9473669 [IDA]) /// 0051259 // protein oligomerization (PMID:17868694 [IDA]) /// 0009435 // NAD biosynthetic process (GO_REF:0000033 [IBA] PANTHER:PTN000789406) /// 0009435 // NAD biosynthetic process (GO_REF:0000041 [IEA] UniPathway:UPA00253) /// 0034213 // quinolinate catabolic proce…	0005737 // cytoplasm (GO_REF:0000033 [IBA] PANTHER:PTN000789406) /// 0070062 // extracellular exosome (PMID:23533145 [IDA]) /// 0005829 // cytosol (Reactome:R-HSA-197268 [TAS]) /// 0070062 // extracellular exosome (PMID:23376485 [IDA])	0004514 // nicotinate-nucleotide diphosphorylase (carboxylating) activity (PMID:3409840 [IDA]) /// 0004514 // nicotinate-nucleotide diphosphorylase (carboxylating) activity (PMID:17868694 [IDA]) /// 0042803 // protein homodimerization activity (PMID:17868694 [IDA]) /// 0004514 // nicotinate-nucleotide diphosphorylase (carboxylating) activity (PMID:9473669 [IDA]) /// 0004514 // nicotinate-nucleoti…	Nicotinate-nucleotide pyrophosphorylase [carboxylating]	NADC_HUMAN|QPRT	protein	taxon:9606	20080121	UniProt			16	29679008..29698699	ENSG00000103485	ensembl_havana	protein_coding	OTTHUMG00000097770
1	SMG1P4	3.59283e-07	-66.0934	0.0209009	1.16245e-05																16	complement(21879338..21919156)	ENSG00000185710	ensembl_havana	transcribed_unprocessed_pseudogene	OTTHUMG00000164330
1	ABCA4	0.333363	1.41604	1	1	UniProtKB	P78363	ABCA4		0045494 // photoreceptor cell maintenance (GO_REF:0000107 [IEA] UniProtKB:O35600|ensembl:ENSMUSP00000013995) /// 0045332 // phospholipid translocation (PMID:24097981 [IDA]) /// 0001523 // retinoid metabolic process (Reactome:R-HSA-2453902 [TAS]) /// 0006649 // phospholipid transfer to membrane (GO_REF:0000107 [IEA] UniProtKB:O35600|ensembl:ENSMUSP00000013995) /// 0007601 // visual perception (GO_…	0043231 // intracellular membrane-bounded organelle (GO_REF:0000033 [IBA] PANTHER:PTN000442469) /// 0005887 // integral component of plasma membrane (GO_REF:0000002 [IEA] InterPro:IPR005951) /// 0097381 // photoreceptor disc membrane (Reactome:R-HSA-1467466 [TAS]) /// 0016020 // membrane (PMID:9054934 [TAS])	0005395 // eye pigment precursor transporter activity (Reactome:R-HSA-1467466 [TAS]) /// 0005524 // ATP binding (GO_REF:0000037 [IEA] UniProtKB-KW:KW-0067) /// 0090555 // phosphatidylethanolamine-translocating ATPase activity (PMID:24097981 [IDA]) /// 0016887 // ATPase activity (PMID:24097981 [IDA]) /// 0005215 // transporter activity (PMID:9054934 [TAS]) /// 0042626 // ATPase activity, coupled t…	Retinal-specific ATP-binding cassette transporter	ABCA4_HUMAN|ABCA4|ABCR	protein	taxon:9606	20170526	Reactome			1	complement(93992835..94121132)	ENSG00000198691	ensembl_havana	protein_coding	OTTHUMG00000010622
1	RP1-125I3.2	0.000131245	-59.8378	1	0.00240247																1	25859613..25863420	ENSG00000236528	havana	antisense	OTTHUMG00000007374
1	ABCA6	0.0695121	3.68058	1	0.497637	UniProtKB	Q8N139	ABCA6		0006869 // lipid transport (GO_REF:0000033 [IBA] PANTHER:PTN000442469) /// 0055085 // transmembrane transport (GO_REF:0000108 [IEA] GO:0042626)	0016021 // integral component of membrane (GO_REF:0000037 [IEA] UniProtKB-KW:KW-0812) /// 0043231 // intracellular membrane-bounded organelle (GO_REF:0000033 [IBA] PANTHER:PTN000442469) /// 0005654 // nucleoplasm (GO_REF:0000052 [IDA])	0005524 // ATP binding (GO_REF:0000037 [IEA] UniProtKB-KW:KW-0067) /// 0042626 // ATPase activity, coupled to transmembrane movement of substances (GO_REF:0000033 [IBA] PANTHER:PTN000442469)	ATP-binding cassette sub-family A member 6	ABCA6_HUMAN|ABCA6	protein	taxon:9606	20170826	UniProt			17	complement(69078702..69141888)	ENSG00000154262	ensembl_havana	protein_coding	OTTHUMG00000180258
1	CTC-550B14.6	0.000256333	-53.5184	1	0.00434088																19	complement(55027593..55053928)	ENSG00000267149	havana	processed_transcript	OTTHUMG00000180477
1	ABCA8	0.504895	5.87593	1	1	UniProtKB	O94911	ABCA8		0006869 // lipid transport (GO_REF:0000033 [IBA] PANTHER:PTN000442469) /// 0006855 // drug transmembrane transport (GO_REF:0000108 [IEA] GO:0008559) /// 0042908 // xenobiotic transport (GO_REF:0000108 [IEA] GO:0008559) /// 0055085 // transmembrane transport (Reactome:R-HSA-382556 [TAS]) /// 0006810 // transport (PMID:12379217 [IDA])	0005743 // mitochondrial inner membrane (GO_REF:0000033 [IBA] PANTHER:PTN000442521) /// 0016021 // integral component of membrane (GO_REF:0000037 [IEA] UniProtKB-KW:KW-0812) /// 0005886 // plasma membrane (Reactome:R-HSA-1467457 [TAS])	0008559 // xenobiotic-transporting ATPase activity (Reactome:R-HSA-1467457 [TAS]) /// 0042626 // ATPase activity, coupled to transmembrane movement of substances (PMID:12379217 [IDA]) /// 0005524 // ATP binding (GO_REF:0000037 [IEA] UniProtKB-KW:KW-0067)	ATP-binding cassette sub-family A member 8	ABCA8_HUMAN|ABCA8|KIAA0822	protein	taxon:9606	20170826	UniProt			17	complement(68867292..68955392)	ENSG00000141338	ensembl_havana	protein_coding	OTTHUMG00000180192
1	ABCA9	0.151059	2.55657	1	0.90511	UniProtKB	Q8IUA7	ABCA9		0006869 // lipid transport (GO_REF:0000033 [IBA] PANTHER:PTN000442469) /// 0055085 // transmembrane transport (GO_REF:0000108 [IEA] GO:0042626)	0016021 // integral component of membrane (GO_REF:0000037 [IEA] UniProtKB-KW:KW-0812) /// 0005739 // mitochondrion (GO_REF:0000107 [IEA] UniProtKB:Q8K449|ensembl:ENSMUSP00000036338) /// 0043231 // intracellular membrane-bounded organelle (GO_REF:0000033 [IBA] PANTHER:PTN000442469)	0005524 // ATP binding (GO_REF:0000037 [IEA] UniProtKB-KW:KW-0067) /// 0042626 // ATPase activity, coupled to transmembrane movement of substances (GO_REF:0000033 [IBA] PANTHER:PTN000442469)	ATP-binding cassette sub-family A member 9	ABCA9_HUMAN|ABCA9	protein	taxon:9606	20170826	UniProt			17	complement(68974488..69061064)	ENSG00000154258	ensembl_havana	protein_coding	OTTHUMG00000140371
1	ABCA9-AS1	1	1	1	1																17	68944531..69042784	ENSG00000231749	havana	antisense	OTTHUMG00000140370
1	ABCB1	1	1	1	1	UniProtKB	P08183	ABCB1		0042493 // response to drug (PMID:3022150 [TAS]) /// 0045332 // phospholipid translocation (PMID:8898203 [IDA]) /// 2001225 // regulation of chloride transport (PMID:7828597 [IMP]) /// 1901529 // positive regulation of anion channel activity (PMID:7828597 [IMP]) /// 0072089 // stem cell proliferation (PMID:19384922 [IMP]) /// 0006810 // transport (PMID:3022150 [TAS]) /// 0006855 // drug transmemb…	0016020 // membrane (PMID:3022150 [TAS]) /// 0016021 // integral component of membrane (GO_REF:0000037 [IEA] UniProtKB-KW:KW-0812) /// 0070062 // extracellular exosome (PMID:23533145 [IDA]) /// 0005886 // plasma membrane (Reactome:R-HSA-1467457 [TAS]) /// 0070062 // extracellular exosome (PMID:23376485 [IDA]) /// 0009986 // cell surface (PMID:19384922 [IDA]) /// 0070062 // extracellular exosome (…	0008559 // xenobiotic-transporting ATPase activity (Reactome:R-HSA-1467457 [TAS]) /// 0090555 // phosphatidylethanolamine-translocating ATPase activity (PMID:8898203 [IDA]) /// 0090554 // phosphatidylcholine-translocating ATPase activity (PMID:8898203 [IDA]) /// 0099038 // ceramide-translocating ATPase activity (PMID:8898203 [IDA]) /// 0005524 // ATP binding (GO_REF:0000037 [IEA] UniProtKB-KW:KW-…	Multidrug resistance protein 1	MDR1_HUMAN|ABCB1|MDR1|PGY1	protein	taxon:9606	20110630	DFLAT			7	complement(87503633..87713323)	ENSG00000085563	ensembl_havana	protein_coding	OTTHUMG00000023393
1	ABCB10	0.147489	-1.10873	1	0.886641	UniProtKB	Q9NRK6	ABCB10		0055085 // transmembrane transport (GO_REF:0000002 [IEA] InterPro:IPR011527|InterPro:IPR030260) /// 0006810 // transport (PMID:10922475 [NAS])	0005743 // mitochondrial inner membrane (GO_REF:0000039 [IEA] UniProtKB-SubCell:SL-0168) /// 0032592 // integral component of mitochondrial membrane (PMID:10922475 [IDA])	0042803 // protein homodimerization activity (GO_REF:0000107 [IEA] UniProtKB:Q9JI39|ensembl:ENSMUSP00000075011) /// 0005215 // transporter activity (PMID:10922475 [NAS]) /// 0005524 // ATP binding (GO_REF:0000037 [IEA] UniProtKB-KW:KW-0067) /// 0042626 // ATPase activity, coupled to transmembrane movement of substances (GO_REF:0000002 [IEA] InterPro:IPR011527|InterPro:IPR030260)	ATP-binding cassette sub-family B member 10, mitochondrial	ABCBA_HUMAN|ABCB10	protein	taxon:9606	20100208	UniProt			1	complement(229516582..229558695)	ENSG00000135776	ensembl_havana	protein_coding	OTTHUMG00000039471
1	ABCB10P1	1	1	1	1																15	23179869..23182049	ENSG00000274099	havana	processed_pseudogene	OTTHUMG00000188344
1	ABCB10P3	1	1	1	1																15	28402868..28405033	ENSG00000261524	havana	processed_pseudogene	OTTHUMG00000175874
1	ABCB10P4	1	1	1	1																15	complement(28506625..28508808)	ENSG00000260053	havana	processed_pseudogene	OTTHUMG00000175877
1	ABCB11	1	-2.00296	1	1	UniProtKB	O95342	ABCB11		0006810 // transport (PMID:9806540 [TAS]) /// 0099133 /// 0099132 /// 0015721 // bile acid and bile salt transport (Reactome:R-HSA-159418 [TAS]) /// 0035725 // sodium ion transmembrane transport (GO_REF:0000108 [IEA] GO:0008554) /// 0015722 // canalicular bile acid transport (GO_REF:0000033 [IBA] PANTHER:PTN000657279) /// 0006699 // bile acid biosynthetic process (Reactome:R-HSA-193368 [TAS])	0070062 // extracellular exosome (PMID:23376485 [IDA]) /// 0005886 // plasma membrane (Reactome:R-HSA-193362 [TAS]) /// 0016020 // membrane (PMID:9806540 [TAS]) /// 0070062 // extracellular exosome (PMID:19056867 [IDA]) /// 0005887 // integral component of plasma membrane (PMID:9806540 [TAS]) /// 0045177 // apical part of cell (GO_REF:0000107 [IEA] UniProtKB:Q9QY30|ensembl:ENSMUSP00000099770) ///…	0015126 // canalicular bile acid transmembrane transporter activity (GO_REF:0000033 [IBA] PANTHER:PTN000657279) /// 0005524 // ATP binding (GO_REF:0000037 [IEA] UniProtKB-KW:KW-0067) /// 0015432 // bile acid-exporting ATPase activity (Reactome:R-HSA-193362 [TAS]) /// 0008554 // sodium-exporting ATPase activity, phosphorylative mechanism (PMID:9806540 [TAS]) /// 0005215 // transporter activity (PM…	Bile salt export pump	ABCBB_HUMAN|ABCB11|BSEP	protein	taxon:9606	20030904	PINC			2	complement(168922938..169031322)	ENSG00000073734	ensembl_havana	protein_coding	OTTHUMG00000154039
1	ABCB4	1	-1.14806	1	1	UniProtKB	P21439	ABCB4		0032376 // positive regulation of cholesterol transport (PMID:17523162 [IDA]) /// 0071392 // cellular response to estradiol stimulus (GO_REF:0000107 [IEA] UniProtKB:G3V9C8|ensembl:ENSRNOP00000042556) /// 0050892 // intestinal absorption (GO_REF:0000107 [IEA] UniProtKB:G3V9C8|ensembl:ENSRNOP00000042556) /// 0071312 // cellular response to alkaloid (GO_REF:0000107 [IEA] UniProtKB:G3V9C8|ensembl:ENS…	0005886 // plasma membrane (PMID:24045840 [IDA]) /// 0005886 // plasma membrane (Reactome:R-HSA-1989762 [TAS]) /// 0030136 // clathrin-coated vesicle (GO_REF:0000039 [IEA] UniProtKB-SubCell:SL-0070) /// 0016324 // apical plasma membrane (PMID:8898203 [IDA]) /// 0031526 // brush border membrane (GO_REF:0000107 [IEA] UniProtKB:G3V9C8|ensembl:ENSRNOP00000042556) /// 0015629 // actin cytoskeleton (GO…	0042626 // ATPase activity, coupled to transmembrane movement of substances (PMID:8898203 [IMP]) /// 0008525 // phosphatidylcholine transporter activity (PMID:24045840 [IMP]) /// 0005515 // protein binding (PMID:19674157 [IPI] UniProtKB:P63244) /// 0090554 // phosphatidylcholine-translocating ATPase activity (PMID:8898203 [IDA]) /// 0099038 // ceramide-translocating ATPase activity (PMID:8898203 …	Phosphatidylcholine translocator ABCB4	MDR3_HUMAN|ABCB4|MDR3|PGY3	protein	taxon:9606	20170826	Ensembl			7	complement(87401697..87480435)	ENSG00000005471	ensembl_havana	protein_coding	OTTHUMG00000023396
1	ABCB5	1	1	1	1	UniProtKB	Q2M3G0	ABCB5		0048058 // compound eye corneal lens development (GO_REF:0000024 [ISS] UniProtKB:B5X0E4) /// 0006855 // drug transmembrane transport (GO_REF:0000108 [IEA] GO:0008559) /// 0030154 // cell differentiation (GO_REF:0000037 [IEA] UniProtKB-KW:KW-0221) /// 0042908 // xenobiotic transport (GO_REF:0000108 [IEA] GO:0008559) /// 0055085 // transmembrane transport (PMID:12960149 [IDA]) /// 0055085 // transm…	0005886 // plasma membrane (Reactome:R-HSA-1467457 [TAS]) /// 0005887 // integral component of plasma membrane (PMID:12960149 [IDA])	0008559 // xenobiotic-transporting ATPase activity (Reactome:R-HSA-1467457 [TAS]) /// 0015562 // efflux transmembrane transporter activity (PMID:12960149 [IDA]) /// 0005524 // ATP binding (GO_REF:0000037 [IEA] UniProtKB-KW:KW-0067)	ATP-binding cassette sub-family B member 5	ABCB5_HUMAN|ABCB5	protein	taxon:9606	20170826	UniProt			7	20615207..20777038	ENSG00000004846	ensembl_havana	protein_coding	OTTHUMG00000094789
1	CSPG4P5	1.04764e-05	-51.0583	0.609452	0.00024938																15	complement(84401807..84408005)	ENSG00000272887	havana	transcribed_unprocessed_pseudogene	OTTHUMG00000172439
1	ABCB7	0.0417754	1.16448	1	0.332743	UniProtKB	O75027	ABCB7		0006879 // cellular iron ion homeostasis (GO_REF:0000033 [IBA] PANTHER:PTN000657864) /// 0006810 // transport (PMID:9621516 [TAS]) /// 0015886 // heme transport (GO_REF:0000108 [IEA] GO:0015232) /// 0055085 // transmembrane transport (Reactome:R-HSA-382556 [TAS])	0016021 // integral component of membrane (GO_REF:0000037 [IEA] UniProtKB-KW:KW-0812) /// 0005743 // mitochondrial inner membrane (Reactome:R-HSA-382560 [TAS]) /// 0005743 // mitochondrial inner membrane (PMID:17006453 [IDA])	0005524 // ATP binding (GO_REF:0000037 [IEA] UniProtKB-KW:KW-0067) /// 0015232 // heme transporter activity (Reactome:R-HSA-382560 [TAS]) /// 0042626 // ATPase activity, coupled to transmembrane movement of substances (GO_REF:0000002 [IEA] InterPro:IPR011527)	ATP-binding cassette sub-family B member 7, mitochondrial	ABCB7_HUMAN|ABCB7|ABC7	protein	taxon:9606	20170826	UniProt			X	complement(75053172..75156732)	ENSG00000131269	ensembl_havana	protein_coding	OTTHUMG00000021862
1	RP11-298I3.5	0.00208767	-50.2739	1	0.0271939																14	complement(22946270..22982258)	ENSG00000259132	havana	protein_coding	OTTHUMG00000171458
1	ABCB9	0.273809	-1.19977	1	1	UniProtKB	Q9NP78	ABCB9		0015833 // peptide transport (PMID:18434309 [IDA]) /// 0015833 // peptide transport (PMID:17977821 [IDA]) /// 0002474 // antigen processing and presentation of peptide antigen via MHC class I (PMID:17977821 [IDA]) /// 0015833 // peptide transport (PMID:22641697 [IDA]) /// 0035672 // oligopeptide transmembrane transport (GO_REF:0000108 [IEA] GO:0015421) /// 0055085 // transmembrane transport (Reac…	0005765 // lysosomal membrane (PMID:10748049 [IDA]) /// 0030176 // integral component of endoplasmic reticulum membrane (PMID:15577206 [IDA]) /// 0005765 // lysosomal membrane (PMID:18952056 [IDA]) /// 0043231 // intracellular membrane-bounded organelle (GO_REF:0000052 [IDA]) /// 0005765 // lysosomal membrane (Reactome:R-HSA-5223317 [TAS]) /// 0005765 // lysosomal membrane (PMID:17897319 [IDA]) /…	0005515 // protein binding (PMID:22641697 [IPI] UniProtKB:P11438) /// 0005515 // protein binding (PMID:22641697 [IPI] UniProtKB:P13473) /// 0005524 // ATP binding (PMID:15863492 [IDA]) /// 0042803 // protein homodimerization activity (PMID:18434309 [IDA]) /// 0005515 // protein binding (PMID:22641697 [IPI] UniProtKB:P11279) /// 0015440 // peptide-transporting ATPase activity (PMID:17977821 [IDA])…	ATP-binding cassette sub-family B member 9	ABCB9_HUMAN|ABCB9|KIAA1520	protein	taxon:9606	20140220	UniProt			12	complement(122920951..122981649)	ENSG00000150967	ensembl_havana	protein_coding	OTTHUMG00000168769
1	ABCC1	0.00935191	1.20222	1	0.096512	UniProtKB	P33527	ABCC1		0099133 /// 0009235 // cobalamin metabolic process (Reactome:R-HSA-196741 [TAS]) /// 0099039 // sphingolipid translocation (PMID:17050692 [IMP]) /// 0042908 // xenobiotic transport (GO_REF:0000033 [IBA] PANTHER:PTN000658334) /// 0006810 // transport (PMID:1360704 [TAS]) /// 0060326 // cell chemotaxis (PMID:17050692 [ISS] UniProtKB:Q8CG09) /// 0006691 // leukotriene metabolic process (Reactome:R-H…	0005886 // plasma membrane (Reactome:R-HSA-3095901 [TAS]) /// 0005887 // integral component of plasma membrane (GO_REF:0000033 [IBA] PANTHER:PTN000658000) /// 0070062 // extracellular exosome (PMID:20458337 [IDA]) /// 0005886 // plasma membrane (Reactome:R-HSA-1454916 [TAS]) /// 0005886 // plasma membrane (Reactome:R-HSA-266070 [TAS]) /// 0005886 // plasma membrane (PMID:17050692 [IDA]) /// 00058…	0046623 // sphingolipid-translocating ATPase activity (PMID:17050692 [IMP]) /// 0015420 // cobalamin-transporting ATPase activity (Reactome:R-HSA-3095901 [TAS]) /// 0034634 // glutathione transmembrane transporter activity (GO_REF:0000033 [IBA] PANTHER:PTN000658336) /// 0043225 // ATPase-coupled anion transmembrane transporter activity (Reactome:R-HSA-1454916 [TAS]) /// 0004012 // phospholipid-tr…	Multidrug resistance-associated protein 1	MRP1_HUMAN|ABCC1|MRP|MRP1	protein	taxon:9606	20170804	BHF-UCL	transports_or_maintains_localization_of(CHEBI:37550)		16	15949577..16143074	ENSG00000103222	ensembl_havana	protein_coding	OTTHUMG00000048267
1	CTD-2278I10.6	0.00262139	-48.6772	1	0.0329794																19	17267418..17282966	ENSG00000269307	havana	protein_coding	OTTHUMG00000182756
1	ABCC11	0.2185	-1.95058	1	1	UniProtKB	Q96J66	ABCC11		0099133 /// 0015711 // organic anion transport (PMID:16359813 [IDA]) /// 0015711 // organic anion transport (PMID:15537867 [IDA]) /// 0015865 // purine nucleotide transport (PMID:12764137 [IDA]) /// 0055085 // transmembrane transport (Reactome:R-HSA-382556 [TAS])	0005887 // integral component of plasma membrane (PMID:16359813 [IDA]) /// 0005886 // plasma membrane (Reactome:R-HSA-1454916 [TAS]) /// 0030659 // cytoplasmic vesicle membrane (GO_REF:0000039 [IEA] UniProtKB-SubCell:SL-0089) /// 0070062 // extracellular exosome (PMID:19056867 [IDA]) /// 0005774 // vacuolar membrane (GO_REF:0000039 [IEA] UniProtKB-SubCell:SL-0271)	0008514 // organic anion transmembrane transporter activity (PMID:15537867 [IDA]) /// 0042626 // ATPase activity, coupled to transmembrane movement of substances (GO_REF:0000033 [IBA] PANTHER:PTN000657997) /// 0015216 // purine nucleotide transmembrane transporter activity (PMID:12764137 [IDA]) /// 0043225 // ATPase-coupled anion transmembrane transporter activity (Reactome:R-HSA-1454916 [TAS]) /…	ATP-binding cassette sub-family C member 11	ABCCB_HUMAN|ABCC11|MRP8	protein	taxon:9606	20170826	UniProt			16	complement(48166910..48247568)	ENSG00000121270	ensembl_havana	protein_coding	OTTHUMG00000133146
1	ABCC12	1	1	1	1	UniProtKB	Q96J65	ABCC12		0055085 // transmembrane transport (GO_REF:0000033 [IBA] PANTHER:PTN000657997)	0016021 // integral component of membrane (GO_REF:0000037 [IEA] UniProtKB-KW:KW-0812) /// 0016020 // membrane (GO_REF:0000033 [IBA] PANTHER:PTN000657997) /// 0005739 // mitochondrion (GO_REF:0000107 [IEA] UniProtKB:Q80WJ6|ensembl:ENSMUSP00000122402)	0042626 // ATPase activity, coupled to transmembrane movement of substances (GO_REF:0000033 [IBA] PANTHER:PTN000657997) /// 0005524 // ATP binding (GO_REF:0000037 [IEA] UniProtKB-KW:KW-0067)	Multidrug resistance-associated protein 9	MRP9_HUMAN|ABCC12|MRP9	protein	taxon:9606	20170826	UniProt			16	complement(48082973..48156018)	ENSG00000140798	ensembl_havana	protein_coding	OTTHUMG00000133143
1	ABCC13	1	3.441	1	1	UniProtKB	Q9NSE7	ABCC13		0055085 // transmembrane transport (GO_REF:0000002 [IEA] InterPro:IPR011527)	0016021 // integral component of membrane (GO_REF:0000037 [IEA] UniProtKB-KW:KW-0812)	0005524 // ATP binding (GO_REF:0000002 [IEA] InterPro:IPR011527) /// 0042626 // ATPase activity, coupled to transmembrane movement of substances (GO_REF:0000002 [IEA] InterPro:IPR011527)	Putative ATP-binding cassette sub-family C member 13	ABCCD_HUMAN|ABCC13|C21orf73|PRED6	protein	taxon:9606	20170826	InterPro			21	14236206..14362754	ENSG00000243064	ensembl_havana	transcribed_unprocessed_pseudogene	OTTHUMG00000074257
1	ABCC2	0.872137	1.05504	1	1	UniProtKB	Q92887	ABCC2		0071222 // cellular response to lipopolysaccharide (GO_REF:0000107 [IEA] UniProtKB:Q63120|ensembl:ENSRNOP00000064799) /// 0099133 /// 0006979 // response to oxidative stress (GO_REF:0000107 [IEA] UniProtKB:Q63120|ensembl:ENSRNOP00000064799) /// 0032870 // cellular response to hormone stimulus (GO_REF:0000033 [IBA] PANTHER:PTN002384111) /// 0070327 // thyroid hormone transport (GO_REF:0000107 [IEA…	0016324 // apical plasma membrane (PMID:11093739 [IDA]) /// 0016324 // apical plasma membrane (PMID:17825285 [IDA]) /// 0046581 // intercellular canaliculus (GO_REF:0000107 [IEA] UniProtKB:Q8VI47|ensembl:ENSMUSP00000026208) /// 0005886 // plasma membrane (Reactome:R-HSA-1454916 [TAS]) /// 0005886 // plasma membrane (Reactome:R-HSA-5679041 [TAS]) /// 0009986 // cell surface (PMID:17825285 [IDA]) /…	0005515 // protein binding (PMID:17825285 [IPI] UniProtKB:P15311) /// 0005515 // protein binding (PMID:21988832 [IPI] UniProtKB:P19838) /// 0008514 // organic anion transmembrane transporter activity (PMID:7559771 [TAS]) /// 0015127 // bilirubin transmembrane transporter activity (Reactome:R-HSA-5679041 [TAS]) /// 0019904 // protein domain specific binding (GO_REF:0000107 [IEA] UniProtKB:Q63120|e…	Canalicular multispecific organic anion transporter 1	MRP2_HUMAN|ABCC2|CMOAT|CMOAT1|CMRP|MRP2	protein	taxon:9606	20150624	UniProt			10	99782732..99852192	ENSG00000023839	ensembl_havana	protein_coding	OTTHUMG00000018895
1	RP11-1223D19.3	0.00262139	-47.349	1	0.0329794																2	110245591..110285856	ENSG00000282304	havana	processed_transcript	OTTHUMG00000176121
1	ABCC4	0.817256	1.01764	1	1	UniProtKB	O15439	ABCC4		0042493 // response to drug (GO_REF:0000107 [IEA] UniProtKB:F1M3J4|ensembl:ENSRNOP00000033826) /// 0099133 /// 0002576 // platelet degranulation (Reactome:R-HSA-114608 [TAS]) /// 0060271 // cilium assembly (PMID:25173977 [IMP]) /// 0055114 // oxidation-reduction process (GO_REF:0000108 [IEA] GO:0016404) /// 0014070 // response to organic cyclic compound (GO_REF:0000107 [IEA] UniProtKB:F1M3J4|ense…	0031088 // platelet dense granule membrane (PMID:15297306 [IDA]) /// 0005886 // plasma membrane (Reactome:R-HSA-1454916 [TAS]) /// 0005886 // plasma membrane (PMID:25173977 [IDA]) /// 0016020 // membrane (PMID:15297306 [IDA]) /// 0016020 // membrane (PMID:19946888 [IDA]) /// 0005886 // plasma membrane (PMID:15297306 [IDA]) /// 0005887 // integral component of plasma membrane (GO_REF:0000033 [IBA]…	0042626 // ATPase activity, coupled to transmembrane movement of substances (GO_REF:0000033 [IBA] PANTHER:PTN000657997) /// 0043225 // ATPase-coupled anion transmembrane transporter activity (Reactome:R-HSA-1454916 [TAS]) /// 0016404 // 15-hydroxyprostaglandin dehydrogenase (NAD+) activity (PMID:7557451 [NAS]) /// 0005524 // ATP binding (GO_REF:0000037 [IEA] UniProtKB-KW:KW-0067) /// 0015662 // A…	Multidrug resistance-associated protein 4	MRP4_HUMAN|ABCC4|MRP4	protein	taxon:9606	20170526	Reactome			13	complement(95019829..95301446)	ENSG00000125257	ensembl_havana	protein_coding	OTTHUMG00000017216
1	ABCC5	0.00704082	1.22407	1	0.0764308	UniProtKB	O15440	ABCC5		0099133 /// 0030213 // hyaluronan biosynthetic process (Reactome:R-HSA-2142850 [TAS]) /// 0015711 // organic anion transport (GO_REF:0000002 [IEA] InterPro:IPR030238) /// 0055085 // transmembrane transport (GO_REF:0000033 [IBA] PANTHER:PTN000657997) /// 0006810 // transport (PMID:9827529 [TAS]) /// 0055085 // transmembrane transport (Reactome:R-HSA-382556 [TAS])	0005886 // plasma membrane (Reactome:R-HSA-2142859 [TAS]) /// 0005887 // integral component of plasma membrane (PMID:9827529 [TAS]) /// 0005886 // plasma membrane (Reactome:R-HSA-1454916 [TAS]) /// 0016020 // membrane (PMID:15297306 [IDA])	0042626 // ATPase activity, coupled to transmembrane movement of substances (GO_REF:0000033 [IBA] PANTHER:PTN000657997) /// 0008514 // organic anion transmembrane transporter activity (Reactome:R-HSA-2142859 [TAS]) /// 0043225 // ATPase-coupled anion transmembrane transporter activity (Reactome:R-HSA-1454916 [TAS]) /// 0005524 // ATP binding (GO_REF:0000037 [IEA] UniProtKB-KW:KW-0067)	Multidrug resistance-associated protein 5	MRP5_HUMAN|ABCC5|MRP5	protein	taxon:9606	20170826	UniProt			3	complement(183919934..184018015)	ENSG00000114770	ensembl_havana	protein_coding	OTTHUMG00000156871
1	ABCC5-AS1	1	1	1	1																3	184006338..184011419	ENSG00000223882	havana	antisense	OTTHUMG00000156870
1	ABCC6	0.504698	1.4303	1	1	UniProtKB	O95255	ABCC6		0099133 /// 0007601 // visual perception (GO_REF:0000037 [IEA] UniProtKB-KW:KW-0844) /// 0042493 // response to drug (PMID:8912525 [TAS]) /// 0055085 // transmembrane transport (Reactome:R-HSA-382556 [TAS]) /// 0006810 // transport (PMID:8912525 [TAS])	0016021 // integral component of membrane (GO_REF:0000037 [IEA] UniProtKB-KW:KW-0812) /// 0005886 // plasma membrane (Reactome:R-HSA-1454916 [TAS]) /// 0005789 // endoplasmic reticulum membrane (GO_REF:0000039 [IEA] UniProtKB-SubCell:SL-0097) /// 0005886 // plasma membrane (GO_REF:0000052 [IDA]) /// 0016324 // apical plasma membrane (GO_REF:0000107 [IEA] UniProtKB:O88269|ensembl:ENSRNOP0000005141…	0005215 // transporter activity (PMID:8912525 [TAS]) /// 0043225 // ATPase-coupled anion transmembrane transporter activity (Reactome:R-HSA-1454916 [TAS]) /// 0005524 // ATP binding (GO_REF:0000107 [IEA] UniProtKB:O88269|ensembl:ENSRNOP00000051412) /// 0042626 // ATPase activity, coupled to transmembrane movement of substances (PMID:8912525 [TAS])	Multidrug resistance-associated protein 6	MRP6_HUMAN|ABCC6|ARA|MRP6	protein	taxon:9606	20030904	PINC			16	complement(16148928..16223522)	ENSG00000091262	ensembl_havana	protein_coding	OTTHUMG00000129967
1	ABCC6P1	1	-2.00781	1	1																16	18571162..18598328	ENSG00000256340	ensembl_havana	transcribed_unprocessed_pseudogene	OTTHUMG00000177192
1	ABCC6P2	0.0821473	-2.53565	1	0.569044																16	complement(14820792..14824702)	ENSG00000255277	ensembl_havana	transcribed_unprocessed_pseudogene	OTTHUMG00000166266
1	ABCC8	1	1	1	1	UniProtKB	Q09428	ABCC8		0071310 // cellular response to organic substance (GO_REF:0000107 [IEA] UniProtKB:Q09429|ensembl:ENSRNOP00000028696) /// 0001678 // cellular glucose homeostasis (GO_REF:0000107 [IEA] UniProtKB:Q09429|ensembl:ENSRNOP00000028696) /// 0046676 // negative regulation of insulin secretion (GO_REF:0000107 [IEA] UniProtKB:Q09429|ensembl:ENSRNOP00000028696) /// 0009268 // response to pH (GO_REF:0000107 [I…	0005739 // mitochondrion (GO_REF:0000107 [IEA] UniProtKB:Q09429|ensembl:ENSRNOP00000028696) /// 0005886 // plasma membrane (Reactome:R-HSA-265682 [TAS]) /// 0042383 // sarcolemma (GO_REF:0000033 [IBA] PANTHER:PTN001200541) /// 0008282 // ATP-sensitive potassium channel complex (GO_REF:0000033 [IBA] PANTHER:PTN001200541) /// 0005886 // plasma membrane (Reactome:R-HSA-1454916 [TAS]) /// 0008076 // …	0008281 // sulfonylurea receptor activity (GO_REF:0000002 [IEA] InterPro:IPR000388|InterPro:IPR000844) /// 0015272 // ATP-activated inward rectifier potassium channel activity (Reactome:R-HSA-5683209 [TAS]) /// 0042626 // ATPase activity, coupled to transmembrane movement of substances (GO_REF:0000033 [IBA] PANTHER:PTN000657997) /// 0019905 // syntaxin binding (GO_REF:0000107 [IEA] UniProtKB:Q094…	ATP-binding cassette sub-family C member 8	ABCC8_HUMAN|ABCC8|HRINS|SUR|SUR1	protein	taxon:9606	20170826	Ensembl			11	complement(17392885..17476845)	ENSG00000006071	ensembl_havana	protein_coding	OTTHUMG00000166316
1	ABCC9	1	-1.66985	1	1	UniProtKB	O60706	ABCC9		0007165 // signal transduction (GO_REF:0000108 [IEA] GO:0008281) /// 0042493 // response to drug (GO_REF:0000033 [IBA] PANTHER:PTN001200541) /// 0099133 /// 0065009 // regulation of molecular function (GO_REF:0000108 [IEA] GO:0015459) /// 1903779 // regulation of cardiac conduction (Reactome:R-HSA-5578775 [TAS]) /// 0051607 // defense response to virus (PMID:18026101 [IMP]) /// 0055085 // transme…	0042383 // sarcolemma (GO_REF:0000033 [IBA] PANTHER:PTN001200541) /// 0008282 // ATP-sensitive potassium channel complex (GO_REF:0000024 [ISS] UniProtKB:Q63563) /// 0008282 // ATP-sensitive potassium channel complex (GO_REF:0000033 [IBA] PANTHER:PTN001200541) /// 0005886 // plasma membrane (Reactome:R-HSA-1454916 [TAS]) /// 0008076 // voltage-gated potassium channel complex (PMID:20610380 [IDA]) …	0042626 // ATPase activity, coupled to transmembrane movement of substances (GO_REF:0000033 [IBA] PANTHER:PTN000657997) /// 0005215 // transporter activity (PMID:8826984 [TAS]) /// 0008281 // sulfonylurea receptor activity (GO_REF:0000024 [ISS] UniProtKB:Q63563) /// 0043225 // ATPase-coupled anion transmembrane transporter activity (Reactome:R-HSA-1454916 [TAS]) /// 0005267 // potassium channel a…	ATP-binding cassette sub-family C member 9	ABCC9_HUMAN|ABCC9|SUR2	protein	taxon:9606	20030904	PINC			12	complement(21797401..21942529)	ENSG00000069431	ensembl_havana	protein_coding	OTTHUMG00000169094
1	ABCD1	0.16716	-1.19156	1	0.977225	UniProtKB	P33897	ABCD1		0042758 // long-chain fatty acid catabolic process (PMID:18757502 [IGI] UniProtKB:P34230) /// 0043651 // linoleic acid metabolic process (Reactome:R-HSA-2046105 [TAS]) /// 0006635 // fatty acid beta-oxidation (PMID:21145416 [IGI] UniProtKB:P34230|UniProtKB:P41909) /// 0042760 // very long-chain fatty acid catabolic process (PMID:21145416 [IGI] UniProtKB:P41909) /// 0006635 // fatty acid beta-oxid…	0005777 // peroxisome (PMID:18757502 [IDA]) /// 0005778 // peroxisomal membrane (PMID:17609205 [IDA]) /// 0005777 // peroxisome (PMID:9425230 [IDA]) /// 0005779 // integral component of peroxisomal membrane (PMID:10640429 [IDA]) /// 0005777 // peroxisome (PMID:10777694 [IDA]) /// 0005778 // peroxisomal membrane (Reactome:R-HSA-2046093 [TAS]) /// 0005778 // peroxisomal membrane (Reactome:R-HSA-382…	0005515 // protein binding (PMID:10551832 [IPI] UniProtKB:P48410) /// 0005515 // protein binding (PMID:10777694 [IPI] UniProtKB:P40855) /// 0016887 // ATPase activity (PMID:11248239 [IDA]) /// 0005515 // protein binding (PMID:20531392 [IPI] UniProtKB:P40855) /// 0042802 // identical protein binding (PMID:10551832 [IPI] UniProtKB:P33897) /// 0005515 // protein binding (PMID:11883941 [IPI] UniProtK…	ATP-binding cassette sub-family D member 1	ABCD1_HUMAN|ABCD1|ALD	protein	taxon:9606	20030404	UniProt			X	153724868..153744762	ENSG00000101986	ensembl_havana	protein_coding	OTTHUMG00000024215
1	ABCD1P2	1	1	1	1																10	38601418..38605609	ENSG00000215151	havana	unprocessed_pseudogene	OTTHUMG00000018003
1	ABCD1P3	1	1	1	1																16	complement(32475051..32478250)	ENSG00000261233	havana	unprocessed_pseudogene	OTTHUMG00000176500
1	ABCD1P4	1	1	1	1																22	16387694..16390887	ENSG00000225293	havana	unprocessed_pseudogene	OTTHUMG00000030330
1	ABCD1P5	1	1	1	1																2	91840601..91843802	ENSG00000214330	havana	unprocessed_pseudogene	OTTHUMG00000155089
1	ABCD2	0.254671	8.30789	1	1	UniProtKB	Q9UBJ2	ABCD2		0000038 // very long-chain fatty acid metabolic process (PMID:10196381 [IDA]) /// 0015909 // long-chain fatty acid transport (GO_REF:0000108 [IEA] GO:0005324) /// 0042760 // very long-chain fatty acid catabolic process (PMID:21145416 [IGI] UniProtKB:P41909) /// 0032000 // positive regulation of fatty acid beta-oxidation (PMID:10196381 [IDA]) /// 0055085 // transmembrane transport (Reactome:R-HSA-…	0005829 // cytosol (Reactome:R-HSA-382613 [TAS]) /// 0016021 // integral component of membrane (GO_REF:0000037 [IEA] UniProtKB-KW:KW-0812) /// 0005778 // peroxisomal membrane (Reactome:R-HSA-382575 [TAS]) /// 0005777 // peroxisome (PMID:10196381 [IDA]) /// 0005777 // peroxisome (PMID:10329405 [IDA]) /// 0005777 // peroxisome (PMID:21145416 [IDA]) /// 0005778 // peroxisomal membrane (Reactome:R-HS…	0005515 // protein binding (PMID:10777694 [IPI] UniProtKB:P40855) /// 0005515 // protein binding (PMID:10704444 [IPI] UniProtKB:P40855) /// 0005324 // long-chain fatty acid transporter activity (Reactome:R-HSA-382575 [TAS]) /// 0005524 // ATP binding (GO_REF:0000037 [IEA] UniProtKB-KW:KW-0067) /// 0042803 // protein homodimerization activity (PMID:21145416 [IDA]) /// 0005515 // protein binding (P…	ATP-binding cassette sub-family D member 2	ABCD2_HUMAN|ABCD2|ALD1|ALDL1|ALDR|ALDRP	protein	taxon:9606	20120213	UniProt	has_direct_input(CHEBI:28866)		12	complement(39550033..39619751)	ENSG00000173208	ensembl_havana	protein_coding	OTTHUMG00000169337
1	BUB1B-PAK6	0.000254925	-46.0887	1	0.0043211																15	40217428..40276396	ENSG00000259288	havana	protein_coding	OTTHUMG00000172398
1	ABCD4	0.849272	-1.02002	1	1	UniProtKB	O14678	ABCD4		0009235 // cobalamin metabolic process (PMID:22922874 [IMP]) /// 0009235 // cobalamin metabolic process (Reactome:R-HSA-196741 [TAS]) /// 1990830 // cellular response to leukemia inhibitory factor (GO_REF:0000107 [IEA] UniProtKB:O89016|ensembl:ENSMUSP00000021666) /// 0055085 // transmembrane transport (PMID:9266848 [NAS])	0005765 // lysosomal membrane (Reactome:R-HSA-5223313 [TAS]) /// 0005777 // peroxisome (PMID:9302272 [IDA]) /// 0043190 // ATP-binding cassette (ABC) transporter complex (PMID:9266848 [NAS]) /// 0005777 // peroxisome (PMID:14533738 [IDA]) /// 0016021 // integral component of membrane (PMID:9266848 [NAS]) /// 0005778 // peroxisomal membrane (GO_REF:0000039 [IEA] UniProtKB-SubCell:SL-0203) /// 0005…	0005524 // ATP binding (PMID:9266848 [NAS]) /// 0042626 // ATPase activity, coupled to transmembrane movement of substances (PMID:9266848 [NAS]) /// 0042626 // ATPase activity, coupled to transmembrane movement of substances (Reactome:R-HSA-5223313 [TAS])	ATP-binding cassette sub-family D member 4	ABCD4_HUMAN|ABCD4|PXMP1L	protein	taxon:9606	20120305	UniProt			14	complement(74285423..74303056)	ENSG00000119688	ensembl_havana	protein_coding	OTTHUMG00000171207
1	ABCE1	0.774347	1.02255	1	1	UniProtKB	P61221	ABCE1		0000054 // ribosomal subunit export from nucleus (GO_REF:0000033 [IBA] PANTHER:PTN000443727) /// 0006413 // translational initiation (GO_REF:0000033 [IBA] PANTHER:PTN000443727) /// 0016032 // viral process (GO_REF:0000037 [IEA] UniProtKB-KW:KW-0945) /// 0006415 // translational termination (GO_REF:0000033 [IBA] PANTHER:PTN000443727) /// 0060338 // regulation of type I interferon-mediated signalin…	0005737 // cytoplasm (PMID:11585831 [IDA]) /// 0005829 // cytosol (GO_REF:0000052 [IDA]) /// 0005852 // eukaryotic translation initiation factor 3 complex (GO_REF:0000033 [IBA] PANTHER:PTN000443727) /// 0005759 // mitochondrial matrix (Reactome:R-HSA-5223305 [TAS]) /// 0005739 // mitochondrion (PMID:11585831 [IDA]) /// 0016020 // membrane (PMID:19946888 [IDA])	0043024 // ribosomal small subunit binding (GO_REF:0000033 [IBA] PANTHER:PTN000443727) /// 0005515 // protein binding (PMID:25944354 [IPI] UniProtKB:Q9WH76) /// 0005515 // protein binding (PMID:7539425 [IPI] UniProtKB:Q05823) /// 0060698 // endoribonuclease inhibitor activity (PMID:7539425 [IDA]) /// 0005515 // protein binding (PMID:16275648 [IPI] UniProtKB:P03347-1) /// 0016887 // ATPase activit…	ATP-binding cassette sub-family E member 1	ABCE1_HUMAN|ABCE1|RLI|RNASEL1|RNASELI|RNS4I|OK/SW-cl.40	protein	taxon:9606	20160523	GO_Central			4	145097932..145129179	ENSG00000164163	ensembl_havana	protein_coding	OTTHUMG00000161478
1	ABCF1	0.0842416	1.10858	1	0.580167	UniProtKB	Q8NE71	ABCF1		0006954 // inflammatory response (PMID:9790762 [TAS]) /// 0055085 // transmembrane transport (Reactome:R-HSA-382556 [TAS]) /// 0006412 // translation (PMID:9790762 [TAS])	0005840 // ribosome (GO_REF:0000107 [IEA] UniProtKB:Q6MG08|ensembl:ENSRNOP00000001049) /// 0005829 // cytosol (GO_REF:0000052 [IDA]) /// 0005654 // nucleoplasm (GO_REF:0000039 [IEA] UniProtKB-SubCell:SL-0190) /// 0016020 // membrane (PMID:19946888 [IDA]) /// 0005635 // nuclear envelope (GO_REF:0000039 [IEA] UniProtKB-SubCell:SL-0178) /// 0005829 // cytosol (Reactome:R-HSA-5227009 [TAS])	0003723 // RNA binding (PMID:22658674 [IDA]) /// 0003723 // RNA binding (PMID:22681889 [IDA]) /// 0005515 // protein binding (PMID:17894550 [IPI] UniProtKB:P05198) /// 0005524 // ATP binding (GO_REF:0000037 [IEA] UniProtKB-KW:KW-0067) /// 0016887 // ATPase activity (GO_REF:0000002 [IEA] InterPro:IPR003439|InterPro:IPR017871) /// 0008135 // translation factor activity, RNA binding (PMID:9790762 [T…	ATP-binding cassette sub-family F member 1	ABCF1_HUMAN|ABCF1|ABC50	protein	taxon:9606	20140203	UniProt			6	30571376..30597179	ENSG00000204574	ensembl_havana	protein_coding	OTTHUMG00000031094
1	ABCF2	0.325599	-1.05978	1	1	UniProtKB	Q9UG63	ABCF2		0006810 // transport (PMID:9878413 [TAS])	0005740 // mitochondrial envelope (PMID:9878413 [TAS]) /// 0043190 // ATP-binding cassette (ABC) transporter complex (PMID:9878413 [TAS]) /// 0016020 // membrane (PMID:19946888 [IDA])	0005215 // transporter activity (PMID:9878413 [TAS]) /// 0005524 // ATP binding (GO_REF:0000037 [IEA] UniProtKB-KW:KW-0067) /// 0016887 // ATPase activity (GO_REF:0000002 [IEA] InterPro:IPR003439|InterPro:IPR017871)	ATP-binding cassette sub-family F member 2	ABCF2_HUMAN|ABCF2|HUSSY-18	protein	taxon:9606	20030904	PINC			7	complement(151207837..151227230)	ENSG00000033050	ensembl_havana	protein_coding	OTTHUMG00000154570
1	ABCF2P1	1	1	1	1																3	88317156..88319022	ENSG00000242159	havana	processed_pseudogene	OTTHUMG00000159043
1	ABCF2P2	1	1	1	1																7	72103181..72104209	ENSG00000228769	havana	unprocessed_pseudogene	OTTHUMG00000156669
1	XXcos-LUCA11.5	0.0013499	-46.0467	1	0.0185589																3	50350892..50367923	ENSG00000272104	havana	protein_coding	OTTHUMG00000185535
1	CH17-264B6.3	5.75233e-05	-44.9951	1	0.0011512																7	73065529..73077353	ENSG00000277125	havana	unprocessed_pseudogene	OTTHUMG00000188241
1	ABCG2	0.263536	-1.39812	1	1	UniProtKB	Q9UNQ0	ABCG2		0006879 // cellular iron ion homeostasis (Reactome:R-HSA-917937 [TAS]) /// 0046415 // urate metabolic process (PMID:18834626 [IMP]) /// 0033344 // cholesterol efflux (GO_REF:0000033 [IBA] PANTHER:PTN001829432) /// 0015886 // heme transport (GO_REF:0000108 [IEA] GO:0015232) /// 0042493 // response to drug (PMID:9861027 [TAS]) /// 0006810 // transport (PMID:9850061 [TAS]) /// 0006855 // drug transm…	0016021 // integral component of membrane (GO_REF:0000033 [IBA] PANTHER:PTN000443108) /// 0043235 // receptor complex (GO_REF:0000033 [IBA] PANTHER:PTN001829432) /// 0016324 // apical plasma membrane (GO_REF:0000033 [IBA] PANTHER:PTN001829432) /// 0005886 // plasma membrane (GO_REF:0000052 [IDA]) /// 0031966 // mitochondrial membrane (GO_REF:0000039 [IEA] UniProtKB-SubCell:SL-0171) /// 0005886 //…	0042803 // protein homodimerization activity (PMID:16870176 [IDA]) /// 0005215 // transporter activity (PMID:9850061 [TAS]) /// 0017127 // cholesterol transporter activity (GO_REF:0000033 [IBA] PANTHER:PTN001829432) /// 0005524 // ATP binding (GO_REF:0000037 [IEA] UniProtKB-KW:KW-0067) /// 0015232 // heme transporter activity (Reactome:R-HSA-917979 [TAS]) /// 0005515 // protein binding (PMID:1805…	ATP-binding cassette sub-family G member 2	ABCG2_HUMAN|ABCG2|ABCP|BCRP|BCRP1|MXR	protein	taxon:9606	20030904	PINC			4	complement(88090264..88231322)	ENSG00000118777	ensembl_havana	protein_coding	OTTHUMG00000130601
1	ABCG4	0.364238	1.27914	1	1	UniProtKB	Q9H172	ABCG4		1990830 // cellular response to leukemia inhibitory factor (GO_REF:0000107 [IEA] UniProtKB:Q91WA9|ensembl:ENSMUSP00000124647) /// 0033344 // cholesterol efflux (PMID:16682745 [TAS]) /// 0055085 // transmembrane transport (Reactome:R-HSA-382556 [TAS])	0016021 // integral component of membrane (GO_REF:0000033 [IBA] PANTHER:PTN000443108) /// 0005886 // plasma membrane (GO_REF:0000033 [IBA] PANTHER:PTN000443108) /// 0005886 // plasma membrane (Reactome:R-HSA-1454928 [TAS])	0017127 // cholesterol transporter activity (GO_REF:0000033 [IBA] PANTHER:PTN001059382) /// 0034041 // sterol-transporting ATPase activity (GO_REF:0000033 [IBA] PANTHER:PTN001059382) /// 0042803 // protein homodimerization activity (PMID:16870176 [IDA]) /// 0046982 // protein heterodimerization activity (PMID:16870176 [IPI] UniProtKB:P45844) /// 0005524 // ATP binding (GO_REF:0000037 [IEA] UniPro…	ATP-binding cassette sub-family G member 4	ABCG4_HUMAN|ABCG4|WHITE2	protein	taxon:9606	20170829	IntAct			11	119149012..119162653	ENSG00000172350	ensembl_havana	protein_coding	OTTHUMG00000166169
1	ABCG5	1	3.43548	1	1	UniProtKB	Q9H222	ABCG5		0045796 // negative regulation of intestinal cholesterol absorption (PMID:11099417 [IMP]) /// 0007584 // response to nutrient (GO_REF:0000107 [IEA] UniProtKB:Q99PE7|ensembl:ENSRNOP00000007174) /// 0010212 // response to ionizing radiation (GO_REF:0000107 [IEA] UniProtKB:Q99PE7|ensembl:ENSRNOP00000007174) /// 0042632 // cholesterol homeostasis (PMID:11099417 [IMP]) /// 0007588 // excretion (PMID:1…	0005886 // plasma membrane (Reactome:R-HSA-265783 [TAS]) /// 0043235 // receptor complex (PMID:14504269 [IDA]) /// 0016324 // apical plasma membrane (PMID:14504269 [IMP]) /// 0043190 // ATP-binding cassette (ABC) transporter complex (PMID:16893193 [IDA])	0005524 // ATP binding (PMID:16893193 [IDA]) /// 0016887 // ATPase activity (PMID:16893193 [IDA]) /// 0046982 // protein heterodimerization activity (PMID:16870176 [IPI] UniProtKB:Q9H221) /// 0005515 // protein binding (PMID:16870176 [IPI] UniProtKB:Q9H221) /// 0042626 // ATPase activity, coupled to transmembrane movement of substances (GO_REF:0000033 [IBA] PANTHER:PTN000443108) /// 0017127 // ch…	ATP-binding cassette sub-family G member 5	ABCG5_HUMAN|ABCG5	protein	taxon:9606	20170829	IntAct			2	complement(43812472..43838865)	ENSG00000138075	ensembl_havana	protein_coding	OTTHUMG00000128758
1	ABCG8	1	1	1	1	UniProtKB	Q9H221	ABCG8		0045796 // negative regulation of intestinal cholesterol absorption (PMID:11099417 [IMP]) /// 0033344 // cholesterol efflux (PMID:14504269 [IGI] UniProtKB:Q9DBM0) /// 0042632 // cholesterol homeostasis (PMID:11099417 [IMP]) /// 0007588 // excretion (PMID:14504269 [IGI] UniProtKB:Q9DBM0) /// 0015914 // phospholipid transport (GO_REF:0000107 [IEA] UniProtKB:Q9DBM0|ensembl:ENSMUSP00000035246) /// 00…	0005886 // plasma membrane (Reactome:R-HSA-265783 [TAS]) /// 0043235 // receptor complex (PMID:14504269 [IDA]) /// 0016324 // apical plasma membrane (PMID:14504269 [IMP]) /// 0043190 // ATP-binding cassette (ABC) transporter complex (PMID:16893193 [IDA])	0017127 // cholesterol transporter activity (PMID:14504269 [IGI] UniProtKB:Q9DBM0) /// 0005524 // ATP binding (PMID:16893193 [IDA]) /// 0016887 // ATPase activity (PMID:16893193 [IDA]) /// 0046982 // protein heterodimerization activity (PMID:16870176 [IPI] UniProtKB:Q9H222) /// 0042626 // ATPase activity, coupled to transmembrane movement of substances (GO_REF:0000033 [IBA] PANTHER:PTN000443108) …	ATP-binding cassette sub-family G member 8	ABCG8_HUMAN|ABCG8	protein	taxon:9606	20170829	IntAct			2	43838964..43878466	ENSG00000143921	ensembl_havana	protein_coding	OTTHUMG00000128756
1	ABHD1	0.730171	-1.89091	1	1	UniProtKB	Q96SE0	ABHD1		0044255 // cellular lipid metabolic process (GO_REF:0000033 [IBA] PANTHER:PTN000082644) /// 0008150 // biological_process (GO_REF:0000015 [ND])	0016021 // integral component of membrane (PMID:12735795 [NAS])	0005515 // protein binding (PMID:25416956 [IPI] UniProtKB:Q8N6L0) /// 0016298 // lipase activity (GO_REF:0000033 [IBA] PANTHER:PTN000846579) /// 0003674 // molecular_function (GO_REF:0000015 [ND]) /// 0052689 // carboxylic ester hydrolase activity (GO_REF:0000037 [IEA] UniProtKB-KW:KW-0719)	Protein ABHD1	ABHD1_HUMAN|ABHD1|LABH1	protein	taxon:9606	20080407	UniProt			2	27123789..27130812	ENSG00000143994	ensembl_havana	protein_coding	OTTHUMG00000097072
1	ABHD10	0.987635	-1.00162	1	1	UniProtKB	Q9NUJ1	ABHD10		0052695 // cellular glucuronidation (Reactome:R-HSA-156588 [TAS]) /// 0019391 // glucuronoside catabolic process (PMID:22294686 [IDA])	0005829 // cytosol (PMID:22294686 [IDA]) /// 0005739 // mitochondrion (GO_REF:0000054 [IDA]) /// 0005759 // mitochondrial matrix (Reactome:R-HSA-5694563 [TAS])	0004553 // hydrolase activity, hydrolyzing O-glycosyl compounds (PMID:22294686 [IDA]) /// 0004553 // hydrolase activity, hydrolyzing O-glycosyl compounds (Reactome:R-HSA-5694563 [TAS]) /// 0102390 // mycophenolic acid acyl-glucuronide esterase activity (GO_REF:0000003 [IEA] EC:3.1.1.93)	Mycophenolic acid acyl-glucuronide esterase, mitochondrial	ABHDA_HUMAN|ABHD10	protein	taxon:9606	20120510	BHF-UCL	has_direct_input(CHEBI:168396)		3	111979010..111993363	ENSG00000144827	ensembl_havana	protein_coding	OTTHUMG00000159280
1	RP11-468E2.2	0.00332224	-44.6762	1	0.0402558																14	complement(24180395..24190416)	ENSG00000259522	havana	protein_coding	OTTHUMG00000170680
1	ABHD11-AS1	1	1	1	1																7	73735038..73736054	ENSG00000225969	havana	antisense	OTTHUMG00000153263
1	ABHD12	0.1528	-1.13636	1	0.911785	UniProtKB	Q8N2K0	ABHD12		0010996 // response to auditory stimulus (GO_REF:0000107 [IEA] UniProtKB:Q99LR1|ensembl:ENSMUSP00000053558) /// 0046475 // glycerophospholipid catabolic process (PMID:25290914 [IDA]) /// 0052651 // monoacylglycerol catabolic process (PMID:25290914 [IDA]) /// 0007628 // adult walking behavior (GO_REF:0000107 [IEA] UniProtKB:Q99LR1|ensembl:ENSMUSP00000053558) /// 0046464 // acylglycerol catabolic p…	0016021 // integral component of membrane (GO_REF:0000024 [ISS] UniProtKB:Q99LR1) /// 0005886 // plasma membrane (Reactome:R-HSA-5694462 [TAS]) /// 0032281 // AMPA glutamate receptor complex (GO_REF:0000107 [IEA] UniProtKB:Q99LR1|ensembl:ENSMUSP00000053558)	0047372 // acylglycerol lipase activity (PMID:25290914 [IDA]) /// 0047372 // acylglycerol lipase activity (Reactome:R-HSA-5694462 [TAS]) /// 0004622 // lysophospholipase activity (PMID:25290914 [IDA]) /// 0047372 // acylglycerol lipase activity (PMID:22969151 [IDA])	Monoacylglycerol lipase ABHD12	ABD12_HUMAN|ABHD12|C20orf22	protein	taxon:9606	20160804	BHF-UCL	part_of(GO:0046475),has_direct_input(CHEBI:72409)		20	complement(25294743..25390983)	ENSG00000100997	ensembl_havana	protein_coding	OTTHUMG00000032121
1	ABHD12B	0.411002	-1.51287	1	1	UniProtKB	Q7Z5M8	ABHD12B				0016787 // hydrolase activity (GO_REF:0000037 [IEA] UniProtKB-KW:KW-0378)	Protein ABHD12B	AB12B_HUMAN|ABHD12B|C14orf29	protein	taxon:9606	20170826	UniProt			14	50872160..50904970	ENSG00000131969	ensembl_havana	protein_coding	OTTHUMG00000140286
1	ABHD13	0.169284	1.13049	1	0.987014	UniProtKB	Q7L211	ABHD13			0016021 // integral component of membrane (GO_REF:0000037 [IEA] UniProtKB-KW:KW-0812) /// 0016020 // membrane (PMID:19946888 [IDA])	0016787 // hydrolase activity (GO_REF:0000037 [IEA] UniProtKB-KW:KW-0378)	Protein ABHD13	ABHDD_HUMAN|ABHD13|C13orf6	protein	taxon:9606	20140627	UniProt			13	108218379..108234255	ENSG00000139826	ensembl_havana	protein_coding	OTTHUMG00000017330
1	UGT1A8	0.0042531	-42.734	1	0.0498428	UniProtKB	Q9HAW9	UGT1A8		0043086 // negative regulation of catalytic activity (GO_REF:0000108 [IEA] GO:0004857) /// 0045939 // negative regulation of steroid metabolic process (PMID:19996319 [IC] GO:0004857) /// 0042573 // retinoic acid metabolic process (PMID:20308471 [IC] GO:0015020) /// 0052697 // xenobiotic glucuronidation (PMID:20056724 [IDA]) /// 0051552 // flavone metabolic process (PMID:18052087 [IDA]) /// 000980…	0016021 // integral component of membrane (GO_REF:0000037 [IEA] UniProtKB-KW:KW-0812) /// 0005789 // endoplasmic reticulum membrane (GO_REF:0000039 [IEA] UniProtKB-SubCell:SL-0097) /// 0005783 // endoplasmic reticulum (PMID:17179145 [IDA])	0005496 // steroid binding (PMID:19996319 [IDA]) /// 0015020 // glucuronosyltransferase activity (PMID:19996319 [IDA]) /// 0005504 // fatty acid binding (PMID:19996319 [IDA]) /// 0015020 // glucuronosyltransferase activity (PMID:20308471 [IDA]) /// 0004857 // enzyme inhibitor activity (PMID:19996319 [IDA]) /// 0015020 // glucuronosyltransferase activity (PMID:18052087 [IDA]) /// 0015020 // glucur…	UDP-glucuronosyltransferase 1-8	UD18_HUMAN|UGT1A8|GNT1|UGT1	protein	taxon:9606	20100726	BHF-UCL			2	233617645..233773310	ENSG00000242366	ensembl_havana	protein_coding	OTTHUMG00000059123
1	ABHD14A-ACY1	0.0356011	1.47264	1	0.292192	UniProtKB	A0A1B0GW23	ABHD14A-ACY1		0006520 // cellular amino acid metabolic process (GO_REF:0000002 [IEA] InterPro:IPR010159) /// 0006508 // proteolysis (GO_REF:0000002 [IEA] InterPro:IPR001261)	0005737 // cytoplasm (GO_REF:0000002 [IEA] InterPro:IPR010159)	0008237 // metallopeptidase activity (GO_REF:0000002 [IEA] InterPro:IPR001261) /// 0004046 // aminoacylase activity (GO_REF:0000002 [IEA] InterPro:IPR010159)	ABHD14A-ACY1 readthrough	A0A1B0GW23_HUMAN|ABHD14A-ACY1	protein	taxon:9606	20170826	InterPro			3	51974706..51989183	ENSG00000114786	havana	protein_coding	OTTHUMG00000166447
1	HFM1	7.79109e-05	-42.1785	1	0.00150029	UniProtKB	A2PYH4	HFM1		0000712 // resolution of meiotic recombination intermediates (GO_REF:0000107 [IEA] UniProtKB:D3Z4R1|ensembl:ENSMUSP00000108310) /// 0010501 // RNA secondary structure unwinding (GO_REF:0000033 [IBA] PANTHER:PTN000618218)	0005730 // nucleolus (GO_REF:0000033 [IBA] PANTHER:PTN000618218) /// 0005737 // cytoplasm (GO_REF:0000033 [IBA] PANTHER:PTN000618218)	0003676 // nucleic acid binding (GO_REF:0000002 [IEA] InterPro:IPR011545) /// 0004004 // ATP-dependent RNA helicase activity (GO_REF:0000033 [IBA] PANTHER:PTN000618218) /// 0005524 // ATP binding (GO_REF:0000037 [IEA] UniProtKB-KW:KW-0067)	Probable ATP-dependent DNA helicase HFM1	HFM1_HUMAN|HFM1|SEC3D1	protein	taxon:9606	20170826	Ensembl			1	complement(91260766..91404869)	ENSG00000162669	ensembl_havana	protein_coding	OTTHUMG00000010093
1	ABHD15	0.715263	-1.04241	1	1	UniProtKB	Q6UXT9	ABHD15		0044255 // cellular lipid metabolic process (GO_REF:0000033 [IBA] PANTHER:PTN000082644)	0005576 // extracellular region (GO_REF:0000039 [IEA] UniProtKB-SubCell:SL-0243) /// 0016020 // membrane (PMID:19946888 [IDA])	0016788 // hydrolase activity, acting on ester bonds (GO_REF:0000033 [IBA] PANTHER:PTN000082644)	Protein ABHD15	ABH15_HUMAN|ABHD15|UNQ6510/PRO21435	protein	taxon:9606	20170826	UniProt			17	complement(29560547..29567137)	ENSG00000168792	ensembl_havana	protein_coding	OTTHUMG00000179721
1	ABHD15-AS1	1	1	1	1																17	29560547..29707090	ENSG00000264031	havana	antisense	OTTHUMG00000179722
1	ABHD16A	0.00444993	-1.35544	1	0.0517947	UniProtKB	O95870	ABHD16A		0052651 // monoacylglycerol catabolic process (PMID:25290914 [IDA]) /// 1905344 // prostaglandin catabolic process (PMID:25290914 [IDA])	0016021 // integral component of membrane (GO_REF:0000037 [IEA] UniProtKB-KW:KW-0812)	0005515 // protein binding (PMID:25416956 [IPI] UniProtKB:Q86UW9) /// 0005515 // protein binding (PMID:25416956 [IPI] UniProtKB:Q99942) /// 0005515 // protein binding (PMID:25416956 [IPI] UniProtKB:Q86VR2) /// 0047372 // acylglycerol lipase activity (PMID:25290914 [IDA]) /// 0004622 // lysophospholipase activity (PMID:25290914 [IDA]) /// 0005515 // protein binding (PMID:14667819 [IPI] UniProtKB:Q…	Protein ABHD16A	ABHGA_HUMAN|ABHD16A|BAT5|G5|NG26|PP199	protein	taxon:9606	20170829	IntAct			6	complement(31686949..31703444)	ENSG00000204427	ensembl_havana	protein_coding	OTTHUMG00000031177
1	RP11-360L9.7	0.000183119	-39.1793	1	0.00323595																8	complement(41540381..41545044)	ENSG00000253174	havana	antisense	OTTHUMG00000164081
1	ABHD17A	0.064361	1.1667	1	0.47096	UniProtKB	Q96GS6	ABHD17A		0008150 // biological_process (GO_REF:0000015 [ND])	0005576 // extracellular region (GO_REF:0000039 [IEA] UniProtKB-SubCell:SL-0243) /// 0016020 // membrane (PMID:19946888 [IDA])	0016787 // hydrolase activity (GO_REF:0000037 [IEA] UniProtKB-KW:KW-0378) /// 0005515 // protein binding (PMID:23088713 [IPI] UniProtKB:P09022) /// 0005515 // protein binding (PMID:25416956 [IPI] UniProtKB:O60760)	Protein ABHD17A	AB17A_HUMAN|ABHD17A|C19orf27|FAM108A1	protein	taxon:9606	20170829	IntAct			19	complement(1876810..1885547)	ENSG00000129968	ensembl_havana	protein_coding	OTTHUMG00000171872
1	ABHD17AP1	1	1	1	1																1	148146395..148149566	ENSG00000198658	ensembl_havana	unprocessed_pseudogene	OTTHUMG00000047949
1	ABHD17AP3	1	1	1	1																1	complement(214605470..214608840)	ENSG00000250536	havana	unprocessed_pseudogene	OTTHUMG00000036949
1	ABHD17AP4	1	1	1	1																22	complement(20667836..20670984)	ENSG00000229107	havana	processed_pseudogene	OTTHUMG00000150752
1	ABHD17AP5	1	1	1	1																22	complement(22114844..22118005)	ENSG00000263366	havana	processed_pseudogene	OTTHUMG00000188359
1	ABHD17AP6	1	1	1	1																17	20814620..20844257	ENSG00000226981	havana	unprocessed_pseudogene	OTTHUMG00000132836
1	ABHD17AP7	1	1	1	1																16	complement(32726615..32729537)	ENSG00000260864	havana	unprocessed_pseudogene	OTTHUMG00000176510
1	ABHD17AP8	1	1	1	1																16	32199902..32202822	ENSG00000260540	havana	unprocessed_pseudogene	OTTHUMG00000176567
1	ABHD17AP9	1	1	1	1																16	33140850..33143797	ENSG00000261536	havana	unprocessed_pseudogene	OTTHUMG00000176455
1	ABHD17B	0.00828923	1.25707	1	0.0875009	UniProtKB	Q5VST6	ABHD17B			0005576 // extracellular region (GO_REF:0000039 [IEA] UniProtKB-SubCell:SL-0243) /// 0016020 // membrane (PMID:19946888 [IDA])	0016787 // hydrolase activity (GO_REF:0000037 [IEA] UniProtKB-KW:KW-0378)	Protein ABHD17B	AB17B_HUMAN|ABHD17B|C9orf77|FAM108B1|CGI-67	protein	taxon:9606	20170826	UniProt			9	complement(71862452..71910931)	ENSG00000107362	ensembl_havana	protein_coding	OTTHUMG00000020001
1	ABHD17C	0.874453	1.01448	1	1	UniProtKB	Q6PCB6	ABHD17C				0016787 // hydrolase activity (GO_REF:0000037 [IEA] UniProtKB-KW:KW-0378)	Protein ABHD17C	AB17C_HUMAN|ABHD17C|FAM108C1	protein	taxon:9606	20170826	UniProt			15	80679684..80755621	ENSG00000136379	ensembl_havana	protein_coding	OTTHUMG00000172282
1	CTD-2562J17.7	0.000593051	-33.4962	1	0.0090623																11	75260127..75261025	ENSG00000254429	havana	antisense	OTTHUMG00000165442
1	ABHD2	0.0187892	1.15101	1	0.173416	UniProtKB	P08910	ABHD2		0007340 // acrosome reaction (GO_REF:0000107 [IEA] UniProtKB:Q9QXM0|ensembl:ENSMUSP00000038361) /// 0048240 // sperm capacitation (PMID:26989199 [IDA]) /// 0032570 // response to progesterone (PMID:26989199 [IDA]) /// 0009611 // response to wounding (GO_REF:0000107 [IEA] UniProtKB:Q9QXM0|ensembl:ENSMUSP00000038361) /// 0030336 // negative regulation of cell migration (GO_REF:0000107 [IEA] UniProt…	0016021 // integral component of membrane (GO_REF:0000037 [IEA] UniProtKB-KW:KW-0812) /// 0036126 // sperm flagellum (PMID:26989199 [IDA]) /// 0001669 // acrosomal vesicle (GO_REF:0000107 [IEA] UniProtKB:Q9QXM0|ensembl:ENSMUSP00000038361) /// 0097524 // sperm plasma membrane (PMID:26989199 [IDA])	0042562 // hormone binding (PMID:26989199 [IDA]) /// 0047372 // acylglycerol lipase activity (PMID:26989199 [IDA]) /// 0003707 // steroid hormone receptor activity (PMID:26989199 [IDA])	Monoacylglycerol lipase ABHD2	ABHD2_HUMAN|ABHD2|LABH2	protein	taxon:9606	20170826	Ensembl			15	89087459..89202360	ENSG00000140526	ensembl_havana	protein_coding	OTTHUMG00000148684
1	RSAD2	1.26809e-64	-31.4864	7.37701e-60	2.73223e-62	UniProtKB	Q8WXG1	RSAD2		0051607 // defense response to virus (PMID:16982913 [IDA]) /// 0051607 // defense response to virus (PMID:9391139 [IDA]) /// 0051607 // defense response to virus (PMID:16108059 [IDA]) /// 0034165 // positive regulation of toll-like receptor 9 signaling pathway (GO_REF:0000024 [ISS] UniProtKB:Q8CBB9) /// 0016032 // viral process (GO_REF:0000037 [IEA] UniProtKB-KW:KW-0945) /// 0009615 // response t…	0005739 // mitochondrion (PMID:21527675 [IDA]) /// 0005811 // lipid particle (GO_REF:0000024 [ISS] UniProtKB:Q8CBB9) /// 0005743 // mitochondrial inner membrane (PMID:21527675 [IDA]) /// 0005783 // endoplasmic reticulum (PMID:21527675 [IDA]) /// 0005794 // Golgi apparatus (GO_REF:0000039 [IEA] UniProtKB-SubCell:SL-0132) /// 0001650 // fibrillar center (GO_REF:0000052 [IDA]) /// 0005789 // endopla…	0005515 // protein binding (PMID:22045669 [IPI] UniProtKB:Q99IB8:PRO_0000045593) /// 0005515 // protein binding (PMID:24245804 [IPI] UniProtKB:O76071) /// 0043621 // protein self-association (PMID:19074433 [IDA]) /// 0003824 // catalytic activity (GO_REF:0000002 [IEA] InterPro:IPR006638|InterPro:IPR007197|InterPro:IPR013785) /// 0005515 // protein binding (PMID:21527675 [IPI] UniProtKB:P16778) //…	Radical S-adenosyl methionine domain-containing protein 2	RSAD2_HUMAN|RSAD2|CIG5	protein	taxon:9606	20161204	HPA			2	6865806..6898239	ENSG00000134321	ensembl_havana	protein_coding	OTTHUMG00000090352
1	SMAD6	0.00112593	-30.4841	1	0.015848	UniProtKB	O43541	SMAD6		0001657 // ureteric bud development (GO_REF:0000107 [IEA] UniProtKB:O35182|ensembl:ENSMUSP00000036285) /// 0043627 // response to estrogen (GO_REF:0000107 [IEA] UniProtKB:D3ZAQ2|ensembl:ENSRNOP00000012155) /// 0007179 // transforming growth factor beta receptor signaling pathway (GO_REF:0000002 [IEA] InterPro:IPR013019) /// 1902895 // positive regulation of pri-miRNA transcription from RNA polyme…	0005667 // transcription factor complex (GO_REF:0000002 [IEA] InterPro:IPR013019) /// 0005794 // Golgi apparatus (GO_REF:0000052 [IDA]) /// 0016604 // nuclear body (GO_REF:0000052 [IDA]) /// 0043234 // protein complex (PMID:23610558 [IDA]) /// 0005829 // cytosol (GO_REF:0000052 [IDA]) /// 0005829 // cytosol (Reactome:R-HSA-202626 [TAS]) /// 0005829 // cytosol (Reactome:R-HSA-201821 [TAS]) /// 000…	0070410 // co-SMAD binding (PMID:9256479 [IPI] UniProtKB:Q13485) /// 0070412 // R-SMAD binding (PMID:9436979 [IPI] UniProtKB:Q15797) /// 0044212 // transcription regulatory region DNA binding (PMID:16491121 [IDA]) /// 0070698 // type I activin receptor binding (PMID:9436979 [IDA]) /// 0030617 // transforming growth factor beta receptor, inhibitory cytoplasmic mediator activity (PMID:9256479 [IDA]…	Mothers against decapentaplegic homolog 6	SMAD6_HUMAN|SMAD6|MADH6	protein	taxon:9606	20141117	NTNU_SB			15	66702228..66782848	ENSG00000137834	ensembl_havana	protein_coding	OTTHUMG00000133218
1	ITGB1BP2	0.00112254	-30.4521	1	0.0158042	UniProtKB	Q9UKP3	ITGB1BP2		0007165 // signal transduction (PMID:10506186 [TAS]) /// 0007517 // muscle organ development (PMID:10506186 [TAS])	0030018 // Z disc (GO_REF:0000107 [IEA] UniProtKB:Q9R000|ensembl:ENSMUSP00000033674)	0008270 // zinc ion binding (GO_REF:0000107 [IEA] UniProtKB:Q9R000|ensembl:ENSMUSP00000033674) /// 0005178 // integrin binding (GO_REF:0000107 [IEA] UniProtKB:D3ZW59|ensembl:ENSRNOP00000004888) /// 0005509 // calcium ion binding (GO_REF:0000107 [IEA] UniProtKB:Q9R000|ensembl:ENSMUSP00000033674) /// 0017124 // SH3 domain binding (GO_REF:0000037 [IEA] UniProtKB-KW:KW-0729) /// 0005515 // protein bi…	Integrin beta-1-binding protein 2	ITBP2_HUMAN|ITGB1BP2|MSTP015	protein	taxon:9606	20170826	Ensembl			X	71301734..71305371	ENSG00000147166	ensembl_havana	protein_coding	OTTHUMG00000021793
1	ABHD6	0.675363	1.05687	1	1	UniProtKB	Q9BV23	ABHD6		0009395 // phospholipid catabolic process (GO_REF:0000107 [IEA] UniProtKB:Q8R2Y0|ensembl:ENSMUSP00000129169) /// 0030336 // negative regulation of cell migration (GO_REF:0000107 [IEA] UniProtKB:Q8R2Y0|ensembl:ENSMUSP00000129169) /// 0046464 // acylglycerol catabolic process (PMID:22969151 [IDA]) /// 2000124 // regulation of endocannabinoid signaling pathway (GO_REF:0000107 [IEA] UniProtKB:Q8R2Y0|…	0032281 // AMPA glutamate receptor complex (GO_REF:0000107 [IEA] UniProtKB:Q8R2Y0|ensembl:ENSMUSP00000129169) /// 0016021 // integral component of membrane (GO_REF:0000024 [ISS] UniProtKB:Q8R2Y0) /// 0070062 // extracellular exosome (PMID:23376485 [IDA]) /// 0005739 // mitochondrion (GO_REF:0000039 [IEA] UniProtKB-SubCell:SL-0173) /// 0005886 // plasma membrane (Reactome:R-HSA-5694462 [TAS])	0047372 // acylglycerol lipase activity (Reactome:R-HSA-5694462 [TAS]) /// 0004620 // phospholipase activity (GO_REF:0000107 [IEA] UniProtKB:Q8R2Y0|ensembl:ENSMUSP00000129169) /// 0047372 // acylglycerol lipase activity (PMID:22969151 [IDA])	Monoacylglycerol lipase ABHD6	ABHD6_HUMAN|ABHD6	protein	taxon:9606	20170826	Ensembl			3	58237506..58295693	ENSG00000163686	ensembl_havana	protein_coding	OTTHUMG00000159150
1	ABHD8	0.294899	-1.17938	1	1	UniProtKB	Q96I13	ABHD8			0070062 // extracellular exosome (PMID:18570454 [IDA])	0016787 // hydrolase activity (GO_REF:0000037 [IEA] UniProtKB-KW:KW-0378)	Protein ABHD8	ABHD8_HUMAN|ABHD8	protein	taxon:9606	20170826	UniProt			19	complement(17292131..17310236)	ENSG00000127220	ensembl_havana	protein_coding	OTTHUMG00000182663
1	NSUN7	0.00112683	-30.4391	1	0.0158568	UniProtKB	Q8NE18	NSUN7		0032259 // methylation (GO_REF:0000037 [IEA] UniProtKB-KW:KW-0489)		0008168 // methyltransferase activity (GO_REF:0000037 [IEA] UniProtKB-KW:KW-0489) /// 0003723 // RNA binding (GO_REF:0000037 [IEA] UniProtKB-KW:KW-0694)	Putative methyltransferase NSUN7	NSUN7_HUMAN|NSUN7	protein	taxon:9606	20170826	UniProt			4	40749897..40809985	ENSG00000179299	ensembl_havana	protein_coding	OTTHUMG00000128597
1	ABI1P1	1	1	1	1																14	55546674..55548123	ENSG00000271484	havana	unprocessed_pseudogene	OTTHUMG00000184542
1	ABI2	0.0762556	1.11268	1	0.535178	UniProtKB	Q9NYB9	ABI2		0006928 // movement of cell or subcellular component (PMID:11516653 [IDA]) /// 0016032 // viral process (GO_REF:0000037 [IEA] UniProtKB-KW:KW-0945) /// 0008154 // actin polymerization or depolymerization (PMID:11516653 [NAS]) /// 0016477 // cell migration (PMID:12011975 [TAS]) /// 0018108 // peptidyl-tyrosine phosphorylation (PMID:17101133 [IDA]) /// 2000601 // positive regulation of Arp2/3 compl…	0005737 // cytoplasm (PMID:8649853 [TAS]) /// 0005829 // cytosol (PMID:18632609 [IDA]) /// 0030027 // lamellipodium (PMID:11516653 [IDA]) /// 0031209 // SCAR complex (PMID:21107423 [IDA]) /// 0030175 // filopodium (PMID:11516653 [IDA]) /// 0005856 // cytoskeleton (GO_REF:0000039 [IEA] UniProtKB-SubCell:SL-0090) /// 0005829 // cytosol (PMID:17101133 [IDA])	0005515 // protein binding (PMID:25416956 [IPI] UniProtKB:O00560) /// 0005515 // protein binding (PMID:25416956 [IPI] UniProtKB:Q569H4) /// 0005515 // protein binding (PMID:25416956 [IPI] UniProtKB:Q9BVG8) /// 0005515 // protein binding (PMID:25416956 [IPI] UniProtKB:O75886) /// 0005515 // protein binding (PMID:25416956 [IPI] UniProtKB:P37198) /// 0005515 // protein binding (PMID:25416956 [IPI] U…	Abl interactor 2	ABI2_HUMAN|ABI2|ARGBPIA	protein	taxon:9606	20050308	PINC			2	203328219..203447723	ENSG00000138443	ensembl_havana	protein_coding	OTTHUMG00000132879
1	ABI3	1	3.42987	1	1	UniProtKB	Q9P2A4	ABI3		0030334 // regulation of cell migration (PMID:11956071 [IDA]) /// 0018108 // peptidyl-tyrosine phosphorylation (PMID:17101133 [IDA]) /// 0006928 // movement of cell or subcellular component (PMID:11956071 [NAS])	0005622 // intracellular (PMID:17101133 [IDA]) /// 0005737 // cytoplasm (GO_REF:0000054 [IDA]) /// 0005737 // cytoplasm (PMID:11956071 [NAS]) /// 0016020 // membrane (PMID:19946888 [IDA]) /// 0030027 // lamellipodium (PMID:17101133 [IDA])	0005515 // protein binding (PMID:27107014 [IPI] UniProtKB:P38340) /// 0005515 // protein binding (PMID:16189514 [IPI] UniProtKB:Q6ZU52) /// 0005515 // protein binding (PMID:25416956 [IPI] UniProtKB:Q9BVL2) /// 0005515 // protein binding (PMID:16189514 [IPI] UniProtKB:O15372) /// 0005515 // protein binding (PMID:16189514 [IPI] UniProtKB:Q96L14) /// 0005515 // protein binding (PMID:25416956 [IPI] U…	ABI gene family member 3	ABI3_HUMAN|ABI3|NESH	protein	taxon:9606	20170829	IntAct			17	49210227..49223225	ENSG00000108798	ensembl_havana	protein_coding	OTTHUMG00000161306
1	ABI3BP	0.0519011	-1.3383	1	0.394989	UniProtKB	Q7Z7G0	ABI3BP		0030198 // extracellular matrix organization (GO_REF:0000107 [IEA] UniProtKB:Q59IW6|ensembl:ENSMUSP00000036257) /// 0010811 // positive regulation of cell-substrate adhesion (GO_REF:0000107 [IEA] UniProtKB:Q59IW6|ensembl:ENSMUSP00000036257)	0005614 // interstitial matrix (GO_REF:0000107 [IEA] UniProtKB:Q59IW6|ensembl:ENSMUSP00000036257) /// 0031012 // extracellular matrix (PMID:27559042 [IDA]) /// 0005615 // extracellular space (PMID:20551380 [IDA]) /// 0031012 // extracellular matrix (PMID:20551380 [IDA])	0005518 // collagen binding (GO_REF:0000107 [IEA] UniProtKB:Q59IW6|ensembl:ENSMUSP00000036257) /// 0008201 // heparin binding (GO_REF:0000107 [IEA] UniProtKB:Q59IW6|ensembl:ENSMUSP00000036257)	Target of Nesh-SH3	TARSH_HUMAN|ABI3BP|NESHBP|TARSH	protein	taxon:9606	20170826	Ensembl			3	complement(100749156..100993515)	ENSG00000154175	ensembl_havana	protein_coding	OTTHUMG00000159094
1	ABL1	0.201658	-1.09037	1	1	UniProtKB	P00519	ABL1		0006468 // protein phosphorylation (PMID:24863063 [IMP]) /// 0030155 // regulation of cell adhesion (PMID:20841568 [TAS]) /// 0035791 // platelet-derived growth factor receptor-beta signaling pathway (PMID:24520051 [IMP]) /// 0050853 // B cell receptor signaling pathway (GO_REF:0000107 [IEA] UniProtKB:P00520|ensembl:ENSMUSP00000075167) /// 2000096 // positive regulation of Wnt signaling pathway, …	0005634 // nucleus (PMID:8242749 [NAS]) /// 0098794 // postsynapse (PMID:24658113 [TAS]) /// 0043025 // neuronal cell body (GO_REF:0000024 [ISS] UniProtKB:E9PT20) /// 0005829 // cytosol (Reactome:R-HSA-2130194 [TAS]) /// 0005634 // nucleus (PMID:17888034 [IDA]) /// 0005654 // nucleoplasm (Reactome:R-HSA-8956659 [TAS]) /// 0005829 // cytosol (Reactome:R-HSA-428888 [TAS]) /// 0005730 // nucleolus (…	0005515 // protein binding (PMID:19234221 [IPI] UniProtKB:P15498) /// 0005515 // protein binding (PMID:7590236 [IPI] UniProtKB:Q9NYB9) /// 0005515 // protein binding (PMID:19470755 [IPI] UniProtKB:Q4KMG0) /// 0046875 // ephrin receptor binding (GO_REF:0000024 [ISS] UniProtKB:P00520) /// 0005515 // protein binding (PMID:10970852 [IPI] UniProtKB:Q92558) /// 0004713 // protein tyrosine kinase activi…	Tyrosine-protein kinase ABL1	ABL1_HUMAN|ABL1|ABL|JTK7	protein	taxon:9606	20140827	ParkinsonsUK-UCL	occurs_in(GO:0005737)		9	130713946..130887675	ENSG00000097007	ensembl_havana	protein_coding	OTTHUMG00000020813
1	C11orf87	0.00113086	-30.432	1	0.015902	UniProtKB	Q6NUJ2	C11orf87			0016021 // integral component of membrane (GO_REF:0000037 [IEA] UniProtKB-KW:KW-0812)	0005515 // protein binding (PMID:25416956 [IPI] UniProtKB:Q93062) /// 0005515 // protein binding (PMID:25416956 [IPI] UniProtKB:P60411) /// 0005515 // protein binding (PMID:25416956 [IPI] UniProtKB:Q7Z3S9) /// 0005515 // protein binding (PMID:25416956 [IPI] UniProtKB:P26371) /// 0005515 // protein binding (PMID:25416956 [IPI] UniProtKB:P60370) /// 0005515 // protein binding (PMID:25416956 [IPI] U…	Uncharacterized protein C11orf87	CK087_HUMAN|C11orf87	protein	taxon:9606	20170829	IntAct			11	109422120..109429114	ENSG00000185742	ensembl_havana	protein_coding	OTTHUMG00000166559
1	AC002310.7	0.00231652	-27.6185	1	0.0296439																16	30572250..30583860	ENSG00000239791	havana	antisense	OTTHUMG00000158416
1	ABLIM2	0.0172841	5.42308	1	0.161758	UniProtKB	Q6H8Q1	ABLIM2		0030036 // actin cytoskeleton organization (GO_REF:0000002 [IEA] InterPro:IPR028450) /// 0006351 // transcription, DNA-templated (GO_REF:0000002 [IEA] InterPro:IPR028450)	0015629 // actin cytoskeleton (PMID:17194709 [IDA]) /// 0005737 // cytoplasm (GO_REF:0000039 [IEA] UniProtKB-SubCell:SL-0086)	0003779 // actin binding (GO_REF:0000002 [IEA] InterPro:IPR003128|InterPro:IPR028450) /// 0046872 // metal ion binding (GO_REF:0000037 [IEA] UniProtKB-KW:KW-0479)	Actin-binding LIM protein 2	ABLM2_HUMAN|ABLIM2|KIAA1808	protein	taxon:9606	20170826	InterPro			4	complement(7965310..8158832)	ENSG00000163995	ensembl_havana	protein_coding	OTTHUMG00000057427
1	FOXD4L6	0.00239622	-27.5883	1	0.0305095	UniProtKB	Q3SYB3	FOXD4L6		0030154 // cell differentiation (GO_REF:0000033 [IBA] PANTHER:PTN001371846) /// 0006351 // transcription, DNA-templated (GO_REF:0000037 [IEA] UniProtKB-KW:KW-0804) /// 0006357 // regulation of transcription from RNA polymerase II promoter (GO_REF:0000108 [IEA] GO:0000981) /// 0009653 // anatomical structure morphogenesis (GO_REF:0000033 [IBA] PANTHER:PTN001371846)	0005634 // nucleus (GO_REF:0000033 [IBA] PANTHER:PTN001371846)	0000981 // RNA polymerase II transcription factor activity, sequence-specific DNA binding (GO_REF:0000033 [IBA] PANTHER:PTN001371846) /// 0043565 // sequence-specific DNA binding (GO_REF:0000002 [IEA] InterPro:IPR001766|InterPro:IPR018122|InterPro:IPR030456) /// 0005515 // protein binding (PMID:25416956 [IPI] UniProtKB:Q99750)	Forkhead box protein D4-like 6	FX4L6_HUMAN|FOXD4L6	protein	taxon:9606	20150220	GO_Central			9	complement(41126430..41128463)	ENSG00000273514	havana	protein_coding	OTTHUMG00000188618
1	IGFBPL1	0.00220711	-27.5034	1	0.0285262	UniProtKB	Q8WX77	IGFBPL1		0001558 // regulation of cell growth (GO_REF:0000002 [IEA] InterPro:IPR000867|InterPro:IPR011390)	0005576 // extracellular region (GO_REF:0000039 [IEA] UniProtKB-SubCell:SL-0243)	0005520 // insulin-like growth factor binding (GO_REF:0000002 [IEA] InterPro:IPR000867|InterPro:IPR011390)	Insulin-like growth factor-binding protein-like 1	IBPL1_HUMAN|IGFBPL1|IGFBPRP4	protein	taxon:9606	20170826	InterPro			9	complement(38408994..38424447)	ENSG00000137142	ensembl_havana	protein_coding	OTTHUMG00000019937
1	ABR	0.423298	1.05286	1	1	UniProtKB	Q12979	ABR		0007264 // small GTPase mediated signal transduction (PMID:8262969 [TAS]) /// 0043547 // positive regulation of GTPase activity (GO_REF:0000033 [IBA] PANTHER:PTN001142599) /// 0042472 // inner ear morphogenesis (GO_REF:0000107 [IEA] UniProtKB:Q5SSL4|ensembl:ENSMUSP00000091551) /// 0035023 // regulation of Rho protein signal transduction (GO_REF:0000002 [IEA] InterPro:IPR000219) /// 0043314 // neg…	0005886 // plasma membrane (GO_REF:0000107 [IEA] UniProtKB:Q5SSL4|ensembl:ENSMUSP00000091551) /// 0005829 // cytosol (Reactome:R-HSA-194913 [TAS]) /// 0005829 // cytosol (Reactome:R-HSA-194922 [TAS]) /// 0016020 // membrane (GO_REF:0000033 [IBA] PANTHER:PTN001142599) /// 0005829 // cytosol (Reactome:R-HSA-205039 [TAS]) /// 0005829 // cytosol (Reactome:R-HSA-419166 [TAS]) /// 0016020 // membrane (…	0005089 // Rho guanyl-nucleotide exchange factor activity (Reactome:R-HSA-419166 [TAS]) /// 0005085 // guanyl-nucleotide exchange factor activity (Reactome:R-HSA-205039 [TAS]) /// 0005096 // GTPase activator activity (Reactome:R-HSA-194922 [TAS]) /// 0005089 // Rho guanyl-nucleotide exchange factor activity (Reactome:R-HSA-194913 [TAS]) /// 0005096 // GTPase activator activity (GO_REF:0000033 [IB…	Active breakpoint cluster region-related protein	ABR_HUMAN|ABR	protein	taxon:9606	20170826	Ensembl			17	complement(1003518..1229021)	ENSG00000159842	ensembl_havana	protein_coding	OTTHUMG00000090313
1	ABRA	1	1	1	1	UniProtKB	Q8N0Z2	ABRA		0006351 // transcription, DNA-templated (GO_REF:0000037 [IEA] UniProtKB-KW:KW-0804) /// 0045944 // positive regulation of transcription from RNA polymerase II promoter (GO_REF:0000107 [IEA] UniProtKB:Q8BUZ1|ensembl:ENSMUSP00000051973) /// 0000060 // protein import into nucleus, translocation (GO_REF:0000107 [IEA] UniProtKB:Q8BUZ1|ensembl:ENSMUSP00000051973) /// 0035025 // positive regulation of R…	0030017 // sarcomere (GO_REF:0000024 [ISS] UniProtKB:Q8K4K7) /// 0005886 // plasma membrane (GO_REF:0000054 [IDA]) /// 0015629 // actin cytoskeleton (GO_REF:0000024 [ISS] UniProtKB:Q8BUZ1)	0003779 // actin binding (GO_REF:0000024 [ISS] UniProtKB:Q8BUZ1)	Actin-binding Rho-activating protein	ABRA_HUMAN|ABRA	protein	taxon:9606	20170826	Ensembl			8	complement(106759483..106770245)	ENSG00000174429	ensembl_havana	protein_coding	OTTHUMG00000164809
1	LINC01775	0.00224303	-27.4955	1	0.0288686																19	complement(2458935..2462185)	ENSG00000267201	havana	lincRNA	OTTHUMG00000180433
1	ABT1	0.0572792	1.1834	1	0.428243	UniProtKB	Q9ULW3	ABT1		0000447 // endonucleolytic cleavage in ITS1 to separate SSU-rRNA from 5.8S rRNA and LSU-rRNA from tricistronic rRNA transcript (SSU-rRNA, 5.8S rRNA, LSU-rRNA) (GO_REF:0000033 [IBA] PANTHER:PTN000267771) /// 0021522 // spinal cord motor neuron differentiation (GO_REF:0000107 [IEA] UniProtKB:Q9QYL7|ensembl:ENSMUSP00000045888) /// 0000472 // endonucleolytic cleavage to generate mature 5'-end of SSU-…	0005667 // transcription factor complex (GO_REF:0000107 [IEA] UniProtKB:Q9QYL7|ensembl:ENSMUSP00000045888) /// 0005634 // nucleus (PMID:10648625 [TAS]) /// 0005730 // nucleolus (GO_REF:0000033 [IBA] PANTHER:PTN000267771)	0003723 // RNA binding (PMID:22658674 [IDA]) /// 0003723 // RNA binding (PMID:22681889 [IDA]) /// 0003677 // DNA binding (GO_REF:0000037 [IEA] UniProtKB-KW:KW-0238) /// 0005515 // protein binding (PMID:19299493 [IPI] UniProtKB:P38935) /// 0005515 // protein binding (PMID:25416956 [IPI] UniProtKB:Q8IZU0) /// 0003713 // transcription coactivator activity (PMID:10648625 [TAS]) /// 0005515 // protein…	Activator of basal transcription 1	ABT1_HUMAN|ABT1	protein	taxon:9606	20150316	GO_Central			6	26596952..26600744	ENSG00000146109	ensembl_havana	protein_coding	OTTHUMG00000016319
1	ABT1P1	1	1	1	1																4	complement(99022311..99023131)	ENSG00000250496	havana	processed_pseudogene	OTTHUMG00000161229
1	ABTB1	0.0557626	1.28644	1	0.419384	UniProtKB	Q969K4	ABTB1		0043161 // proteasome-mediated ubiquitin-dependent protein catabolic process (GO_REF:0000033 [IBA] PANTHER:PTN000698504) /// 0006414 // translational elongation (GO_REF:0000037 [IEA] UniProtKB-KW:KW-0251) /// 0042787 // protein ubiquitination involved in ubiquitin-dependent protein catabolic process (GO_REF:0000033 [IBA] PANTHER:PTN000698504) /// 0030162 // regulation of proteolysis (GO_REF:00000…	0005737 // cytoplasm (GO_REF:0000033 [IBA] PANTHER:PTN000698504) /// 0019005 // SCF ubiquitin ligase complex (GO_REF:0000033 [IBA] PANTHER:PTN000698504) /// 0005730 // nucleolus (GO_REF:0000052 [IDA]) /// 0005829 // cytosol (GO_REF:0000052 [IDA]) /// 0005886 // plasma membrane (GO_REF:0000052 [IDA])	0005515 // protein binding (PMID:27107014 [IPI] UniProtKB:P53212) /// 0003746 // translation elongation factor activity (GO_REF:0000037 [IEA] UniProtKB-KW:KW-0251) /// 0005515 // protein binding (PMID:25416956 [IPI] UniProtKB:Q05639) /// 0005515 // protein binding (PMID:25416956 [IPI] UniProtKB:Q13618) /// 0031625 // ubiquitin protein ligase binding (GO_REF:0000033 [IBA] PANTHER:PTN000698504)	Ankyrin repeat and BTB/POZ domain-containing protein 1	ABTB1_HUMAN|ABTB1|BPOZ|PP2259	protein	taxon:9606	20170826	UniProt			3	127672935..127680920	ENSG00000114626	ensembl_havana	protein_coding	OTTHUMG00000159636
1	SULT1A4	4.73217e-33	-25.9498	2.75289e-28	8.62976e-31	UniProtKB	P0DMN0	SULT1A4		0050427 // 3'-phosphoadenosine 5'-phosphosulfate metabolic process (Reactome:R-HSA-156584 [TAS]) /// 0008202 // steroid metabolic process (GO_REF:0000037 [IEA] UniProtKB-KW:KW-0753) /// 0006584 // catecholamine metabolic process (GO_REF:0000037 [IEA] UniProtKB-KW:KW-0128)	0005829 // cytosol (Reactome:R-HSA-159358 [TAS])	0004062 // aryl sulfotransferase activity (Reactome:R-HSA-159358 [TAS])	Sulfotransferase 1A4	ST1A4_HUMAN|SULT1A4	protein	taxon:9606	20170201	Reactome			16	29459889..29464976	ENSG00000213648	ensembl_havana	protein_coding	OTTHUMG00000170468
1	AC000032.2	1	1	1	1																1	complement(109693117..109693742)	ENSG00000260246	havana	antisense	OTTHUMG00000172930
1	AC000035.3	1	1	1	1																22	complement(29480220..29481113)	ENSG00000282816	havana	antisense	OTTHUMG00000191461
1	AC000036.4	1	1	1	1																22	complement(50735825..50738139)	ENSG00000225929	havana	antisense	OTTHUMG00000150170
1	AC000041.10	1	1	1	1																22	29437583..29437733	ENSG00000274457	havana	unprocessed_pseudogene	OTTHUMG00000188064
1	AC000041.8	1	1	1	1																22	complement(29419155..29423193)	ENSG00000242156	havana	unprocessed_pseudogene	OTTHUMG00000151154
1	AC000067.1	1	1	1	1																22	19667023..19667555	ENSG00000225007	havana	lincRNA	OTTHUMG00000150429
1	AC000068.10	1	1	1	1																22	19456503..19456962	ENSG00000273212	havana	antisense	OTTHUMG00000186102
1	AC000068.5	0.0264288	-1.97961	1	0.229816																22	19447893..19450105	ENSG00000185065	havana	antisense	OTTHUMG00000150135
1	AC000068.9	1	1	1	1																22	19454179..19454605	ENSG00000273300	havana	antisense	OTTHUMG00000186101
1	AC000077.2	1	1	1	1																22	complement(19630750..19633574)	ENSG00000230485	havana	processed_pseudogene	OTTHUMG00000150438
1	AC000078.5	1	1	1	1																22	19887289..19887970	ENSG00000232926	havana	processed_pseudogene	OTTHUMG00000150619
1	AC000081.2	1	1	1	1																22	complement(19238443..19238739)	ENSG00000230194	havana	processed_pseudogene	OTTHUMG00000150110
1	AC000089.3	1	1	1	1																22	19792294..19793094	ENSG00000235776	havana	processed_pseudogene	OTTHUMG00000150618
1	AC000095.12	1	1	1	1																22	18998274..19014786	ENSG00000283366	havana	transcribed_unprocessed_pseudogene	OTTHUMG00000191822
1	AC000095.9	1	1	1	1																22	complement(19018043..19018916)	ENSG00000270393	havana	processed_pseudogene	OTTHUMG00000184897
1	AC000099.1	1	1	1	1																7	127215127..127229921	ENSG00000236340	havana	antisense	OTTHUMG00000063970
1	AC000111.3	1	1	1	1																7	complement(117560733..117564676)	ENSG00000232661	havana	antisense	OTTHUMG00000066356
1	AC000111.4	1	1	1	1																7	117487737..117487929	ENSG00000237974	havana	processed_pseudogene	OTTHUMG00000099407
1	AC000111.5	1	1	1	1																7	complement(117586207..117586416)	ENSG00000234001	havana	processed_pseudogene	OTTHUMG00000128465
1	AC000111.6	1	1	1	1																7	complement(117604791..117647415)	ENSG00000083622	havana	antisense	OTTHUMG00000133661
1	AC000120.7	0.295175	2.62155	1	1																7	complement(92200014..92206857)	ENSG00000243107	havana	sense_overlapping	OTTHUMG00000155860
1	AC000123.2	1	1	1	1																7	complement(127359785..127364759)	ENSG00000280347	havana	TEC	OTTHUMG00000066284
1	AC000123.3	1	1	1	1																7	complement(127349833..127350293)	ENSG00000279265	havana	TEC	OTTHUMG00000066283
1	AC000123.4	0.0692954	3.68018	1	0.496636																7	127350128..127351523	ENSG00000224138	havana	antisense	OTTHUMG00000148663
1	AC000124.1	1	1	1	1																7	127476883..127485804	ENSG00000226770	havana	lincRNA	OTTHUMG00000064344
1	AC000362.1	1	1	1	1																7	126980967..126981778	ENSG00000230820	havana	processed_pseudogene	OTTHUMG00000034029
1	AC000367.1	1	1	1	1																7	complement(126868767..126870532)	ENSG00000224981	havana	processed_pseudogene	OTTHUMG00000128877
1	AC000370.2	1	1	1	1																7	126378970..126424185	ENSG00000241921	havana	antisense	OTTHUMG00000157729
1	AC000374.1	1	1	1	1																7	126511135..126512879	ENSG00000227249	havana	processed_pseudogene	OTTHUMG00000066224
1	AC000403.4	1	1	1	1																13	76887551..76891135	ENSG00000278727	havana	lincRNA	OTTHUMG00000187228
1	AC001226.7	1	1	1	1																13	77027944..77028482	ENSG00000274898	havana	lincRNA	OTTHUMG00000187232
1	AC002044.1	1	1	1	1																16	complement(73015047..73016016)	ENSG00000279591	havana	TEC	OTTHUMG00000178108
1	AC002044.3	1	1	1	1																16	complement(73005601..73006141)	ENSG00000280092	havana	TEC	OTTHUMG00000178106
1	AC002044.4	1	1	1	1																16	complement(73014319..73014476)	ENSG00000272330	havana	sense_intronic	OTTHUMG00000185614
1	AC002056.3	1	1	1	1																22	complement(50754675..50755434)	ENSG00000213683	havana	processed_pseudogene	OTTHUMG00000150159
1	AC002056.5	1	1	1	1																22	complement(50740593..50743520)	ENSG00000254499	havana	antisense	OTTHUMG00000166231
1	AC002059.10	1	1	1	1																22	complement(29316744..29317220)	ENSG00000273216	havana	sense_intronic	OTTHUMG00000186150
1	AC002064.4	1	1	1	1																7	complement(90266034..90270216)	ENSG00000234459	havana	antisense	OTTHUMG00000063537
1	AC002064.5	1	1	1	1																7	90312496..90322592	ENSG00000225498	havana	lincRNA	OTTHUMG00000063284
1	AC002064.7	1	1	1	1																7	complement(90345873..90346218)	ENSG00000280440	havana	TEC	OTTHUMG00000065234
1	AC002066.1	0.0144359	4.73947	1	0.139732																7	complement(116238260..116499465)	ENSG00000237813	havana	antisense	OTTHUMG00000066052
1	AC002069.6	1	1	1	1																7	complement(88512029..88513187)	ENSG00000235639	havana	processed_pseudogene	OTTHUMG00000154429
1	AC002075.3	1	1	1	1																7	93777839..93778514	ENSG00000225898	havana	processed_pseudogene	OTTHUMG00000155774
1	AC002075.4	1	1	1	1																7	complement(93669826..93670077)	ENSG00000237729	havana	processed_pseudogene	OTTHUMG00000155773
1	AC002076.10	1	3.441	1	1																7	93890913..93893601	ENSG00000234695	havana	antisense	OTTHUMG00000155770
1	AC002115.9	1	1	1	1																19	complement(35608285..35612666)	ENSG00000267626	havana	lincRNA	OTTHUMG00000182062
1	AC002116.7	0.859398	-1.12943	1	1																19	36014508..36045972	ENSG00000267698	havana	antisense	OTTHUMG00000181746
1	AC002116.8	0.960315	1.03535	1	1																19	complement(36008638..36014235)	ENSG00000248101	havana	processed_transcript	OTTHUMG00000181895
1	AC002117.1	0.0238553	6.42967	1	0.211936																17	complement(45150400..45161510)	ENSG00000224505	havana	antisense	OTTHUMG00000132571
1	AC002127.2	1	1	1	1																7	88749470..88749694	ENSG00000227979	havana	processed_pseudogene	OTTHUMG00000153858
1	AC002127.4	1	1	1	1																7	88710631..88756725	ENSG00000233420	havana	lincRNA	OTTHUMG00000153893
1	AC002128.5	1	1	1	1																19	complement(35251440..35253639)	ENSG00000271366	havana	antisense	OTTHUMG00000185225
1	AC002306.1	1	1	1	1																19	19606350..19608660	ENSG00000259242	havana	antisense	OTTHUMG00000172311
1	AC002310.10	0.254371	-9.83056	1	1																16	complement(30537202..30538231)	ENSG00000260494	havana	unprocessed_pseudogene	OTTHUMG00000176948
1	AC002310.11	0.812809	1.2948	1	1																16	complement(30525923..30534852)	ENSG00000261459	havana	protein_coding	OTTHUMG00000176944
1	AC002310.12	0.0118139	-1.95303	1	0.118168																16	30534752..30537144	ENSG00000235560	havana	antisense	OTTHUMG00000176947
1	AC002310.13	0.256157	-9.78932	1	1																16	complement(30534227..30558279)	ENSG00000260869	havana	protein_coding	OTTHUMG00000176946
1	AC002310.14	1	1	1	1																16	30526918..30528294	ENSG00000278922	havana	TEC	OTTHUMG00000176945
1	AC002310.17	1	1	1	1																16	complement(30587662..30587920)	ENSG00000261588	havana	processed_pseudogene	OTTHUMG00000132398
1	SLC15A3	4.32777e-20	-23.2157	2.51764e-15	5.67035e-18	UniProtKB	Q8IY34	SLC15A3		0055085 // transmembrane transport (GO_REF:0000108 [IEA] GO:0015293) /// 0015992 // proton transport (GO_REF:0000108 [IEA] GO:0015333) /// 0015031 // protein transport (GO_REF:0000037 [IEA] UniProtKB-KW:KW-0653) /// 0006811 // ion transport (Reactome:R-HSA-425393 [TAS])	0016021 // integral component of membrane (GO_REF:0000037 [IEA] UniProtKB-KW:KW-0812) /// 0005765 // lysosomal membrane (Reactome:R-HSA-428007 [TAS]) /// 0043231 // intracellular membrane-bounded organelle (GO_REF:0000052 [IDA]) /// 0005765 // lysosomal membrane (PMID:17897319 [IDA])	0015333 // peptide:proton symporter activity (Reactome:R-HSA-428007 [TAS])	Solute carrier family 15 member 3	S15A3_HUMAN|SLC15A3|OCTP|PHT2|PTR3	protein	taxon:9606	20130924	UniProt			11	complement(60937084..60952530)	ENSG00000110446	ensembl_havana	protein_coding	OTTHUMG00000167804
1	AC002366.3	1	1	1	1																X	complement(11334233..11335901)	ENSG00000232392	havana	processed_pseudogene	OTTHUMG00000021131
1	AC002368.4	1	1	1	1																X	complement(148498113..148500615)	ENSG00000237741	havana	antisense	OTTHUMG00000022612
1	AC002383.2	1	1	1	1																7	89443974..89494262	ENSG00000227863	havana	lincRNA	OTTHUMG00000153911
1	AC002386.1	1	1	1	1																7	complement(109322320..109326315)	ENSG00000230941	havana	lincRNA	OTTHUMG00000155012
1	AC002398.11	0.64108	1.25904	1	1																19	complement(35747057..35753415)	ENSG00000267439	havana	antisense	OTTHUMG00000182069
1	AC002398.12	1	1	1	1																19	35754566..35755490	ENSG00000267328	havana	antisense	OTTHUMG00000182297
1	AC002398.13	0.877473	-1.08715	1	1																19	complement(35769144..35771028)	ENSG00000267049	havana	antisense	OTTHUMG00000182373
1	AC002398.9	0.149339	1.23473	1	0.896558																19	35745678..35754519	ENSG00000188223	havana	protein_coding	OTTHUMG00000182068
1	AC002400.1	1	1	1	1																16	23500905..23501630	ENSG00000261528	havana	processed_pseudogene	OTTHUMG00000177017
1	AC002401.1	1	1	1	1																17	50135586..50146176	ENSG00000236472	havana	antisense	OTTHUMG00000132433
1	AC002407.3	1	1	1	1																X	complement(134168911..134174089)	ENSG00000283638	havana	processed_transcript	OTTHUMG00000191855
1	AC002429.4	1	1	1	1																7	95018407..95018554	ENSG00000231153	havana	processed_pseudogene	OTTHUMG00000155564
1	AC002429.5	1	1	1	1																7	complement(95035731..95214332)	ENSG00000236197	havana	protein_coding	OTTHUMG00000155562
1	AC002451.3	1	1	1	1																7	95596682..95613719	ENSG00000231170	havana	antisense	OTTHUMG00000154145
1	AC002454.1	0.233275	2.33064	1	1																7	92836483..92917187	ENSG00000237819	havana	antisense	OTTHUMG00000155818
1	AC002456.2	1	1	1	1																7	complement(90590619..90597353)	ENSG00000223969	havana	antisense	OTTHUMG00000063906
1	AC002463.3	1	1	1	1																7	112622378..112708080	ENSG00000223646	havana	lincRNA	OTTHUMG00000155194
1	AC002465.2	1	1	1	1																7	117300861..117322236	ENSG00000238202	havana	antisense	OTTHUMG00000066355
1	AC002467.7	0.0301187	1.56732	1	0.255673																7	complement(107742817..107744581)	ENSG00000241764	havana	antisense	OTTHUMG00000154805
1	AC002472.11	1	1	1	1																22	21031357..21043969	ENSG00000226872	havana	antisense	OTTHUMG00000150899
1	AC002472.16	1	1	1	1																22	complement(21011384..21014217)	ENSG00000284130	havana	transcribed_unprocessed_pseudogene	OTTHUMG00000191957
1	AC002472.8	0.459207	-2.68218	1	1																22	complement(21002895..21009453)	ENSG00000284060	havana	transcribed_unprocessed_pseudogene	OTTHUMG00000191956
1	AC002480.2	1	1	1	1																7	complement(22649960..22665533)	ENSG00000238033	havana	lincRNA	OTTHUMG00000150712
1	AC002480.3	1	3.441	1	1																7	22563337..22573996	ENSG00000232759	havana	antisense	OTTHUMG00000152530
1	AC002480.4	1	1	1	1																7	22589705..22591622	ENSG00000232949	havana	antisense	OTTHUMG00000152531
1	AC002480.5	0.129108	10.735	1	0.803412																7	complement(22571607..22661792)	ENSG00000225541	havana	sense_overlapping	OTTHUMG00000152532
1	AC002486.2	1	1	1	1																7	20588990..20590085	ENSG00000231525	havana	processed_pseudogene	OTTHUMG00000152500
1	AC002486.3	1	1	1	1																7	complement(20641558..20641948)	ENSG00000223866	havana	processed_pseudogene	OTTHUMG00000152588
1	AC002511.2	1	1	1	1																19	complement(35424062..35424652)	ENSG00000233214	havana	lincRNA	OTTHUMG00000048096
1	AC002511.3	1	1	1	1																19	complement(35432957..35434642)	ENSG00000232680	havana	lincRNA	OTTHUMG00000048097
1	AC002519.6	1	1	1	1																16	31802947..31807973	ENSG00000261457	havana	transcribed_processed_pseudogene	OTTHUMG00000176633
1	AC002519.8	1	1	1	1																16	31788202..31790993	ENSG00000259810	havana	sense_intronic	OTTHUMG00000177769
1	AC002523.1	1	1	1	1																X	149056716..149057166	ENSG00000242186	havana	unprocessed_pseudogene	OTTHUMG00000022614
1	AC002539.1	1	1	1	1																17	complement(70017324..70128859)	ENSG00000230258	havana	antisense	OTTHUMG00000132246
1	AC002542.2	1	1	1	1																7	complement(117187548..117187740)	ENSG00000227532	havana	processed_pseudogene	OTTHUMG00000132299
1	AC002543.2	1	1	1	1																7	complement(116873454..116876376)	ENSG00000235945	havana	processed_pseudogene	OTTHUMG00000033983
1	AC002550.5	1	1	1	1																16	19706351..19715383	ENSG00000261312	havana	antisense	OTTHUMG00000177250
1	AC002550.6	1	1	1	1																16	complement(19694035..19694428)	ENSG00000276571	havana	antisense	OTTHUMG00000186793
1	AC002551.1	1	1	1	1																16	27643199..27644663	ENSG00000261736	havana	sense_intronic	OTTHUMG00000176781
1	AC002553.4	1	1	1	1																17	16084042..16084381	ENSG00000233979	havana	processed_pseudogene	OTTHUMG00000059344
1	AC002984.2	1	1	1	1																19	complement(36173406..36173853)	ENSG00000267005	havana	processed_pseudogene	OTTHUMG00000181885
1	AC002985.3	0.730608	1.59032	1	1																19	complement(18907013..18934397)	ENSG00000268193	havana	protein_coding	OTTHUMG00000182999
1	AC003002.4	1	1	1	1																19	57363566..57398584	ENSG00000268133	havana	protein_coding	OTTHUMG00000183282
1	AC003002.6	0.0402557	3.3232	1	0.323145																19	57389884..57419994	ENSG00000269533	havana	protein_coding	OTTHUMG00000183372
1	AC003005.2	0.503801	-6.88314	1	1																19	57477649..57482996	ENSG00000268266	havana	lincRNA	OTTHUMG00000183402
1	AC003005.4	1	1	1	1																19	57487718..57505381	ENSG00000268107	havana	protein_coding	OTTHUMG00000183404
1	AC003006.7	1	-1.6711	1	1																19	57682045..57753575	ENSG00000269026	havana	protein_coding	OTTHUMG00000183475
1	AC003009.1	1	1	1	1																16	complement(13331368..13332583)	ENSG00000262011	havana	antisense	OTTHUMG00000177335
1	AC003045.1	1	1	1	1																7	complement(117439982..117440780)	ENSG00000214684	havana	processed_pseudogene	OTTHUMG00000066357
1	AC003075.4	0.380116	2.72604	1	1																7	complement(17279834..17299357)	ENSG00000237773	havana	antisense	OTTHUMG00000152468
1	AC003080.4	1	1	1	1																7	complement(111971222..111971988)	ENSG00000234358	havana	processed_pseudogene	OTTHUMG00000155258
1	AC003084.2	1	1	1	1																7	complement(117998858..118004045)	ENSG00000234826	havana	lincRNA	OTTHUMG00000150172
1	CTD-3214H19.4	0.00138905	-22.958	1	0.0189866																19	7629796..7643048	ENSG00000268400	havana	protein_coding	OTTHUMG00000182395
1	AC003090.1	1	1	1	1																7	complement(25593351..25750994)	ENSG00000223561	havana	lincRNA	OTTHUMG00000152594
1	AC003092.1	0.454155	1.47163	1	1																7	94022833..94066661	ENSG00000236453	havana	lincRNA	OTTHUMG00000155746
1	AC003092.2	1	1	1	1																7	complement(94071759..94077157)	ENSG00000236938	havana	lincRNA	OTTHUMG00000155769
1	AC003101.1	1	1	1	1																17	31571142..31575659	ENSG00000228768	havana	lincRNA	OTTHUMG00000132786
1	AC003104.1	1	-3.94814	1	1																17	complement(42270517..42272683)	ENSG00000236194	havana	sense_intronic	OTTHUMG00000132657
1	AC003682.16	1	1	1	1																19	57625032..57626950	ENSG00000268392	havana	lincRNA	OTTHUMG00000183472
1	AC003956.1	1	1	1	1																19	15124160..15126174	ENSG00000268564	havana	antisense	OTTHUMG00000183208
1	AC003958.2	1	1	1	1																17	41402416..41425049	ENSG00000234859	havana	antisense	OTTHUMG00000133598
1	AC003958.6	1	1	1	1																17	41334632..41335733	ENSG00000108516	havana	unprocessed_pseudogene	OTTHUMG00000133668
1	AC003973.3	1	1	1	1																19	complement(21965708..21968529)	ENSG00000279377	havana	TEC	OTTHUMG00000182914
1	AC003973.4	1	1	1	1																19	complement(22017959..22036315)	ENSG00000269504	havana	lincRNA	OTTHUMG00000182925
1	AC003973.5	1	1	1	1																19	complement(22043500..22050005)	ENSG00000269199	havana	lincRNA	OTTHUMG00000182926
1	AC003984.1	1	1	1	1																7	84532476..84584322	ENSG00000235139	havana	lincRNA	OTTHUMG00000154603
1	AC003985.1	1	1	1	1																7	complement(25321302..25326815)	ENSG00000233824	havana	lincRNA	OTTHUMG00000152596
1	AC003986.5	1	1	1	1																7	19144293..19146253	ENSG00000229533	havana	antisense	OTTHUMG00000152490
1	AC003986.6	0.45861	2.2656	1	1																7	19112474..19114271	ENSG00000232821	havana	antisense	OTTHUMG00000152496
1	AC003986.7	1	-1.67397	1	1																7	19119933..19121916	ENSG00000236536	havana	antisense	OTTHUMG00000152498
1	AC003988.1	1	1.48754	1	1																7	complement(80246409..80312456)	ENSG00000234223	havana	lincRNA	OTTHUMG00000156443
1	AC003989.3	1	1	1	1																7	111394875..111395043	ENSG00000243621	havana	processed_pseudogene	OTTHUMG00000155038
1	AC003989.4	1	1	1	1																7	111411319..111411883	ENSG00000227948	havana	processed_pseudogene	OTTHUMG00000155037
1	AC003991.3	1	1	1	1																7	88219359..88304367	ENSG00000228113	havana	antisense	OTTHUMG00000153895
1	AC004004.2	1	1	1	1																19	complement(22501699..22501948)	ENSG00000270317	havana	processed_pseudogene	OTTHUMG00000184952
1	AC004006.2	1	1	1	1																7	82657035..82657411	ENSG00000228711	havana	processed_pseudogene	OTTHUMG00000154815
1	AC004009.1	1	1	1	1																7	27380562..27381206	ENSG00000279655	havana	TEC	OTTHUMG00000065294
1	AC004009.2	1	1	1	1																7	27412164..27412891	ENSG00000279429	havana	TEC	OTTHUMG00000064693
1	AC004009.3	1	1	1	1																7	27361843..27409938	ENSG00000224322	havana	lincRNA	OTTHUMG00000133703
1	AC004012.1	1	-2.00584	1	1																7	95471835..95473998	ENSG00000233942	havana	lincRNA	OTTHUMG00000154143
1	AC004014.3	1	1	1	1																7	108909453..108952666	ENSG00000229603	havana	lincRNA	OTTHUMG00000154865
1	AC004019.10	1	1	1	1																22	17418697..17419828	ENSG00000229492	havana	processed_pseudogene	OTTHUMG00000150062
1	AC004019.13	1	-3.95624	1	1																22	complement(17580157..17589192)	ENSG00000236754	ensembl_havana	antisense	OTTHUMG00000150092
1	AC004022.7	1	1	1	1																7	complement(95348718..95348910)	ENSG00000237160	havana	processed_pseudogene	OTTHUMG00000154136
1	AC004022.8	1	1	1	1																7	95350164..95351229	ENSG00000228751	havana	processed_pseudogene	OTTHUMG00000154137
1	AC004051.2	1	1	1	1																4	109303035..109316135	ENSG00000246774	havana	lincRNA	OTTHUMG00000161047
1	AC004054.1	1	1	1	1																4	complement(91108023..91112790)	ENSG00000248984	havana	antisense	OTTHUMG00000161005
1	AC004057.1	1	1	1	1																4	complement(113214046..113217170)	ENSG00000196656	havana	transcribed_processed_pseudogene	OTTHUMG00000157547
1	AC004062.2	1	1	1	1																4	111063583..111064227	ENSG00000251312	havana	processed_pseudogene	OTTHUMG00000161119
1	AC004063.1	1	1	1	1																4	104556960..104568877	ENSG00000250670	havana	lincRNA	OTTHUMG00000160976
1	AC004066.2	1	1	1	1																4	complement(105526596..105527397)	ENSG00000216425	havana	processed_pseudogene	OTTHUMG00000161045
1	AC004066.3	1	1	1	1																4	complement(105540190..105552355)	ENSG00000250522	havana	antisense	OTTHUMG00000161046
1	AC004067.5	1	1	1	1																4	109692004..109692703	ENSG00000273447	havana	antisense	OTTHUMG00000186339
1	AC004069.1	1	1	1	1																4	complement(105102891..105104004)	ENSG00000251473	havana	processed_pseudogene	OTTHUMG00000160995
1	AC004069.2	1	-1.19131	1	1																4	complement(105137280..105140619)	ENSG00000251259	havana	lincRNA	OTTHUMG00000160994
1	AC004070.1	1	1	1	1																X	complement(140216035..140216804)	ENSG00000231110	havana	lincRNA	OTTHUMG00000022543
1	AC004074.4	1	1	1	1																X	complement(73237647..73238709)	ENSG00000237014	havana	processed_pseudogene	OTTHUMG00000021829
1	AC004076.5	1	1	1	1																19	57449689..57453011	ENSG00000276449	havana	antisense	OTTHUMG00000183379
1	AC004076.7	1	1	1	1																19	57394183..57438457	ENSG00000268533	havana	protein_coding	OTTHUMG00000183378
1	AC004076.9	0.256157	-9.78932	1	1																19	complement(57437970..57477536)	ENSG00000268163	havana	protein_coding	OTTHUMG00000183399
1	AC004112.4	1	1	1	1																7	complement(112328189..112409623)	ENSG00000226851	havana	antisense	OTTHUMG00000155122
1	AC004129.7	1	1	1	1																7	25185623..25188724	ENSG00000234406	havana	processed_pseudogene	OTTHUMG00000152598
1	AC004129.9	1	1	1	1																7	complement(25212170..25212965)	ENSG00000213798	havana	processed_pseudogene	OTTHUMG00000152595
1	AC004156.3	1	-1.17529	1	1																19	663482..669500	ENSG00000267666	havana	lincRNA	OTTHUMG00000180612
1	AC004158.3	1	1	1	1																16	72425948..72533892	ENSG00000260664	havana	lincRNA	OTTHUMG00000173458
1	AC004160.4	1	1	1	1																7	11406955..11414078	ENSG00000230435	havana	antisense	OTTHUMG00000152344
1	AC004221.2	1	-3.94816	1	1																19	1238179..1239522	ENSG00000267778	havana	lincRNA	OTTHUMG00000180142
1	AC004231.2	1	1	1	1																17	40921430..40975926	ENSG00000234477	havana	antisense	OTTHUMG00000133678
1	AC004237.1	0.342255	-1.68726	1	1																5	132688681..132723725	ENSG00000230612	havana	antisense	OTTHUMG00000059736
1	AC004257.1	1	1	1	1																19	complement(15221015..15222297)	ENSG00000269635	havana	lincRNA	OTTHUMG00000183250
1	AC004381.6	0.80264	1.03393	1	1																16	20806429..20849668	ENSG00000005189	ensembl_havana	protein_coding	OTTHUMG00000131556
1	AC004381.7	1	1	1	1																16	complement(20743663..20766620)	ENSG00000260510	havana	antisense	OTTHUMG00000177229
1	AC004381.8	1	1	1	1																16	20711473..20732990	ENSG00000283399	havana	unprocessed_pseudogene	OTTHUMG00000191638
1	AC004383.3	1	1	1	1																X	134522702..134522990	ENSG00000226107	havana	processed_pseudogene	OTTHUMG00000022454
1	AC004386.3	1	1	1	1																X	complement(74342713..74342860)	ENSG00000226515	havana	processed_pseudogene	OTTHUMG00000021852
1	AC004386.4	1	1	1	1																X	complement(74376125..74376885)	ENSG00000213269	havana	processed_pseudogene	OTTHUMG00000021853
1	AC004448.5	1	1	1	1																17	complement(19417804..19492991)	ENSG00000235979	havana	lincRNA	OTTHUMG00000059605
1	AC004449.6	1	1	1	1																19	complement(637105..637537)	ENSG00000261204	havana	lincRNA	OTTHUMG00000175705
1	AC004453.8	1	1	1	1																7	44467897..44468304	ENSG00000146677	havana	processed_pseudogene	OTTHUMG00000155305
1	AC004461.4	1	3.42987	1	1																22	19055801..19056512	ENSG00000237347	havana	processed_pseudogene	OTTHUMG00000150140
1	AC004471.10	1	-1.17409	1	1																22	complement(19124309..19128449)	ENSG00000272682	havana	lincRNA	OTTHUMG00000186185
1	AC004471.9	0.458327	1.91197	1	1																22	19121529..19124503	ENSG00000223461	havana	antisense	OTTHUMG00000150139
1	AC004485.3	1	1	1	1																7	complement(24196662..24255719)	ENSG00000228944	havana	antisense	OTTHUMG00000152567
1	AC004490.1	0.255416	8.30299	1	1																19	complement(2212029..2215565)	ENSG00000267122	havana	antisense	OTTHUMG00000180412
1	AC004535.2	1	1	1	1																7	10702676..10707406	ENSG00000236414	havana	lincRNA	OTTHUMG00000151923
1	AC004538.3	1	1	1	1																7	11180902..11520175	ENSG00000230333	havana	processed_transcript	OTTHUMG00000152311
1	AC004540.4	0.25732	8.30641	1	1																7	complement(26372144..26376701)	ENSG00000225792	havana	antisense	OTTHUMG00000152805
1	AC004540.5	1	-1.19084	1	1																7	26398593..26494256	ENSG00000214870	havana	lincRNA	OTTHUMG00000152806
1	AC004543.2	1	1	1	1																7	complement(19813685..19818090)	ENSG00000237921	havana	lincRNA	OTTHUMG00000152511
1	AC004549.6	1	3.43548	1	1																7	complement(27733064..27740395)	ENSG00000229893	havana	antisense	OTTHUMG00000152710
1	AC004593.3	1	1	1	1																7	complement(29199540..29208970)	ENSG00000235669	havana	antisense	OTTHUMG00000152748
1	AC004623.2	1	1	1	1																19	complement(1376773..1377520)	ENSG00000267755	havana	antisense	OTTHUMG00000180114
1	AC004623.3	1	1	1	1																19	complement(1372238..1374364)	ENSG00000279488	havana	TEC	OTTHUMG00000180113
1	AC004637.1	1	1	1	1																19	3672582..3674295	ENSG00000267304	havana	antisense	OTTHUMG00000180871
1	AC004691.5	1	1	1	1																7	complement(30796691..30803410)	ENSG00000229263	havana	antisense	OTTHUMG00000152799
1	AC004692.4	1	-3.93292	1	1																7	complement(43239066..43249268)	ENSG00000228680	havana	antisense	OTTHUMG00000155205
1	AC004692.5	1	1	1	1																7	43274159..43274582	ENSG00000213717	havana	processed_pseudogene	OTTHUMG00000155207
1	AC004702.2	1	3.42987	1	1																17	20185082..20322973	ENSG00000263494	havana	lincRNA	OTTHUMG00000178883
1	AC004744.3	1	1	1	1																7	complement(18892096..18899433)	ENSG00000226522	havana	antisense	OTTHUMG00000152543
1	AC004754.3	1	1	1	1																16	249547..269943	ENSG00000269881	havana	protein_coding	OTTHUMG00000183024
1	AC004775.5	1	1	1	1																5	complement(132817248..132818000)	ENSG00000272203	havana	lincRNA	OTTHUMG00000185560
1	AC004792.1	1	1	1	1																19	56848068..56848204	ENSG00000274777	ensembl	misc_RNA
1	AC004837.3	1	1	1	1																7	39609717..39610280	ENSG00000106540	havana	processed_pseudogene	OTTHUMG00000155283
1	AC004837.4	1	1	1	1																7	complement(39609610..39610290)	ENSG00000231951	havana	antisense	OTTHUMG00000155272
1	AC004837.5	1	3.42988	1	1																7	complement(39700341..39703296)	ENSG00000228554	havana	antisense	OTTHUMG00000155278
1	AC004840.8	1	1	1	1																7	2383698..2388652	ENSG00000230914	havana	transcribed_unitary_pseudogene	OTTHUMG00000151516
1	AC004854.5	1	1	1	1																7	44919669..44920329	ENSG00000230160	havana	processed_pseudogene	OTTHUMG00000155822
1	AC004862.6	1	1	1	1																7	complement(80312574..80391474)	ENSG00000232667	havana	antisense	OTTHUMG00000155382
1	AC004866.1	1	1	1	1																7	81335106..81335183	ENSG00000223514	havana	processed_pseudogene	OTTHUMG00000156706
1	AC004866.3	1	1	1	1																7	81431731..81432796	ENSG00000224134	havana	unprocessed_pseudogene	OTTHUMG00000155402
1	AC004869.2	1	1	1	1																7	complement(46477822..46481578)	ENSG00000230680	havana	lincRNA	OTTHUMG00000155475
1	AC004869.3	1	1	1	1																7	complement(46476457..46477940)	ENSG00000240355	havana	lincRNA	OTTHUMG00000155472
1	AC004870.3	1	1	1	1																7	complement(47000620..47079128)	ENSG00000229192	havana	lincRNA	OTTHUMG00000155549
1	AC004870.4	1	1	1	1																7	46969702..47027481	ENSG00000223829	havana	processed_transcript	OTTHUMG00000155553
1	AC004870.5	1	1	1	1																7	47052793..47053674	ENSG00000214754	havana	processed_pseudogene	OTTHUMG00000155551
1	AC004878.2	1	1	1	1																7	75225433..75234310	ENSG00000277675	havana	antisense	OTTHUMG00000165163
1	AC004878.8	1	1	1	1																7	75232928..75233924	ENSG00000263081	havana	antisense	OTTHUMG00000162597
1	AC004893.10	1	1	1	1																7	complement(98998538..98999930)	ENSG00000238109	havana	processed_pseudogene	OTTHUMG00000154418
1	AC004893.11	0.916913	-1.06709	1	1																7	99013165..99048240	ENSG00000242687	havana	antisense	OTTHUMG00000154440
1	AC004895.4	1	3.42988	1	1																7	6081103..6093085	ENSG00000231704	havana	lincRNA	OTTHUMG00000151887
1	AC004899.3	1	1	1	1																7	complement(48846426..48852898)	ENSG00000225705	havana	processed_pseudogene	OTTHUMG00000155843
1	AC004901.1	1	1	1	1																7	complement(46890625..47049678)	ENSG00000232072	havana	lincRNA	OTTHUMG00000155476
1	AC004906.3	1	-1.67699	1	1																7	2944035..2947091	ENSG00000237286	havana	antisense	OTTHUMG00000152115
1	AC004911.2	1	1	1	1																7	145269514..145270384	ENSG00000226592	havana	processed_pseudogene	OTTHUMG00000152718
1	AC004920.2	1	1	1	1																7	complement(50843578..50843732)	ENSG00000228085	havana	processed_pseudogene	OTTHUMG00000155975
1	AC004920.3	1	1	1	1																7	complement(50839363..50841992)	ENSG00000236046	havana	lincRNA	OTTHUMG00000155977
1	AC004938.5	1	1	1	1																7	complement(44511025..44511332)	ENSG00000225443	havana	processed_pseudogene	OTTHUMG00000155306
1	AC004941.3	1	-1.14959	1	1																7	149398204..149401456	ENSG00000228151	havana	antisense	OTTHUMG00000151503
1	AC004941.5	1	1	1	1																7	complement(149321865..149322092)	ENSG00000231397	havana	processed_pseudogene	OTTHUMG00000151502
1	AC004945.1	1	1	1	1																7	79353410..79354392	ENSG00000222024	havana	processed_pseudogene	OTTHUMG00000155464
1	AC004947.2	1	3.44099	1	1																7	26551822..26557200	ENSG00000233760	havana	lincRNA	OTTHUMG00000152862
1	AC004951.5	1	-3.95624	1	1																7	complement(43984994..43990207)	ENSG00000239556	havana	transcribed_unprocessed_pseudogene	OTTHUMG00000155269
1	AC004951.6	0.0456012	-1.96785	1	0.35632																7	complement(44004046..44007866)	ENSG00000228434	havana	lincRNA	OTTHUMG00000155268
1	WASH4P	7.87101e-07	-21.6694	0.0457888	2.36757e-05	UniProtKB	A8MWX3	WASH4P		0016197 // endosomal transport (GO_REF:0000024 [ISS] UniProtKB:Q8VDD8) /// 0034314 // Arp2/3 complex-mediated actin nucleation (GO_REF:0000024 [ISS] UniProtKB:Q8VDD8) /// 0042147 // retrograde transport, endosome to Golgi (GO_REF:0000024 [ISS] UniProtKB:A8K0Z3)	0005829 // cytosol (GO_REF:0000108 [IEA] GO:0042147) /// 0005769 // early endosome (GO_REF:0000024 [ISS] UniProtKB:A8K0Z3) /// 0055037 // recycling endosome (GO_REF:0000024 [ISS] UniProtKB:Q8VDD8) /// 0031901 // early endosome membrane (GO_REF:0000039 [IEA] UniProtKB-SubCell:SL-0093) /// 0071203 // WASH complex (GO_REF:0000024 [ISS] UniProtKB:A8K0Z3) /// 0005769 // early endosome (GO_REF:0000024 …	0003779 // actin binding (GO_REF:0000037 [IEA] UniProtKB-KW:KW-0009) /// 0043014 // alpha-tubulin binding (GO_REF:0000024 [ISS] UniProtKB:A8K0Z3)	Putative WAS protein family homolog 4	WASH4_HUMAN|WASH4P|FAM39CP	protein	taxon:9606	20170826	UniProt			16	complement(14381..18068)	ENSG00000234769	havana	unprocessed_pseudogene	OTTHUMG00000059914
1	AC004980.10	1	1	1	1																7	complement(76650401..76650897)	ENSG00000214243	havana	processed_pseudogene	OTTHUMG00000155815
1	AC004980.7	0.2507	-1.15122	1	1																7	76549360..76627982	ENSG00000205485	havana	transcribed_unprocessed_pseudogene	OTTHUMG00000155724
1	AC004980.8	1	1	1	1																7	76521611..76522074	ENSG00000250778	havana	unprocessed_pseudogene	OTTHUMG00000155723
1	AC004980.9	0.0417829	4.03082	1	0.332743																7	76524515..76532692	ENSG00000230305	havana	unprocessed_pseudogene	OTTHUMG00000155727
1	AC004985.12	1	1	1	1																7	complement(43961590..43973323)	ENSG00000241057	havana	transcribed_unprocessed_pseudogene	OTTHUMG00000155270
1	AC004987.10	1	1	1	1																7	complement(39833286..39833793)	ENSG00000231198	havana	processed_pseudogene	OTTHUMG00000155319
1	AC004987.9	1	1	1	1																7	39833571..39834718	ENSG00000233225	havana	processed_pseudogene	OTTHUMG00000155275
1	AC004988.1	1	-3.94816	1	1																7	complement(40538127..40546928)	ENSG00000203446	havana	antisense	OTTHUMG00000155092
1	AC005008.2	1	1	1	1																7	81175508..81199115	ENSG00000237896	havana	lincRNA	OTTHUMG00000156705
1	AC005008.3	1	1	1	1																7	81191398..81192009	ENSG00000226671	havana	processed_pseudogene	OTTHUMG00000156704
1	AC005009.1	1	1	1	1																7	complement(86775081..86776022)	ENSG00000231255	havana	antisense	OTTHUMG00000153976
1	AC005009.2	1	3.42988	1	1																7	complement(86784226..86786670)	ENSG00000233073	havana	antisense	OTTHUMG00000153975
1	AC005013.5	1	1	1	1																7	28957667..28959345	ENSG00000228421	havana	lincRNA	OTTHUMG00000152794
1	AC005014.5	1	1	1	1																7	complement(16583782..16586757)	ENSG00000224280	havana	processed_pseudogene	OTTHUMG00000152445
1	AC005017.2	1	1	1	1																7	complement(28279211..28279700)	ENSG00000174495	havana	processed_pseudogene	OTTHUMG00000152781
1	AC005019.2	1	1	1	1																7	13871856..13872513	ENSG00000213875	havana	processed_pseudogene	OTTHUMG00000152365
1	AC005019.3	1	1	1	1																7	complement(13854355..13859025)	ENSG00000224330	havana	lincRNA	OTTHUMG00000152366
1	AC005033.6	1	3.43548	1	1																2	complement(74618856..74620979)	ENSG00000233872	havana	processed_pseudogene	OTTHUMG00000152919
1	AC005034.2	1	1	1	1																2	75598071..75598559	ENSG00000230477	havana	processed_pseudogene	OTTHUMG00000152943
1	AC005037.3	0.235802	-2.94458	1	1																2	200963263..201009102	ENSG00000183308	havana	antisense	OTTHUMG00000154691
1	AC005040.3	1	1	1	1																2	106963193..106963674	ENSG00000226905	havana	processed_pseudogene	OTTHUMG00000153207
1	AC005041.11	1	1	1	1																2	complement(74407797..74413603)	ENSG00000234521	havana	transcribed_unitary_pseudogene	OTTHUMG00000152825
1	AC005042.2	1	1	1	1																2	158548425..158549224	ENSG00000227331	havana	processed_pseudogene	OTTHUMG00000153963
1	AC005042.3	1	1	1	1																2	158703287..158703460	ENSG00000231675	havana	processed_pseudogene	OTTHUMG00000153967
1	AC005042.5	1	1	1	1																2	158685903..158753775	ENSG00000228586	havana	lincRNA	OTTHUMG00000153971
1	AC005062.2	1	1	1	1																7	complement(19918981..20140453)	ENSG00000243004	havana	sense_overlapping	OTTHUMG00000152535
1	AC005076.5	0.697659	-1.29864	1	1																7	complement(87151423..87152420)	ENSG00000224046	havana	antisense	OTTHUMG00000154197
1	AC005077.14	1	1	1	1																7	complement(76071469..76074963)	ENSG00000230882	havana	processed_pseudogene	OTTHUMG00000156621
1	AC005077.5	1	1	1	1																7	76173733..76177205	ENSG00000228829	havana	transcribed_unprocessed_pseudogene	OTTHUMG00000156436
1	AC005077.7	1	1	1	1																7	complement(76108434..76132187)	ENSG00000224273	havana	transcribed_unprocessed_pseudogene	OTTHUMG00000156622
1	AC005077.8	1	1	1	1																7	complement(76113026..76113400)	ENSG00000213549	havana	processed_pseudogene	OTTHUMG00000156623
1	AC005082.12	1	1	1	1																7	23206013..23208045	ENSG00000226816	havana	lincRNA	OTTHUMG00000152653
1	AC005083.1	1	3.44099	1	1																7	20217577..20221700	ENSG00000233834	havana	processed_transcript	OTTHUMG00000152503
1	AC005086.1	1	1	1	1																7	complement(102188599..102188828)	ENSG00000279724	ensembl	pseudogene
1	AC005086.2	1	1	1	1																7	complement(102186819..102187039)	ENSG00000280004	ensembl	pseudogene
1	AC005086.3	1	1	1	1																7	complement(102161120..102161337)	ENSG00000280404	ensembl	pseudogene
1	AC005094.2	1	1	1	1																7	complement(21400920..21401613)	ENSG00000229949	havana	processed_pseudogene	OTTHUMG00000152550
1	AC005102.1	1	1	1	1																7	75835663..75836141	ENSG00000219039	havana	processed_pseudogene	OTTHUMG00000156319
1	AC005104.3	0.731804	-1.8835	1	1																2	complement(241351340..241353104)	ENSG00000223374	havana	antisense	OTTHUMG00000151587
1	AC005105.2	1	1	1	1																7	complement(28615097..28615888)	ENSG00000225286	havana	processed_pseudogene	OTTHUMG00000152816
1	AC005150.1	1	1	1	1																4	162740668..162742048	ENSG00000248431	havana	lincRNA	OTTHUMG00000161384
1	AC005154.6	0.278692	-1.1209	1	1																7	complement(30516309..30594809)	ENSG00000196295	havana	processed_transcript	OTTHUMG00000152788
1	AC005154.7	1	1	1	1																7	complement(30523143..30524535)	ENSG00000244480	havana	transcribed_processed_pseudogene	OTTHUMG00000152790
1	AC005154.8	1	1	1	1																7	30544053..30544431	ENSG00000226874	havana	processed_pseudogene	OTTHUMG00000152803
1	AC005160.3	1	1	1	1																7	40775558..40785217	ENSG00000227658	havana	sense_intronic	OTTHUMG00000155093
1	AC005162.4	1	1	1	1																7	29080284..29082527	ENSG00000229452	havana	antisense	OTTHUMG00000152828
1	AC005162.5	1	1	1	1																7	28987028..28988899	ENSG00000233517	havana	antisense	OTTHUMG00000152858
1	AC005176.1	1	1	1	1																19	complement(39631300..39631446)	ENSG00000269519	havana	processed_pseudogene	OTTHUMG00000183080
1	AC005176.2	1	1	1	1																19	39638685..39642401	ENSG00000268153	havana	transcribed_unprocessed_pseudogene	OTTHUMG00000183081
1	AC005178.1	1	1	1	1																5	complement(133720495..133720934)	ENSG00000251243	havana	processed_pseudogene	OTTHUMG00000162727
1	AC005189.6	1	1	1	1																7	43767290..43767599	ENSG00000229497	havana	processed_pseudogene	OTTHUMG00000155246
1	AC005197.2	1	1	1	1																19	18881680..18883376	ENSG00000269694	havana	antisense	OTTHUMG00000183051
1	AC005220.3	1	1	1	1																20	53940160..53942508	ENSG00000236352	havana	antisense	OTTHUMG00000032769
1	AC005224.2	1	1.00458	1	1																17	14210488..14217922	ENSG00000231595	havana	lincRNA	OTTHUMG00000058809
1	AC005229.5	1	1	1	1																7	148580401..148580799	ENSG00000213210	havana	processed_pseudogene	OTTHUMG00000152755
1	AC005229.7	1	1	1	1																7	148637179..148637587	ENSG00000213209	havana	processed_pseudogene	OTTHUMG00000152775
1	AC005237.2	1	1	1	1																2	241118725..241118943	ENSG00000235861	havana	processed_pseudogene	OTTHUMG00000151760
1	AC005237.4	1	1	1	1																2	complement(241015599..241064116)	ENSG00000225521	havana	antisense	OTTHUMG00000151792
1	AC005253.2	0.0353864	-1.49696	1	0.290594																19	complement(18557775..18561560)	ENSG00000268030	havana	antisense	OTTHUMG00000183108
1	AC005253.4	1	1	1	1																19	complement(18568506..18569375)	ENSG00000268983	havana	antisense	OTTHUMG00000183109
1	AC005255.3	1	1	1	1																19	14792318..14792533	ENSG00000256210	havana	processed_pseudogene	OTTHUMG00000183409
1	AC005256.1	0.758086	-1.4687	1	1																19	1748056..1748745	ENSG00000267073	havana	lincRNA	OTTHUMG00000179989
1	AC005262.2	0.310701	-1.76266	1	1																19	complement(3121116..3122128)	ENSG00000267688	havana	antisense	OTTHUMG00000180635
1	LGALS9	5.59454e-85	-20.9634	3.25457e-80	1.25176e-82	UniProtKB	O00182	LGALS9		2001181 // positive regulation of interleukin-10 secretion (PMID:20209097 [IDA]) /// 2001190 // positive regulation of T cell activation via T cell receptor contact with antigen bound to MHC molecule on antigen presenting cell (PMID:16116184 [IDA]) /// 0034134 // toll-like receptor 2 signaling pathway (PMID:16116184 [IDA]) /// 0045953 // negative regulation of natural killer cell mediated cytotox…	0005737 // cytoplasm (PMID:23242525 [IDA]) /// 0070062 // extracellular exosome (PMID:23376485 [IDA]) /// 0005622 // intracellular (PMID:20209097 [IDA]) /// 0005829 // cytosol (GO_REF:0000052 [IDA]) /// 0005634 // nucleus (PMID:23242525 [IDA]) /// 0005615 // extracellular space (PMID:20209097 [IDA]) /// 0005622 // intracellular (PMID:23817958 [IDA])	0005534 // galactose binding (PMID:9045665 [TAS]) /// 0030246 // carbohydrate binding (PMID:18977853 [IDA]) /// 0004871 // signal transducer activity (PMID:12761501 [IMP]) /// 0048030 // disaccharide binding (PMID:16116184 [IMP]) /// 0019899 // enzyme binding (PMID:21670307 [IPI] UniProtKB:P07237,UniProtKB:P30101,UniProtKB:Q15084)	Galectin-9	LEG9_HUMAN|LGALS9	protein	taxon:9606	20150619	UniProt	occurs_in(CL:0002343),happens_during(GO:0032496),causally_upstream_of(GO:0032720),causally_upstream_of(GO:0010629),causally_upstream_of(GO:0032753)|acts_on_population_of(CL:0000351),occurs_in(CL:0000623),causally_upstream_of(GO:0032753),causally_upstream_of(GO:0032720),causally_upstream_of(GO:0010629)		17	27629798..27649560	ENSG00000168961	ensembl_havana	protein_coding	OTTHUMG00000179831
1	AC005262.4	1	3.441	1	1																19	3130717..3131398	ENSG00000266944	havana	processed_pseudogene	OTTHUMG00000180670
1	AC005264.2	0.224316	3.33892	1	1																19	complement(3141576..3155175)	ENSG00000267551	havana	antisense	OTTHUMG00000180671
1	AC005276.1	1	1	1	1																7	125917871..125933832	ENSG00000197462	havana	lincRNA	OTTHUMG00000157151
1	AC005281.1	0.459412	-2.18195	1	1																7	12483344..12541910	ENSG00000226690	havana	protein_coding	OTTHUMG00000152383
1	AC005281.2	1	1	1	1																7	complement(12570125..12571392)	ENSG00000225606	havana	antisense	OTTHUMG00000152384
1	AC005300.5	1	1	1	1																22	17192936..17193308	ENSG00000236325	havana	processed_pseudogene	OTTHUMG00000150066
1	AC005301.9	0.0347114	3.8113	1	0.28598																22	16601911..16615111	ENSG00000283633	havana	lincRNA	OTTHUMG00000141300
1	AC005304.1	1	1	1	1																17	complement(13932720..13940594)	ENSG00000233852	havana	lincRNA	OTTHUMG00000058802
1	AC005306.3	0.0869276	-2.34241	1	0.594443																19	1989401..1990370	ENSG00000267283	havana	processed_transcript	OTTHUMG00000180018
1	AC005307.1	1	1	1	1																19	complement(28418483..28429490)	ENSG00000260725	havana	lincRNA	OTTHUMG00000175757
1	AC005307.3	1	1	1	1																19	complement(28683071..28727777)	ENSG00000283269	havana	transcribed_unprocessed_pseudogene	OTTHUMG00000191775
1	AC005307.4	1	1	1	1																19	complement(28437060..28535277)	ENSG00000267243	havana	lincRNA	OTTHUMG00000180802
1	AC005307.5	1	1	1	1																19	complement(28435388..28727680)	ENSG00000283403	havana	processed_transcript	OTTHUMG00000191774
1	AC005324.6	1	1	1	1																17	complement(15735023..15749192)	ENSG00000233002	havana	antisense	OTTHUMG00000059148
1	AC005324.7	1	1	1	1																17	complement(15761614..15763769)	ENSG00000233193	havana	lincRNA	OTTHUMG00000059149
1	AC005324.8	0.319229	-2.82516	1	1																17	15699692..15744778	ENSG00000255104	havana	protein_coding	OTTHUMG00000059066
1	AC005329.7	0.0489898	1.89334	1	0.377075																19	complement(1392170..1396467)	ENSG00000248015	havana	antisense	OTTHUMG00000168079
1	AC005330.2	1	-1.14889	1	1																19	1321225..1322846	ENSG00000267372	havana	lincRNA	OTTHUMG00000180149
1	AC005336.4	1	1	1	1																19	complement(15910582..15911824)	ENSG00000267056	havana	processed_pseudogene	OTTHUMG00000182293
1	AC005336.5	1	1	1	1																19	complement(15902300..15903238)	ENSG00000267218	havana	processed_pseudogene	OTTHUMG00000182291
1	AC005339.2	1	1	1	1																19	complement(4654964..4655524)	ENSG00000268565	havana	antisense	OTTHUMG00000182014
1	AC005351.1	1	1	1	1																5	145997218..145998003	ENSG00000248493	havana	processed_pseudogene	OTTHUMG00000163416
1	AC005355.1	1	-2.00296	1	1																5	134436711..134492519	ENSG00000250994	havana	lincRNA	OTTHUMG00000163069
1	AC005355.3	1	1	1	1																5	complement(134522613..134523096)	ENSG00000280420	havana	TEC	OTTHUMG00000163058
1	AC005357.1	1	1	1	1																19	complement(27983032..27983332)	ENSG00000266906	havana	processed_pseudogene	OTTHUMG00000180773
1	AC005358.3	1	1	1	1																17	complement(12671862..12706135)	ENSG00000227274	havana	antisense	OTTHUMG00000058769
1	AC005363.11	1	1	1	1																16	complement(1971655..1971896)	ENSG00000277602	havana	lincRNA	OTTHUMG00000186725
1	AC005363.9	1	1	1	1																16	complement(1963745..1964095)	ENSG00000255513	havana	transcribed_processed_pseudogene	OTTHUMG00000166081
1	AC005387.2	1	-3.94816	1	1																19	18532908..18536188	ENSG00000269191	havana	antisense	OTTHUMG00000183369
1	AC005387.3	1	-2.00465	1	1																19	18531613..18532632	ENSG00000268938	havana	antisense	OTTHUMG00000183367
1	AC005391.2	1	1	1	1																19	complement(928259..928817)	ENSG00000267159	havana	antisense	OTTHUMG00000181902
1	AC005392.13	1	1	1	1																19	43153279..43160862	ENSG00000227606	havana	lincRNA	OTTHUMG00000151543
1	AC005394.1	1	1	1	1																19	complement(28602379..28648303)	ENSG00000267537	havana	lincRNA	OTTHUMG00000180805
1	AC005481.5	1	1	1	1																7	157614023..157618765	ENSG00000222012	havana	antisense	OTTHUMG00000152643
1	AC005487.2	1	1	1	1																7	108598375..108614267	ENSG00000225647	havana	lincRNA	OTTHUMG00000154871
1	AC005488.11	1	1	1	1																7	72969814..72971727	ENSG00000205584	havana	unprocessed_pseudogene	OTTHUMG00000150519
1	AC005498.3	1	1	1	1																19	complement(56536156..56538575)	ENSG00000267421	havana	lincRNA	OTTHUMG00000181946
1	AC005498.4	1	1	1	1																19	56535299..56535763	ENSG00000267224	havana	lincRNA	OTTHUMG00000182161
1	AC005514.2	1	1	1	1																19	3371395..3371602	ENSG00000279599	havana	TEC	OTTHUMG00000180786
1	AC005517.3	1	1	1	1																17	15506866..15507354	ENSG00000223878	havana	processed_pseudogene	OTTHUMG00000059069
1	AC005518.2	1	1	1	1																7	147671711..147673143	ENSG00000230190	havana	sense_intronic	OTTHUMG00000152747
1	AC005519.4	0.0472198	1.66566	1	0.366213																14	complement(74289127..74294425)	ENSG00000258559	havana	sense_overlapping	OTTHUMG00000149960
1	AC005522.6	1	1	1	1																7	76361768..76362113	ENSG00000213548	havana	processed_pseudogene	OTTHUMG00000155726
1	AC005522.7	1	-3.95623	1	1																7	complement(76972679..76976961)	ENSG00000225703	havana	lincRNA	OTTHUMG00000155798
1	AC005523.2	0.022403	1.19664	1	0.201557																19	complement(4791745..4795559)	ENSG00000269604	havana	antisense	OTTHUMG00000182049
1	AC005523.3	0.690738	1.55758	1	1																19	complement(4785120..4791207)	ENSG00000268536	havana	lincRNA	OTTHUMG00000182050
1	AC005532.5	1	1	1	1																7	7255154..7277779	ENSG00000230825	havana	processed_transcript	OTTHUMG00000151907
1	AC005534.6	1	1	1	1																7	156633355..156633787	ENSG00000234450	havana	processed_pseudogene	OTTHUMG00000151439
1	AC005534.8	1	1.09167	1	1																7	complement(156654185..156657693)	ENSG00000224903	havana	antisense	OTTHUMG00000151509
1	AC005537.2	0.349976	-1.47581	1	1																7	complement(42954135..43113931)	ENSG00000232006	havana	lincRNA	OTTHUMG00000155182
1	AC005538.3	1	1	1	1																2	complement(233865496..233867359)	ENSG00000279809	havana	TEC	OTTHUMG00000059127
1	AC005538.5	1	1	1	1																2	complement(233946146..233955435)	ENSG00000237581	havana	antisense	OTTHUMG00000059128
1	AC005539.2	1	1	1	1																2	complement(157961410..157962888)	ENSG00000228937	havana	processed_pseudogene	OTTHUMG00000153913
1	AC005540.3	1	-1.10791	1	1																2	complement(190880797..190882059)	ENSG00000235852	havana	antisense	OTTHUMG00000154511
1	AC005546.2	0.505272	5.86728	1	1																19	13131571..13132410	ENSG00000266897	havana	lincRNA	OTTHUMG00000180749
1	AC005550.3	1	1	1	1																7	15667947..15681980	ENSG00000237070	havana	antisense	OTTHUMG00000152391
1	AC005550.5	1	1	1	1																7	complement(15689075..15690854)	ENSG00000225974	havana	lincRNA	OTTHUMG00000152392
1	AC005559.3	1	1	1	1																19	complement(590430..591300)	ENSG00000267036	havana	processed_pseudogene	OTTHUMG00000181755
1	AC005562.1	0.0176889	1.24665	1	0.164989																17	30576464..30672789	ENSG00000214719	havana	processed_transcript	OTTHUMG00000132793
1	AC005578.3	1	1	1	1																19	complement(4246339..4247358)	ENSG00000280247	havana	TEC	OTTHUMG00000181878
1	AC005588.2	1	1	1	1																7	complement(153968665..153968826)	ENSG00000226509	havana	processed_pseudogene	OTTHUMG00000151521
1	AC005592.2	0.20449	-1.56062	1	1																5	142325293..142672001	ENSG00000231185	havana	antisense	OTTHUMG00000133693
1	AC005592.3	1	1	1	1																5	142703782..142705421	ENSG00000261757	havana	lincRNA	OTTHUMG00000173470
1	AC005593.2	1	1	1	1																5	131797415..131797929	ENSG00000279584	havana	TEC	OTTHUMG00000162685
1	AC005597.1	1	1	1	1																19	complement(30219666..30228715)	ENSG00000267223	havana	antisense	OTTHUMG00000182111
1	AC005606.14	1	1	1	1																16	complement(1984877..1990357)	ENSG00000261790	havana	lincRNA	OTTHUMG00000176897
1	AC005606.15	1	1	1	1																16	1997654..1998374	ENSG00000260107	havana	lincRNA	OTTHUMG00000176913
1	AC005609.16	0.50356	-6.90367	1	1																5	complement(140788457..140822193)	ENSG00000279726	havana	antisense	OTTHUMG00000189135
1	AC005609.17	1	1	1	1																5	complement(140878073..140882642)	ENSG00000278901	havana	antisense	OTTHUMG00000189139
1	AC005609.18	1	1	1	1																5	complement(140875346..140875922)	ENSG00000278915	havana	antisense	OTTHUMG00000189138
1	AC005609.19	1	1	1	1																5	complement(140849105..140849696)	ENSG00000278907	havana	antisense	OTTHUMG00000189136
1	AC005609.2	1	1	1	1																5	140764110..140764821	ENSG00000248106	havana	processed_pseudogene	OTTHUMG00000163361
1	AC005609.20	1	1	1	1																5	complement(140867513..140867959)	ENSG00000278946	havana	antisense	OTTHUMG00000189137
1	AC005614.3	1	1	1	1																19	40090754..40094406	ENSG00000269296	havana	antisense	OTTHUMG00000182660
1	AC005614.5	1	1	1	1																19	complement(40048757..40090925)	ENSG00000269749	havana	processed_transcript	OTTHUMG00000182662
1	AC005616.1	1	1	1	1																19	complement(28491864..28632728)	ENSG00000266893	havana	lincRNA	OTTHUMG00000180803
1	AC005616.2	0.380746	2.72512	1	1																19	28509238..28518728	ENSG00000267423	havana	lincRNA	OTTHUMG00000180804
1	AC005618.6	1	-2.00937	1	1																5	141326210..141329357	ENSG00000272070	havana	lincRNA	OTTHUMG00000185596
1	AC005618.8	1	1	1	1																5	complement(141350109..141350662)	ENSG00000280026	havana	antisense	OTTHUMG00000189141
1	AC005618.9	1	1	1	1																5	complement(141427295..141427752)	ENSG00000279855	havana	antisense	OTTHUMG00000189142
1	AC005625.1	1	1	1	1																19	complement(38361795..38362484)	ENSG00000266963	havana	antisense	OTTHUMG00000182326
1	AC005626.3	1	1	1	1																19	complement(41639659..41640602)	ENSG00000269354	havana	processed_pseudogene	OTTHUMG00000182637
1	AC005682.5	0.260767	-1.13492	1	1																7	22854178..22861579	ENSG00000228649	havana	processed_transcript	OTTHUMG00000152563
1	AC005682.6	0.100202	-1.92653	1	0.665644																7	complement(22863874..22881350)	ENSG00000226329	havana	unprocessed_pseudogene	OTTHUMG00000152564
1	AC005703.2	1	1	1	1																17	complement(15276562..15279477)	ENSG00000237377	havana	lincRNA	OTTHUMG00000058964
1	AC005703.3	1	1	1	1																17	complement(15267461..15272290)	ENSG00000230971	havana	lincRNA	OTTHUMG00000058962
1	AC005722.4	1	1	1	1																17	19755244..19756207	ENSG00000230607	havana	processed_pseudogene	OTTHUMG00000059510
1	AC005730.2	1	1	1	1																17	20056287..20056630	ENSG00000225681	havana	transcribed_processed_pseudogene	OTTHUMG00000059507
1	AC005740.3	1	1	1	1																5	complement(141896168..141896689)	ENSG00000226040	havana	processed_pseudogene	OTTHUMG00000162831
1	AC005740.4	1	1	1	1																5	complement(142036707..142037125)	ENSG00000250347	havana	processed_pseudogene	OTTHUMG00000162832
1	AC005740.5	1	3.441	1	1																5	complement(141970637..141982687)	ENSG00000254099	havana	antisense	OTTHUMG00000165057
1	AC005740.6	1	1	1	1																5	141952419..141953375	ENSG00000271871	havana	antisense	OTTHUMG00000185597
1	AC005741.2	1	1	1	1																5	130598348..130598779	ENSG00000249418	havana	processed_pseudogene	OTTHUMG00000163038
1	AC005752.10	1	1	1	1																5	141259235..141261364	ENSG00000277795	havana	processed_pseudogene	OTTHUMG00000187632
1	AC005753.1	1	1	1	1																5	complement(141825708..141826325)	ENSG00000278925	havana	lincRNA	OTTHUMG00000162830
1	AC005754.7	1	1	1	1																5	complement(141100242..141174391)	ENSG00000272154	havana	antisense	OTTHUMG00000185311
1	AC005754.8	1	1	1	1																5	141118680..141120765	ENSG00000272108	havana	lincRNA	OTTHUMG00000185595
1	AC005757.6	1	3.42989	1	1																19	complement(45135993..45136977)	ENSG00000267044	havana	antisense	OTTHUMG00000181773
1	AC005758.1	1	1	1	1																19	27918943..27929370	ENSG00000267630	havana	transcribed_unprocessed_pseudogene	OTTHUMG00000180771
1	AC005772.2	1	1	1	1																17	15014805..15052276	ENSG00000232058	havana	lincRNA	OTTHUMG00000059072
1	AC005775.2	0.398357	2.08253	1	1																19	complement(490046..507833)	ENSG00000266933	havana	antisense	OTTHUMG00000180556
1	AC005776.1	1	1	1	1																19	15338948..15339237	ENSG00000270802	havana	processed_pseudogene	OTTHUMG00000184910
1	AC005777.3	1	1	1	1																19	complement(3775996..3776182)	ENSG00000267148	havana	unprocessed_pseudogene	OTTHUMG00000182152
1	AC005779.2	1	3.44099	1	1																19	45179822..45202444	ENSG00000267545	havana	protein_coding	OTTHUMG00000181777
1	AC005780.1	1	1	1	1																19	complement(28316705..28386204)	ENSG00000267320	havana	lincRNA	OTTHUMG00000180782
1	AC005785.2	1	1	1	1																19	15379076..15381194	ENSG00000268189	havana	processed_transcript	OTTHUMG00000182445
1	AC005785.5	1	1	1	1																19	complement(15383202..15383832)	ENSG00000279203	havana	TEC	OTTHUMG00000182447
1	AC005786.3	1	1	1	1																19	complement(3568120..3568273)	ENSG00000266959	havana	processed_pseudogene	OTTHUMG00000180765
1	AC005786.5	1	1	1	1																19	3558015..3558486	ENSG00000267231	havana	lincRNA	OTTHUMG00000180787
1	AC005786.6	1	1	1	1																19	complement(3567278..3567959)	ENSG00000279590	havana	TEC	OTTHUMG00000180788
1	AC005786.7	1	1	1	1																19	3544199..3557569	ENSG00000267436	havana	antisense	OTTHUMG00000181924
1	AC005789.9	1	1	1	1																19	38385522..38386759	ENSG00000267090	havana	antisense	OTTHUMG00000182081
1	AC005794.1	1	1	1	1																19	41652676..41652963	ENSG00000268582	havana	processed_pseudogene	OTTHUMG00000182638
1	AC005795.1	1	1	1	1																19	41506152..41506898	ENSG00000268034	havana	processed_pseudogene	OTTHUMG00000182621
1	AC005796.2	1	1	1	1																19	complement(17871273..17871705)	ENSG00000279617	havana	TEC	OTTHUMG00000183446
1	AC005808.3	1	1	1	1																20	53608354..53634590	ENSG00000235415	havana	lincRNA	OTTHUMG00000032767
1	AC005822.1	1	1	1	1																17	complement(16616848..16617881)	ENSG00000235554	havana	processed_pseudogene	OTTHUMG00000058997
1	AC005838.2	1	1	1	1																17	15588852..15589084	ENSG00000223544	havana	unprocessed_pseudogene	OTTHUMG00000059075
1	AC005863.1	0.0741676	5.18316	1	0.523238																17	complement(14767583..14780203)	ENSG00000205325	havana	lincRNA	OTTHUMG00000058812
1	AC005915.1	1	1	1	1																5	127073587..127075604	ENSG00000279446	havana	TEC	OTTHUMG00000173469
1	AC005932.1	0.0667608	-1.6833	1	0.482093																19	18940322..18946831	ENSG00000269019	havana	antisense	OTTHUMG00000182996
1	AC005943.2	0.00480637	-1.64947	1	0.0553565																19	complement(1578339..1605445)	ENSG00000267059	havana	protein_coding	OTTHUMG00000180082
1	AC005943.6	1	1	1	1																19	1576939..1577086	ENSG00000279009	havana	TEC	OTTHUMG00000186645
1	AC005944.2	0.257417	8.29135	1	1																19	3052910..3053724	ENSG00000267469	havana	antisense	OTTHUMG00000180706
1	AC005954.3	1	1	1	1																19	complement(3754620..3756659)	ENSG00000267138	havana	sense_intronic	OTTHUMG00000181736
1	AC005954.4	0.0333312	15.6356	1	0.276955																19	3753840..3756517	ENSG00000267205	havana	antisense	OTTHUMG00000181961
1	AC006000.5	1	1	1	1																7	complement(13339201..13365049)	ENSG00000237713	havana	lincRNA	OTTHUMG00000152350
1	AC006003.3	1	1	1	1																7	complement(157739010..157740456)	ENSG00000231515	havana	sense_intronic	OTTHUMG00000153023
1	AC006004.1	1	1	1	1																7	complement(147080934..147097609)	ENSG00000236795	havana	antisense	OTTHUMG00000152744
1	AC006007.1	1	1	1	1																7	complement(145675882..145681369)	ENSG00000230746	havana	lincRNA	OTTHUMG00000152719
1	AC006011.4	1	1	1	1																2	complement(127846736..127847084)	ENSG00000244563	havana	processed_pseudogene	OTTHUMG00000153427
1	AC006014.7	0.516594	-1.69846	1	1																7	complement(75474707..75486108)	ENSG00000242073	havana	transcribed_unprocessed_pseudogene	OTTHUMG00000156219
1	AC006014.8	0.0857587	2.14578	1	0.588247																7	complement(75391955..75395434)	ENSG00000146722	havana	transcribed_unprocessed_pseudogene	OTTHUMG00000150518
1	AC006019.3	1	1	1	1																7	complement(154055585..154059561)	ENSG00000203335	havana	antisense	OTTHUMG00000184017
1	AC006019.4	1	1	1	1																7	complement(154092201..154096043)	ENSG00000233363	havana	antisense	OTTHUMG00000151522
1	AC006022.4	1	1	1	1																7	complement(30742431..30742818)	ENSG00000223419	havana	processed_pseudogene	OTTHUMG00000152777
1	AC006026.12	1	1	1	1																7	23655682..23655861	ENSG00000228953	havana	processed_pseudogene	OTTHUMG00000152692
1	AC006026.13	1	1	1	1																7	complement(23680195..23680786)	ENSG00000234286	havana	antisense	OTTHUMG00000152691
1	AC006026.9	1	1	1	1																7	complement(23562459..23564261)	ENSG00000224785	havana	processed_pseudogene	OTTHUMG00000152683
1	AC006028.11	1	1	1	1																7	2835621..2836022	ENSG00000231357	havana	processed_pseudogene	OTTHUMG00000152109
1	AC006033.22	1	1	1	1																7	38311383..38311808	ENSG00000231916	havana	processed_pseudogene	OTTHUMG00000155225
1	AC006037.2	1	1	1	1																2	234109081..234109481	ENSG00000226442	havana	lincRNA	OTTHUMG00000059209
1	AC006041.1	1	1	1	1																7	complement(15841297..15842360)	ENSG00000229379	havana	lincRNA	OTTHUMG00000152394
1	AC006042.6	1	-1.18813	1	1																7	8114025..8116561	ENSG00000227719	havana	antisense	OTTHUMG00000152019
1	AC006042.7	1	1	1	1																7	complement(7958183..7969903)	ENSG00000233108	havana	antisense	OTTHUMG00000152017
1	AC006042.8	1	-2.0111	1	1																7	7980312..7982228	ENSG00000233264	havana	processed_pseudogene	OTTHUMG00000152027
1	AC006050.2	1	1	1	1																17	complement(30573471..30577000)	ENSG00000231421	havana	processed_transcript	OTTHUMG00000132806
1	AC006070.12	1	1	1	1																17	complement(41186944..41187136)	ENSG00000251439	havana	unprocessed_pseudogene	OTTHUMG00000133664
1	AC006076.1	1	1	1	1																20	complement(53799823..53801318)	ENSG00000225563	havana	lincRNA	OTTHUMG00000032768
1	AC006077.3	1	1	1	1																5	134905235..134905691	ENSG00000279799	havana	TEC	OTTHUMG00000163060
1	AC006077.4	1	1	1	1																5	complement(134863091..134863433)	ENSG00000270892	havana	processed_pseudogene	OTTHUMG00000184320
1	AC006115.6	1	1	1	1																19	complement(56793048..56793249)	ENSG00000268407	havana	processed_pseudogene	OTTHUMG00000182177
1	AC006116.12	0.506477	5.87099	1	1																19	56387412..56388424	ENSG00000267192	havana	antisense	OTTHUMG00000181959
1	AC006116.13	1	1	1	1																19	complement(56342432..56343419)	ENSG00000266932	havana	transcribed_processed_pseudogene	OTTHUMG00000181958
1	AC006116.14	1	1	1	1																19	complement(56338288..56338648)	ENSG00000267145	havana	processed_pseudogene	OTTHUMG00000181957
1	AC006116.15	1	1	1	1																19	complement(56347081..56348183)	ENSG00000267429	havana	sense_intronic	OTTHUMG00000181963
1	AC006116.17	1	1	1	1																19	56314703..56341287	ENSG00000267549	havana	antisense	OTTHUMG00000182078
1	AC006116.19	1	1	1	1																19	complement(56311928..56312486)	ENSG00000267298	havana	sense_intronic	OTTHUMG00000182077
1	AC006116.20	0.721223	-1.13538	1	1																19	56272769..56310450	ENSG00000267710	havana	protein_coding	OTTHUMG00000182076
1	AC006116.21	1	1	1	1																19	complement(56354493..56368053)	ENSG00000267606	havana	lincRNA	OTTHUMG00000182136
1	AC006116.22	1	-1.14959	1	1																19	complement(56319790..56322310)	ENSG00000266907	havana	processed_pseudogene	OTTHUMG00000182140
1	AC006116.24	1	1	1	1																19	complement(56376704..56377284)	ENSG00000267776	havana	sense_intronic	OTTHUMG00000182150
1	AC006116.27	1	1	1	1																19	complement(56377037..56377792)	ENSG00000267459	havana	transcribed_processed_pseudogene	OTTHUMG00000182174
1	AC006126.3	1	1	1	1																19	45187388..45216933	ENSG00000266958	havana	antisense	OTTHUMG00000181779
1	AC006128.2	1	1	1	1																19	15398696..15400356	ENSG00000279716	havana	TEC	OTTHUMG00000182477
1	AC006129.1	1	1	1	1																19	41531206..41532174	ENSG00000268355	havana	lincRNA	OTTHUMG00000182623
1	AC006129.2	1	1	1	1																19	41545192..41555462	ENSG00000268027	havana	lincRNA	OTTHUMG00000182624
1	AC006129.3	1	1	1	1																19	complement(41551568..41552274)	ENSG00000280014	havana	TEC	OTTHUMG00000182625
1	AC006130.3	1	1	1	1																19	complement(2847227..2858716)	ENSG00000267063	havana	antisense	OTTHUMG00000180564
1	AC006130.4	1	1	1	1																19	complement(2874950..2875592)	ENSG00000267398	havana	processed_pseudogene	OTTHUMG00000180565
1	AC006133.7	1	1	1	1																19	complement(39726030..39726775)	ENSG00000278813	havana	unprocessed_pseudogene	OTTHUMG00000188009
1	AC006145.4	1	1	1	1																7	82009177..82029955	ENSG00000223770	havana	antisense	OTTHUMG00000154779
1	AC006150.1	1	1	1	1																7	14814131..14816565	ENSG00000226323	havana	antisense	OTTHUMG00000152476
1	AC006153.3	1	1	1	1																7	90469787..90488964	ENSG00000251154	havana	unprocessed_pseudogene	OTTHUMG00000022900
1	AC006159.4	1	-1.14957	1	1																7	complement(116563594..116571234)	ENSG00000243220	havana	antisense	OTTHUMG00000066048
1	AC006159.5	1	1	1	1																7	complement(116542718..116551969)	ENSG00000235427	havana	antisense	OTTHUMG00000066050
1	AC006160.5	0.128865	-12.7464	1	0.803412																4	complement(17587467..17614571)	ENSG00000249502	havana	antisense	OTTHUMG00000160283
1	AC006160.8	1	1	1	1																4	complement(17557892..17558045)	ENSG00000283219	havana	unprocessed_pseudogene	OTTHUMG00000191801
1	AC006195.2	1	1	1	1																7	33379964..33380886	ENSG00000238090	havana	processed_pseudogene	OTTHUMG00000153035
1	AC006262.10	1	1	1	1																19	complement(46228964..46230388)	ENSG00000269745	havana	antisense	OTTHUMG00000182500
1	AC006262.11	1	1	1	1																19	complement(46249394..46250163)	ENSG00000277748	havana	unprocessed_pseudogene	OTTHUMG00000188012
1	AC006262.4	0.255186	8.31267	1	1																19	complement(46163893..46180647)	ENSG00000269729	havana	lincRNA	OTTHUMG00000182495
1	AC006262.6	0.224698	-4.56467	1	1																19	46203426..46214837	ENSG00000268460	havana	processed_transcript	OTTHUMG00000182498
1	AC006272.2	1	1	1	1																19	complement(51839771..51840945)	ENSG00000268316	havana	lincRNA	OTTHUMG00000182420
1	AC006273.4	1	1	1	1																19	complement(781002..781862)	ENSG00000272473	havana	lincRNA	OTTHUMG00000181787
1	AC006277.2	0.68551	1.27667	1	1																19	complement(2915146..2926807)	ENSG00000253392	havana	antisense	OTTHUMG00000164508
1	AC006277.3	1	1	1	1																19	2949035..2950644	ENSG00000279452	havana	TEC	OTTHUMG00000175713
1	AC006296.1	1	1	1	1																4	complement(14383123..14409078)	ENSG00000251412	havana	lincRNA	OTTHUMG00000160106
1	AC006296.2	1	1	1	1																4	14390439..14393992	ENSG00000248425	havana	lincRNA	OTTHUMG00000160105
1	AC006326.3	1	1	1	1																7	complement(117262918..117264888)	ENSG00000230785	havana	processed_pseudogene	OTTHUMG00000063430
1	AC006328.9	1	1	1	1																Y	complement(25487284..25487662)	ENSG00000233619	havana	processed_pseudogene	OTTHUMG00000045286
1	AC006335.10	1	1	1	1																Y	6306042..6307920	ENSG00000235094	havana	unprocessed_pseudogene	OTTHUMG00000040948
1	AC006335.11	1	1	1	1																Y	6307710..6309587	ENSG00000242879	havana	unprocessed_pseudogene	OTTHUMG00000040950
1	AC006335.2	1	1	1	1																Y	complement(6241768..6243629)	ENSG00000251275	havana	unprocessed_pseudogene	OTTHUMG00000036005
1	AC006335.6	1	1	1	1																Y	complement(6243295..6245283)	ENSG00000250204	havana	unprocessed_pseudogene	OTTHUMG00000040947
1	AC006355.3	1	1	1	1																7	79124739..79125750	ENSG00000229110	havana	processed_pseudogene	OTTHUMG00000155513
1	AC006366.3	1	1	1	1																Y	23017063..23017821	ENSG00000244000	havana	processed_pseudogene	OTTHUMG00000043858
1	AC006369.2	1	1	1	1																2	37600136..37646698	ENSG00000236213	havana	antisense	OTTHUMG00000152557
1	AC006369.3	1	1	1	1																2	37744333..37747046	ENSG00000236572	havana	lincRNA	OTTHUMG00000152558
1	AC006372.4	1	1	1	1																7	157466231..157499716	ENSG00000234210	havana	lincRNA	OTTHUMG00000152642
1	AC006372.5	1	1	1	1																7	157501322..157503577	ENSG00000223872	havana	lincRNA	OTTHUMG00000152645
1	AC006372.6	1	1	1	1																7	157513294..157516841	ENSG00000233191	havana	antisense	OTTHUMG00000152640
1	AC006373.1	1	1	1	1																7	9961024..9981817	ENSG00000235431	havana	lincRNA	OTTHUMG00000151921
1	AC006378.2	0.504892	5.87593	1	1																7	93969442..94011113	ENSG00000236861	havana	antisense	OTTHUMG00000155775
1	AC006380.3	1	1	1	1																7	complement(31414645..31421286)	ENSG00000231418	havana	lincRNA	OTTHUMG00000152878
1	AC006390.4	1	1	1	1																4	24768049..24768331	ENSG00000251638	havana	processed_pseudogene	OTTHUMG00000160305
1	AC006427.2	1	1	1	1																4	16307456..16308167	ENSG00000248851	havana	processed_pseudogene	OTTHUMG00000160175
1	AC006445.6	1	1	1	1																4	complement(13647697..13648400)	ENSG00000242209	havana	processed_pseudogene	OTTHUMG00000157436
1	AC006445.7	1	1	1	1																4	complement(13631820..13632599)	ENSG00000249148	havana	processed_pseudogene	OTTHUMG00000160088
1	AC006458.3	1	1	1	1																7	15066207..15068651	ENSG00000227489	havana	lincRNA	OTTHUMG00000152389
1	AC006460.2	1	1.49196	1	1																2	complement(190676944..190708716)	ENSG00000228509	havana	antisense	OTTHUMG00000154512
1	AC006461.2	1	1	1	1																2	72288785..72289110	ENSG00000228568	havana	processed_pseudogene	OTTHUMG00000152715
1	AC006466.5	1	1	1	1																7	complement(31119284..31119572)	ENSG00000232887	havana	processed_pseudogene	OTTHUMG00000152818
1	AC006482.1	1	1	1	1																7	17679549..17680659	ENSG00000228675	havana	lincRNA	OTTHUMG00000152728
1	AC006483.5	1	1	1	1																7	5560743..5561055	ENSG00000228974	havana	processed_pseudogene	OTTHUMG00000151811
1	AC006486.10	1	1	1	1																19	42242775..42244973	ENSG00000279539	havana	TEC	OTTHUMG00000182787
1	AC006486.9	0.463726	-2.67952	1	1																19	complement(42234583..42255132)	ENSG00000268643	havana	protein_coding	OTTHUMG00000182786
1	AC006499.1	1	1	1	1																4	complement(10294463..10295579)	ENSG00000251338	havana	processed_pseudogene	OTTHUMG00000160061
1	AC006499.2	1	1	1	1																4	complement(10292195..10292708)	ENSG00000251278	havana	processed_pseudogene	OTTHUMG00000160058
1	AC006499.3	1	1	1	1																4	complement(10284961..10285708)	ENSG00000250505	havana	processed_pseudogene	OTTHUMG00000160057
1	AC006499.4	1	1	1	1																4	complement(10267895..10268231)	ENSG00000250074	havana	processed_pseudogene	OTTHUMG00000160065
1	AC006499.5	1	1	1	1																4	complement(10259445..10260138)	ENSG00000250573	havana	processed_pseudogene	OTTHUMG00000160056
1	AC006499.6	1	1	1	1																4	complement(10199823..10200672)	ENSG00000248777	havana	processed_pseudogene	OTTHUMG00000160059
1	AC006499.7	1	1	1	1																4	complement(10167159..10167765)	ENSG00000251296	havana	processed_pseudogene	OTTHUMG00000160066
1	AC006499.9	1	1	1	1																4	complement(10238213..10238235)	ENSG00000271544	havana	processed_pseudogene	OTTHUMG00000184300
1	AC006509.4	1	1	1	1																2	47705468..47705979	ENSG00000224443	havana	processed_pseudogene	OTTHUMG00000151672
1	AC006509.7	1	1	1	1																2	complement(47731402..47732035)	ENSG00000224058	havana	processed_pseudogene	OTTHUMG00000151828
1	AC006538.1	1	1	1	1																19	complement(2727743..2729327)	ENSG00000261342	havana	sense_intronic	OTTHUMG00000175711
1	AC006538.4	1	1	1	1																19	complement(2717769..2740048)	ENSG00000267001	havana	protein_coding	OTTHUMG00000180473
1	AC006538.8	1	1	1	1																19	complement(2700689..2701266)	ENSG00000276097	havana	sense_intronic	OTTHUMG00000186546
1	AC006539.2	1	1	1	1																19	complement(20079818..20080539)	ENSG00000240673	havana	processed_pseudogene	OTTHUMG00000158068
1	AC006539.3	1	1	1	1																19	20033444..20034332	ENSG00000268070	havana	processed_pseudogene	OTTHUMG00000182651
1	AC006539.6	1	1	1	1																19	complement(20056466..20056594)	ENSG00000274033	havana	unprocessed_pseudogene	OTTHUMG00000187982
1	AC006547.13	0.0131146	1.8339	1	0.129135																22	complement(20058030..20070569)	ENSG00000236540	havana	antisense	OTTHUMG00000150731
1	AC006547.15	1	1	1	1																22	complement(20064552..20065705)	ENSG00000268292	havana	antisense	OTTHUMG00000182465
1	AC006547.8	1	1	1	1																22	complement(20110821..20111875)	ENSG00000243762	havana	antisense	OTTHUMG00000150489
1	AC006548.19	1	1	1	1																22	16897445..16897546	ENSG00000225480	havana	processed_pseudogene	OTTHUMG00000147346
1	AC006548.26	1	1	1	1																22	17012404..17012932	ENSG00000270226	havana	processed_pseudogene	OTTHUMG00000184893
1	AC006548.28	1	1	1	1																22	complement(16950086..17034417)	ENSG00000280156	havana	sense_overlapping	OTTHUMG00000189184
1	AC006552.1	1	1	1	1																4	complement(54603211..54607131)	ENSG00000250456	havana	lincRNA	OTTHUMG00000161130
1	AC006840.1	1	1	1	1																4	19098199..19098740	ENSG00000279918	havana	TEC	OTTHUMG00000161627
1	AC006942.4	0.458203	2.26313	1	1																19	49808933..49809738	ENSG00000269194	havana	antisense	OTTHUMG00000183160
1	AC006946.12	1	1	1	1																22	complement(17093612..17093939)	ENSG00000235328	havana	processed_pseudogene	OTTHUMG00000150025
1	AC006946.16	1	1	1	1																22	17067821..17070675	ENSG00000273203	havana	lincRNA	OTTHUMG00000186095
1	AC006946.17	1	1	1	1																22	17080701..17081456	ENSG00000273442	havana	lincRNA	OTTHUMG00000186096
1	AC006947.1	1	1	1	1																17	66676372..66677404	ENSG00000229330	havana	sense_intronic	OTTHUMG00000132305
1	AC006960.5	1	1	1	1																7	36305631..36305904	ENSG00000234457	havana	processed_pseudogene	OTTHUMG00000154942
1	AC006960.7	1	1	1	1																7	36463023..36504513	ENSG00000237400	havana	antisense	OTTHUMG00000154940
1	AC006978.6	1	1	1	1																7	30371508..30372741	ENSG00000235859	havana	processed_pseudogene	OTTHUMG00000152767
1	AC006987.4	1	1	1	1																Y	10088026..10089586	ENSG00000235193	havana	unprocessed_pseudogene	OTTHUMG00000041616
1	AC006987.5	1	1	1	1																Y	10090802..10091207	ENSG00000235691	havana	unprocessed_pseudogene	OTTHUMG00000041617
1	AC006987.6	1	1	1	1																Y	complement(10169788..10170314)	ENSG00000226975	havana	unprocessed_pseudogene	OTTHUMG00000041618
1	AC006989.2	1	1	1	1																Y	14941746..14942715	ENSG00000224518	havana	processed_pseudogene	OTTHUMG00000036617
1	AC006994.1	1	1	1	1																2	210088226..210089064	ENSG00000231063	havana	processed_pseudogene	OTTHUMG00000154718
1	AC006994.2	1	1	1	1																2	210171518..210233976	ENSG00000279317	ensembl_havana	bidirectional_promoter_lncRNA	OTTHUMG00000154719
1	AC007000.10	1	1	1	1																7	complement(77071751..77072237)	ENSG00000225726	havana	processed_pseudogene	OTTHUMG00000155783
1	AC007003.1	1	1	1	1																7	76902491..76919191	ENSG00000231183	havana	processed_transcript	OTTHUMG00000155614
1	AC007009.1	0.628594	-2.86245	1	1																7	8262233..8262821	ENSG00000244239	havana	antisense	OTTHUMG00000152018
1	AC007016.3	1	1	1	1																4	complement(15492729..15492972)	ENSG00000249930	havana	processed_pseudogene	OTTHUMG00000160270
1	AC007036.4	1	3.42989	1	1																7	30140870..30141417	ENSG00000230751	havana	sense_intronic	OTTHUMG00000152764
1	AC007036.5	0.0202923	-3.07501	1	0.185087																7	30157531..30159534	ENSG00000251660	havana	sense_overlapping	OTTHUMG00000152759
1	AC007036.6	1	-3.93293	1	1																7	complement(30176387..30179014)	ENSG00000227017	havana	lincRNA	OTTHUMG00000152762
1	AC007038.7	1	-1.03549	1	1																2	210030733..210064356	ENSG00000229127	havana	antisense	OTTHUMG00000154698
1	AC007040.11	0.459178	1.91634	1	1																2	complement(70939318..70995336)	ENSG00000258881	havana	protein_coding	OTTHUMG00000129708
1	AC007040.6	0.629654	2.11126	1	1																2	70994510..71002754	ENSG00000228384	havana	antisense	OTTHUMG00000153238
1	AC007040.8	1	1	1	1																2	complement(71002531..71064743)	ENSG00000236469	havana	antisense	OTTHUMG00000153726
1	AC007041.2	1	1	1	1																2	complement(20239892..20241046)	ENSG00000235411	havana	processed_pseudogene	OTTHUMG00000151785
1	AC007050.17	1	1	1	1																22	complement(20522070..20523870)	ENSG00000236003	havana	antisense	OTTHUMG00000150842
1	AC007064.22	1	1	1	1																22	16855804..16856162	ENSG00000237835	havana	processed_pseudogene	OTTHUMG00000144176
1	AC007064.24	1	1	1	1																22	16869478..16871126	ENSG00000237689	havana	lincRNA	OTTHUMG00000147348
1	AC007064.25	1	1	1	1																22	complement(16876552..16876902)	ENSG00000237358	havana	processed_pseudogene	OTTHUMG00000147345
1	AC007064.29	1	1	1	1																22	16844399..16846357	ENSG00000283535	havana	unprocessed_pseudogene	OTTHUMG00000191705
1	AC007078.4	1	1	1	1																7	complement(76474587..76478856)	ENSG00000250614	havana	antisense	OTTHUMG00000022872
1	AC007091.1	1	1	1	1																7	19353534..19578606	ENSG00000223838	havana	lincRNA	OTTHUMG00000152489
1	AC007098.1	1	1	1	1																2	complement(62826064..62858438)	ENSG00000226605	havana	antisense	OTTHUMG00000152544
1	AC007099.1	1	1	1	1																2	75524068..75542706	ENSG00000231172	havana	antisense	OTTHUMG00000152941
1	AC007099.2	1	1	1	1																2	75474453..75482579	ENSG00000237293	havana	antisense	OTTHUMG00000152939
1	AC007106.1	1	1	1	1																4	complement(27967723..27985063)	ENSG00000251410	havana	lincRNA	OTTHUMG00000161695
1	AC007115.3	1	1	1	1																12	91193709..91193942	ENSG00000258148	havana	processed_pseudogene	OTTHUMG00000170075
1	AC007126.1	1	1	1	1																4	complement(13777377..13782157)	ENSG00000250497	havana	lincRNA	OTTHUMG00000160355
1	AC007128.1	1	1	1	1																7	8262264..8344516	ENSG00000229970	havana	antisense	OTTHUMG00000185587
1	AC007131.2	1	1	1	1																2	complement(59238714..59733396)	ENSG00000233891	havana	lincRNA	OTTHUMG00000152614
1	AC007136.1	1	1	1	1																19	complement(2030853..2031051)	ENSG00000267180	havana	transcribed_processed_pseudogene	OTTHUMG00000180019
1	AC007161.5	1	1	1	1																7	complement(7738524..7742574)	ENSG00000234718	havana	lincRNA	OTTHUMG00000152016
1	AC007163.6	0.0650709	13.1758	1	0.47413																2	complement(200780495..200812170)	ENSG00000230408	havana	antisense	OTTHUMG00000154546
1	AC007179.1	1	1	1	1																2	59435213..59442261	ENSG00000231815	havana	lincRNA	OTTHUMG00000152616
1	AC007182.6	1	1	1	1																14	complement(75574888..75579588)	ENSG00000224721	havana	antisense	OTTHUMG00000148657
1	AC007191.4	1	1	1	1																19	complement(45714387..45717381)	ENSG00000279407	havana	TEC	OTTHUMG00000182133
1	AC007192.4	0.117568	-1.41604	1	0.754402																19	18153158..18178117	ENSG00000268173	havana	protein_coding	OTTHUMG00000150640
1	AC007192.6	0.255997	-9.88488	1	1																19	complement(18144522..18151691)	ENSG00000269145	havana	antisense	OTTHUMG00000183419
1	AC007193.10	1	1	1	1																19	complement(46320197..46340004)	ENSG00000269124	havana	antisense	OTTHUMG00000183422
1	AC007193.6	1	1	1	1																19	46101122..46196218	ENSG00000267922	havana	lincRNA	OTTHUMG00000182493
1	AC007193.8	1	1	1	1																19	complement(46390515..46390852)	ENSG00000269151	havana	antisense	OTTHUMG00000183424
1	AC007193.9	1	1	1	1																19	complement(46382492..46383169)	ENSG00000268810	havana	antisense	OTTHUMG00000183423
1	AC007204.2	1	1	1	1																19	19900968..19963464	ENSG00000267268	havana	lincRNA	OTTHUMG00000182372
1	AC007204.3	1	1	1	1																19	complement(19978190..19979610)	ENSG00000274800	havana	unprocessed_pseudogene	OTTHUMG00000187981
1	AC007228.11	1	-3.94816	1	1																19	complement(56545566..56567411)	ENSG00000269696	havana	antisense	OTTHUMG00000182205
1	AC007228.5	1	1	1	1																19	56672268..56684653	ENSG00000268352	havana	lincRNA	OTTHUMG00000182159
1	AC007228.8	1	1	1	1																19	56613810..56613951	ENSG00000268036	havana	transcribed_processed_pseudogene	OTTHUMG00000182184
1	AC007228.9	1	1	1	1																19	complement(56672574..56673901)	ENSG00000268568	havana	lincRNA	OTTHUMG00000182185
1	AC007229.3	1	1	1	1																19	10841839..10842250	ENSG00000267544	havana	processed_pseudogene	OTTHUMG00000180698
1	AC007237.2	1	1	1	1																7	78486530..78487028	ENSG00000226230	havana	processed_pseudogene	OTTHUMG00000155515
1	AC007238.1	1	1	1	1																2	complement(58460292..58462032)	ENSG00000231043	havana	processed_pseudogene	OTTHUMG00000152125
1	AC007246.3	0.0394189	1.35623	1	0.317391																2	39436637..39665343	ENSG00000231312	havana	antisense	OTTHUMG00000152299
1	AC007249.3	1	3.441	1	1																2	10452319..10455552	ENSG00000217258	havana	lincRNA	OTTHUMG00000151706
1	AC007253.1	1	1	1	1																2	39929110..39929998	ENSG00000235653	havana	processed_pseudogene	OTTHUMG00000152309
1	AC007255.8	1	-1.18185	1	1																7	complement(29514225..29563670)	ENSG00000223813	havana	antisense	OTTHUMG00000152753
1	AC007256.5	1	1	1	1																2	complement(201410544..201413308)	ENSG00000213090	havana	processed_pseudogene	OTTHUMG00000154748
1	AC007271.3	1	1	1	1																2	complement(102172621..102182108)	ENSG00000226925	havana	antisense	OTTHUMG00000153435
1	AC007274.2	1	1	1	1																Y	7678899..7681028	ENSG00000223422	havana	unprocessed_pseudogene	OTTHUMG00000041011
1	AC007274.5	1	1	1	1																Y	7690511..7692678	ENSG00000236690	havana	unprocessed_pseudogene	OTTHUMG00000041016
1	AC007277.3	1	3.42989	1	1																2	complement(170640374..170695374)	ENSG00000213981	havana	antisense	OTTHUMG00000154056
1	AC007278.2	1	1	1	1																2	102433957..102435340	ENSG00000236525	havana	sense_intronic	OTTHUMG00000153098
1	AC007278.3	1	1	1	1																2	102438713..102440475	ENSG00000234389	havana	sense_intronic	OTTHUMG00000153092
1	AC007279.2	1	1	1	1																2	201762737..201763573	ENSG00000230799	havana	processed_pseudogene	OTTHUMG00000154566
1	AC007283.4	1	1	1	1																2	complement(201162484..201162680)	ENSG00000235579	havana	processed_pseudogene	OTTHUMG00000154715
1	AC007283.5	0.128521	-12.764	1	0.803412																2	201166965..201167546	ENSG00000234431	havana	3prime_overlapping_ncRNA	OTTHUMG00000154717
1	AC007285.6	0.657194	1.40094	1	1																7	29988600..30025660	ENSG00000227014	havana	antisense	OTTHUMG00000152760
1	AC007285.7	0.628458	-2.86789	1	1																7	complement(30069658..30075115)	ENSG00000231519	havana	antisense	OTTHUMG00000152763
1	AC007292.3	1	1	1	1																19	complement(4356637..4358448)	ENSG00000269318	havana	antisense	OTTHUMG00000181917
1	AC007292.4	1	1	1	1																19	complement(4347244..4354057)	ENSG00000269807	havana	antisense	OTTHUMG00000181915
1	AC007292.6	0.818258	1.28378	1	1																19	4363789..4364640	ENSG00000267980	havana	antisense	OTTHUMG00000181919
1	AC007292.7	1	1	1	1																19	4339577..4343491	ENSG00000269425	havana	antisense	OTTHUMG00000181964
1	AC007308.7	1	1	1	1																22	complement(20889206..20891214)	ENSG00000272600	havana	antisense	OTTHUMG00000186194
1	AC007312.3	1	1	1	1																7	complement(33276834..33277091)	ENSG00000224946	havana	processed_pseudogene	OTTHUMG00000153033
1	AC007318.5	1	1	1	1																2	65205108..65205988	ENSG00000172974	havana	processed_pseudogene	OTTHUMG00000152724
1	AC007319.1	1	-1.67938	1	1																2	187003220..187554663	ENSG00000224063	havana	antisense	OTTHUMG00000154263
1	AC007322.1	1	1	1	1																Y	21871331..21873550	ENSG00000229725	havana	unprocessed_pseudogene	OTTHUMG00000043597
1	AC007322.3	1	1	1	1																Y	21895394..21897559	ENSG00000251618	havana	unprocessed_pseudogene	OTTHUMG00000043600
1	AC007322.5	1	1	1	1																Y	21918935..21921106	ENSG00000227444	havana	unprocessed_pseudogene	OTTHUMG00000043604
1	AC007322.7	1	1	1	1																Y	21940012..21941593	ENSG00000237968	havana	unprocessed_pseudogene	OTTHUMG00000043607
1	AC007326.10	1	1	1	1																22	complement(18951934..18959512)	ENSG00000280418	havana	lincRNA	OTTHUMG00000189175
1	AC007326.11	1	1.08986	1	1																22	18936411..18947741	ENSG00000284294	ensembl_havana	processed_transcript	OTTHUMG00000189196
1	AC007326.12	1	1	1	1																22	complement(18980695..18981325)	ENSG00000283583	havana	unprocessed_pseudogene	OTTHUMG00000191821
1	FGFBP1	3.20521e-299	-19.4029	1.8646e-294	7.90085e-297	UniProtKB	Q14512	FGFBP1		0007165 // signal transduction (PMID:1885605 [NAS]) /// 0007267 // cell-cell signaling (PMID:1885605 [TAS]) /// 0008284 // positive regulation of cell proliferation (GO_REF:0000107 [IEA] UniProtKB:O70514|ensembl:ENSMUSP00000143011) /// 0045743 // positive regulation of fibroblast growth factor receptor signaling pathway (GO_REF:0000107 [IEA] UniProtKB:O70514|ensembl:ENSMUSP00000143011) /// 000828…	0005615 // extracellular space (GO_REF:0000039 [IEA] UniProtKB-SubCell:SL-0112) /// 0009986 // cell surface (GO_REF:0000107 [IEA] UniProtKB:O70514|ensembl:ENSMUSP00000143011) /// 0005886 // plasma membrane (GO_REF:0000039 [IEA] UniProtKB-SubCell:SL-0039) /// 0005576 // extracellular region (Reactome:R-HSA-5656070 [TAS])	0005515 // protein binding (PMID:16257968 [IPI] UniProtKB:P09038) /// 0017134 // fibroblast growth factor binding (GO_REF:0000107 [IEA] UniProtKB:O70514|ensembl:ENSMUSP00000143011) /// 0008201 // heparin binding (PMID:1885605 [TAS])	Fibroblast growth factor-binding protein 1	FGFP1_HUMAN|FGFBP1|FGFBP|HBP17	protein	taxon:9606	20170829	IntAct			4	complement(15935569..15938740)	ENSG00000137440	ensembl_havana	protein_coding	OTTHUMG00000097745
1	AC007326.9	1	1	1	1																22	complement(18997138..18997595)	ENSG00000271275	havana	processed_pseudogene	OTTHUMG00000184895
1	AC007327.5	1	1	1	1																7	complement(36229280..36231107)	ENSG00000229679	havana	antisense	OTTHUMG00000154941
1	AC007327.6	1	1	1	1																7	complement(36228621..36228884)	ENSG00000228770	havana	processed_pseudogene	OTTHUMG00000154937
1	AC007347.1	1	1	1	1																16	complement(54114697..54114878)	ENSG00000280454	ensembl	pseudogene
1	AC007349.4	1	1	1	1																7	36750687..36763081	ENSG00000229424	havana	lincRNA	OTTHUMG00000154946
1	AC007349.5	1	1	1	1																7	36781008..36782789	ENSG00000235728	havana	lincRNA	OTTHUMG00000154944
1	AC007349.7	1	1	1	1																7	36838972..36841373	ENSG00000230831	havana	antisense	OTTHUMG00000154945
1	AC007359.6	1	1	1	1																Y	complement(22100814..22147484)	ENSG00000236951	havana	lincRNA	OTTHUMG00000043574
1	AC007362.3	1	1	1	1																2	complement(205756469..205764006)	ENSG00000225216	havana	antisense	OTTHUMG00000154647
1	AC007365.1	1	1	1	1																2	64606975..64616482	ENSG00000233694	havana	lincRNA	OTTHUMG00000152679
1	AC007365.3	1	-1.68204	1	1																2	64644612..64646698	ENSG00000226756	havana	lincRNA	OTTHUMG00000152702
1	AC007365.4	1	1	1	1																2	64665607..64666064	ENSG00000227791	havana	processed_pseudogene	OTTHUMG00000152701
1	AC007381.3	1	1	1	1																2	complement(60350595..60353016)	ENSG00000228590	havana	lincRNA	OTTHUMG00000152619
1	AC007383.3	0.0266179	-1.57522	1	0.231202																2	206084605..206086564	ENSG00000227946	havana	lincRNA	OTTHUMG00000154653
1	AC007383.4	1	1	1	1																2	206115547..206122323	ENSG00000231955	havana	antisense	OTTHUMG00000154651
1	AC007383.6	1	1	1	1																2	complement(206236236..206236871)	ENSG00000159186	havana	processed_pseudogene	OTTHUMG00000154644
1	AC007386.2	1	-3.94815	1	1																2	complement(64901840..64905137)	ENSG00000237638	havana	lincRNA	OTTHUMG00000152704
1	AC007386.3	1	1	1	1																2	complement(64960053..64960634)	ENSG00000227394	havana	processed_pseudogene	OTTHUMG00000152700
1	AC007386.4	1	1	1	1																2	65030727..65053017	ENSG00000232613	havana	antisense	OTTHUMG00000152699
1	AC007387.2	1	1	1	1																2	complement(74754670..74754819)	ENSG00000224646	havana	processed_pseudogene	OTTHUMG00000152924
1	AC007389.1	0.225232	-4.59214	1	1																2	complement(65500993..65502138)	ENSG00000237979	havana	processed_pseudogene	OTTHUMG00000152798
1	AC007389.2	1	1	1	1																2	complement(65511771..65512076)	ENSG00000223739	havana	processed_pseudogene	OTTHUMG00000152795
1	AC007389.3	1	3.44099	1	1																2	complement(65589566..65640177)	ENSG00000235725	havana	lincRNA	OTTHUMG00000152797
1	AC007390.4	1	1	1	1																2	complement(37194382..37194737)	ENSG00000233159	havana	processed_pseudogene	OTTHUMG00000152161
1	AC007391.2	1	1	1	1																2	37325340..37326797	ENSG00000232028	havana	lincRNA	OTTHUMG00000152509
1	AC007394.3	1	1	1	1																2	149439897..149440427	ENSG00000223604	havana	processed_pseudogene	OTTHUMG00000154547
1	AC007395.3	1	1	1	1																2	70687142..70691824	ENSG00000235035	havana	antisense	OTTHUMG00000153445
1	AC007395.4	1	1	1	1																2	complement(70810798..70811474)	ENSG00000231386	havana	processed_pseudogene	OTTHUMG00000153611
1	AC007403.3	1	1	1	1																2	67040546..67041966	ENSG00000223859	havana	lincRNA	OTTHUMG00000152857
1	AC007405.4	1	-1.00695	1	1																2	complement(170723086..170770768)	ENSG00000234350	havana	lincRNA	OTTHUMG00000154055
1	AC007405.6	0.503787	1.20436	1	1																2	170771113..170778148	ENSG00000239467	havana	lincRNA	OTTHUMG00000154075
1	AC007405.8	1	3.43548	1	1																2	complement(170816293..170818037)	ENSG00000235934	havana	antisense	OTTHUMG00000154073
1	AC007422.1	1	1	1	1																2	67562067..67574044	ENSG00000224173	havana	lincRNA	OTTHUMG00000152486
1	AC007463.2	1	1	1	1																2	complement(7886770..7899655)	ENSG00000226506	havana	lincRNA	OTTHUMG00000151589
1	AC007491.1	1	1	1	1																16	complement(54628963..54657662)	ENSG00000283258	havana	lincRNA	OTTHUMG00000191632
1	AC007551.2	1	1	1	1																7	complement(35768122..35768640)	ENSG00000232736	havana	processed_pseudogene	OTTHUMG00000155060
1	AC007556.3	1	1	1	1																2	169100743..169101210	ENSG00000235321	havana	antisense	OTTHUMG00000155318
1	AC007557.2	1	1	1	1																2	complement(216866332..216867813)	ENSG00000237479	havana	antisense	OTTHUMG00000155316
1	AC007557.3	1	1	1	1																2	216868012..216869156	ENSG00000227021	havana	lincRNA	OTTHUMG00000155315
1	AC007557.4	1	1	1	1																2	complement(216854389..216855132)	ENSG00000231597	havana	antisense	OTTHUMG00000155312
1	AC007559.1	1	1	1	1																2	229701794..229702148	ENSG00000235993	havana	processed_pseudogene	OTTHUMG00000153610
1	AC007560.1	1	1	1	1																2	complement(50829442..50829678)	ENSG00000238165	havana	processed_pseudogene	OTTHUMG00000151799
1	AC007562.1	1	1	1	1																Y	complement(25512301..25527786)	ENSG00000235583	havana	unprocessed_pseudogene	OTTHUMG00000045264
1	AC007563.1	1	1	1	1																2	complement(216870441..216873932)	ENSG00000236295	havana	lincRNA	OTTHUMG00000155313
1	AC007563.3	1	1	1	1																2	216799608..216805335	ENSG00000229352	havana	lincRNA	OTTHUMG00000155311
1	AC007563.4	1	1	1	1																2	complement(216785774..216786144)	ENSG00000237930	havana	processed_pseudogene	OTTHUMG00000155308
1	AC007563.5	1	1	1	1																2	216694464..216994079	ENSG00000236886	havana	antisense	OTTHUMG00000155309
1	AC007566.10	0.0267186	2.85202	1	0.231965																7	92457564..92491610	ENSG00000244055	havana	antisense	OTTHUMG00000155862
1	AC007568.1	1	1	1	1																7	117882859..117883675	ENSG00000224136	havana	processed_pseudogene	OTTHUMG00000034031
1	AC007618.3	1	1	1	1																12	2659937..2660969	ENSG00000203648	havana	processed_pseudogene	OTTHUMG00000150244
1	RP11-841O20.2	0.000105155	-18.6586	1	0.00196319																14	52640839..52641566	ENSG00000258757	havana	antisense	OTTHUMG00000171105
1	AC007631.1	1	1	1	1																18	65186159..65187018	ENSG00000264131	havana	lincRNA	OTTHUMG00000178487
1	AC007652.1	1	1	1	1																7	complement(35496021..35510263)	ENSG00000235464	havana	lincRNA	OTTHUMG00000155024
1	AC007677.2	1	1	1	1																2	229003886..229004400	ENSG00000226297	havana	processed_pseudogene	OTTHUMG00000153592
1	AC007679.1	1	1	1	1																2	205949091..205950145	ENSG00000213739	havana	processed_pseudogene	OTTHUMG00000154643
1	AC007679.3	1	1	1	1																2	205989585..206000858	ENSG00000225610	havana	antisense	OTTHUMG00000154652
1	AC007679.4	1	1	1	1																2	206040432..206040845	ENSG00000237041	havana	processed_pseudogene	OTTHUMG00000154655
1	AC007682.1	1	1	1	1																2	51032601..52407917	ENSG00000231918	havana	lincRNA	OTTHUMG00000144189
1	AC007731.1	1	1	1	1																22	20338805..20354372	ENSG00000188280	ensembl_havana	antisense	OTTHUMG00000150686
1	AC007740.1	1	1	1	1																2	162768936..162797972	ENSG00000237750	havana	antisense	OTTHUMG00000153947
1	AC007742.3	1	1	1	1																Y	17726752..17727080	ENSG00000225896	havana	processed_pseudogene	OTTHUMG00000041660
1	AC007743.1	0.061892	-3.66473	1	0.455781																2	complement(56173534..56185770)	ENSG00000233251	havana	antisense	OTTHUMG00000152032
1	AC007750.5	1	1.48592	1	1																2	162159762..162173223	ENSG00000236841	havana	antisense	OTTHUMG00000153891
1	AC007773.2	0.698434	1.23384	1	1																19	complement(32390050..32405560)	ENSG00000267213	havana	antisense	OTTHUMG00000180221
1	AC007787.2	1	1	1	1																19	complement(13069792..13071374)	ENSG00000267610	havana	antisense	OTTHUMG00000180728
1	AC007787.3	1	1	1	1																19	13081966..13082564	ENSG00000279044	havana	TEC	OTTHUMG00000180729
1	AC007790.4	1	1	1	1																7	complement(133732493..133733595)	ENSG00000226205	havana	processed_pseudogene	OTTHUMG00000155265
1	AC007792.1	1	1	1	1																19	complement(3355554..3355955)	ENSG00000280103	havana	TEC	OTTHUMG00000180785
1	AC007795.1	1	1	1	1																19	28869796..28879170	ENSG00000267617	havana	lincRNA	OTTHUMG00000181981
1	AC007796.1	1	1	1	1																19	31348881..31417794	ENSG00000267662	havana	antisense	OTTHUMG00000182322
1	AC007875.2	1	1	1	1																7	97906429..97906822	ENSG00000231859	havana	processed_pseudogene	OTTHUMG00000154164
1	AC007879.1	1	1	1	1																2	207173634..207222790	ENSG00000224342	havana	lincRNA	OTTHUMG00000154727
1	AC007879.2	1	1.03019	1	1																2	complement(207186717..207236066)	ENSG00000234902	havana	lincRNA	OTTHUMG00000154732
1	AC007879.3	1	1	1	1																2	complement(207235299..207237875)	ENSG00000240440	havana	lincRNA	OTTHUMG00000154725
1	AC007879.4	0.380839	2.72624	1	1																2	207226949..207228308	ENSG00000225916	havana	lincRNA	OTTHUMG00000154724
1	AC007879.5	1	1.09546	1	1																2	complement(207239864..207529795)	ENSG00000223725	havana	antisense	OTTHUMG00000154795
1	AC007881.4	1	1	1	1																2	71178587..71178773	ENSG00000233870	havana	unprocessed_pseudogene	OTTHUMG00000153654
1	AC007899.3	1	1	1	1																2	37148530..37149304	ENSG00000224891	havana	processed_pseudogene	OTTHUMG00000152157
1	AC007919.18	1	1	1	1																3	172522228..172522444	ENSG00000224611	havana	processed_pseudogene	OTTHUMG00000156760
1	AC007919.19	1	1	1	1																3	172680714..172681224	ENSG00000231384	havana	processed_pseudogene	OTTHUMG00000156763
1	AC007948.1	1	1	1	1																18	complement(65105873..65125710)	ENSG00000263863	havana	lincRNA	OTTHUMG00000178486
1	AC007950.1	1	1	1	1																15	complement(63456294..63469351)	ENSG00000259268	havana	lincRNA	OTTHUMG00000172302
1	AC007950.2	1	1	1	1																15	complement(63500737..63503083)	ENSG00000276651	havana	lincRNA	OTTHUMG00000173093
1	AC007952.4	1	1	1	1																17	complement(19164209..19174436)	ENSG00000266311	havana	lincRNA	OTTHUMG00000178492
1	AC007952.5	1	1	1	1																17	19092974..19096837	ENSG00000228157	havana	processed_transcript	OTTHUMG00000059428
1	AC007952.6	1	-2.00583	1	1																17	complement(19155727..19159111)	ENSG00000197665	havana	antisense	OTTHUMG00000059429
1	AC007966.1	1	1	1	1																2	complement(185719874..185740479)	ENSG00000226747	havana	antisense	OTTHUMG00000154207
1	AC007967.2	1	1	1	1																Y	complement(8901203..8903276)	ENSG00000228207	havana	unprocessed_pseudogene	OTTHUMG00000041261
1	AC007967.3	1	1	1	1																Y	8906224..8916073	ENSG00000173357	havana	transcribed_unprocessed_pseudogene	OTTHUMG00000041262
1	AC007967.4	1	1	1	1																Y	complement(8971751..8974095)	ENSG00000230025	havana	unprocessed_pseudogene	OTTHUMG00000041264
1	AC007969.4	1	1	1	1																2	171492905..171493095	ENSG00000234061	havana	processed_pseudogene	OTTHUMG00000154085
1	AC007969.5	1	1	1	1																2	complement(171517270..171517716)	ENSG00000233762	havana	processed_pseudogene	OTTHUMG00000154086
1	AC008060.5	1	1	1	1																7	155510283..155518623	ENSG00000227365	havana	antisense	OTTHUMG00000151347
1	AC008060.7	1	1	1	1																7	155382076..155396356	ENSG00000218672	havana	lincRNA	OTTHUMG00000151350
1	AC008060.8	1	1	1	1																7	complement(155421206..155457099)	ENSG00000236544	havana	lincRNA	OTTHUMG00000151348
1	AC008063.2	1	-3.94815	1	1																2	162073256..162075169	ENSG00000230918	havana	antisense	OTTHUMG00000153863
1	AC008063.3	1	1	1	1																2	162093429..162094854	ENSG00000233397	havana	lincRNA	OTTHUMG00000153861
1	AC008065.1	1	1	1	1																2	complement(171374931..171375278)	ENSG00000224553	havana	processed_pseudogene	OTTHUMG00000151624
1	AC008067.2	1	1	1	1																2	complement(80572681..80618777)	ENSG00000237031	havana	antisense	OTTHUMG00000152911
1	AC008069.1	1	1	1	1																2	16728124..16767555	ENSG00000223536	havana	lincRNA	OTTHUMG00000151740
1	AC008069.2	1	1	1	1																2	complement(16853820..16855284)	ENSG00000224604	havana	processed_pseudogene	OTTHUMG00000151747
1	AC008072.1	1	1	1	1																2	224294930..224295753	ENSG00000228681	havana	processed_pseudogene	OTTHUMG00000153358
1	AC008073.7	1	3.43548	1	1																2	complement(24165884..24175005)	ENSG00000232642	havana	antisense	OTTHUMG00000151892
1	AC008073.9	1	1	1	1																2	complement(24199839..24201698)	ENSG00000223754	havana	antisense	OTTHUMG00000151894
1	AC008074.3	1	-1.17277	1	1																2	complement(64395220..64453798)	ENSG00000223935	havana	antisense	OTTHUMG00000152670
1	AC008074.5	1	1	1	1																2	64450096..64450524	ENSG00000237217	havana	processed_pseudogene	OTTHUMG00000152675
1	AC008079.10	1	1	1	1																22	complement(18110759..18131154)	ENSG00000280007	havana	antisense	OTTHUMG00000189278
1	AC008079.9	1	1	1	1																22	complement(18178038..18205915)	ENSG00000187979	havana	antisense	OTTHUMG00000150103
1	AC008088.4	1	1	1	1																17	complement(20530042..20530881)	ENSG00000260907	havana	lincRNA	OTTHUMG00000132845
1	AC008103.4	1	1	1	1																22	complement(18883502..18884682)	ENSG00000279987	havana	sense_intronic	OTTHUMG00000189176
1	AC008132.13	1	1	1	1																22	18846811..18861049	ENSG00000161103	havana	transcribed_processed_pseudogene	OTTHUMG00000150176
1	AC008132.14	1	1	1	1																22	complement(18794414..18794804)	ENSG00000239989	havana	transcribed_processed_pseudogene	OTTHUMG00000155694
1	AC008154.4	1	1	1	1																7	134284500..134286055	ENSG00000231098	havana	antisense	OTTHUMG00000155377
1	AC008154.5	1	1	1	1																7	complement(134346071..134350791)	ENSG00000229177	havana	lincRNA	OTTHUMG00000155590
1	AC008155.1	1	1	1	1																7	complement(138404195..138404523)	ENSG00000213237	havana	processed_pseudogene	OTTHUMG00000155876
1	AC008155.2	1	1	1	1																7	complement(138298088..138298484)	ENSG00000213238	havana	processed_pseudogene	OTTHUMG00000155875
1	AC008171.1	1	1	1	1																2	complement(205253304..205253503)	ENSG00000223890	havana	processed_pseudogene	OTTHUMG00000154565
1	AC008173.1	1	1	1	1																2	56750300..56750563	ENSG00000231570	havana	processed_pseudogene	OTTHUMG00000152045
1	AC008175.1	1	1	1	1																Y	22438940..22485592	ENSG00000235059	havana	lincRNA	OTTHUMG00000043582
1	AC008264.4	1	1	1	1																7	131520137..131520503	ENSG00000224545	havana	processed_pseudogene	OTTHUMG00000154919
1	AC008268.1	1	1	1	1																2	95666084..95668715	ENSG00000235584	havana	lincRNA	OTTHUMG00000155185
1	AC008269.2	0.50562	5.88198	1	1																2	206866795..206868289	ENSG00000229321	havana	lincRNA	OTTHUMG00000154733
1	AC008277.1	0.504473	-6.89671	1	1																2	159386367..159404636	ENSG00000223642	havana	antisense	OTTHUMG00000154042
1	AC008278.2	1	-3.93294	1	1																2	15564170..15573868	ENSG00000234022	havana	antisense	OTTHUMG00000151725
1	AC008278.3	1	1	1	1																2	complement(15668684..15680484)	ENSG00000224194	havana	antisense	OTTHUMG00000151727
1	AC008280.1	1	1	1	1																2	complement(54029552..54030682)	ENSG00000235937	havana	processed_pseudogene	OTTHUMG00000151882
1	AC008280.3	1	1	1	1																2	complement(54079974..54080280)	ENSG00000241114	havana	processed_pseudogene	OTTHUMG00000152406
1	AC008427.2	1	1	1	1																5	complement(149932014..149932668)	ENSG00000251583	havana	processed_pseudogene	OTTHUMG00000163492
1	AC008440.10	1	1	1	1																19	53864763..53866140	ENSG00000232324	havana	lincRNA	OTTHUMG00000149885
1	AC008440.5	1	1	1	1																19	complement(53874626..53876049)	ENSG00000232220	havana	antisense	OTTHUMG00000060830
1	AC008565.1	1	1	1	1																5	121040090..121044032	ENSG00000251135	havana	processed_pseudogene	OTTHUMG00000163021
1	AC008592.3	0.129023	-5.4353	1	0.803412																5	complement(95834424..95835046)	ENSG00000251000	havana	processed_pseudogene	OTTHUMG00000162736
1	AC008592.4	1	3.43548	1	1																5	complement(95835943..95852721)	ENSG00000251409	havana	lincRNA	OTTHUMG00000162741
1	AC008592.5	1	-1.14535	1	1																5	95861786..95874519	ENSG00000250362	havana	processed_transcript	OTTHUMG00000162740
1	AC008592.7	1	1	1	1																5	complement(95964999..95986311)	ENSG00000250955	havana	lincRNA	OTTHUMG00000162822
1	AC008592.8	1	1	1	1																5	95849309..95849855	ENSG00000272021	havana	lincRNA	OTTHUMG00000185539
1	AC008691.1	1	1	1	1																5	complement(159698589..159761061)	ENSG00000254199	havana	lincRNA	OTTHUMG00000163543
1	AC008694.2	1	1	1	1																5	complement(157604707..157605637)	ENSG00000254336	havana	processed_pseudogene	OTTHUMG00000163510
1	AC008694.3	1	1	1	1																5	complement(157682985..157690878)	ENSG00000253798	havana	transcribed_unprocessed_pseudogene	OTTHUMG00000163511
1	AC008697.1	1	-1.17319	1	1																5	159310933..159805536	ENSG00000249738	havana	antisense	OTTHUMG00000163541
1	AC008746.10	1	1	1	1																19	54379489..54379960	ENSG00000237955	havana	processed_pseudogene	OTTHUMG00000128473
1	AC008746.12	1	1	1	1																19	complement(54438665..54439544)	ENSG00000267838	havana	lincRNA	OTTHUMG00000150514
1	AC008746.3	1	1	1	1																19	complement(54430654..54434698)	ENSG00000227407	havana	antisense	OTTHUMG00000065547
1	AC008746.5	1	1	1	1																19	54446830..54447047	ENSG00000235681	havana	processed_pseudogene	OTTHUMG00000065702
1	AC008746.9	1	1	1	1																19	54521723..54522031	ENSG00000213016	havana	unprocessed_pseudogene	OTTHUMG00000065698
1	AC008753.3	1	1	1	1																19	53775599..53775882	ENSG00000238150	havana	processed_pseudogene	OTTHUMG00000060778
1	AC008753.4	1	1	1	1																19	53788782..53789168	ENSG00000269564	havana	lincRNA	OTTHUMG00000060779
1	AC008753.6	1	1	1	1																19	complement(53854581..53869107)	ENSG00000228323	havana	antisense	OTTHUMG00000060780
1	AC008781.7	0.629341	-2.86389	1	1																5	141618414..141626481	ENSG00000228737	havana	antisense	OTTHUMG00000150501
1	AC008834.2	1	1	1	1																5	98025965..98026139	ENSG00000249101	havana	processed_pseudogene	OTTHUMG00000162718
1	AC008850.3	1	3.44101	1	1																5	96942299..96943184	ENSG00000227836	havana	processed_pseudogene	OTTHUMG00000150258
1	AC008937.2	1	1	1	1																5	complement(56842016..56862164)	ENSG00000237705	havana	antisense	OTTHUMG00000059483
1	AC008937.3	1	1.20539	1	1																5	complement(56900041..56910714)	ENSG00000225230	havana	antisense	OTTHUMG00000059484
1	AC008940.1	1	1	1	1																5	56770799..56772303	ENSG00000228650	havana	lincRNA	OTTHUMG00000150053
1	AC008982.2	0.394721	1.79336	1	1																19	complement(38844729..38845499)	ENSG00000269688	havana	sense_intronic	OTTHUMG00000182613
1	AC008984.2	1	1	1	1																19	complement(54308915..54337168)	ENSG00000275210	havana	processed_transcript	OTTHUMG00000065356
1	AC008984.5	1	1	1	1																19	complement(54298105..54298814)	ENSG00000251431	havana	unprocessed_pseudogene	OTTHUMG00000065810
1	AC008984.6	1	1	1	1																19	complement(54328272..54331434)	ENSG00000250507	havana	transcribed_unprocessed_pseudogene	OTTHUMG00000065809
1	AC008984.7	1	1	1	1																19	complement(54301758..54306026)	ENSG00000234436	havana	unprocessed_pseudogene	OTTHUMG00000132225
1	AC008985.1	1	1	1	1																19	complement(47661657..47663895)	ENSG00000278999	havana	TEC	OTTHUMG00000183265
1	AC008991.1	1	1	1	1																19	28892931..28895949	ENSG00000267683	havana	lincRNA	OTTHUMG00000181983
1	AC008992.1	1	1	1	1																19	31421997..31427302	ENSG00000267636	havana	lincRNA	OTTHUMG00000180516
1	AC008993.2	1	1	1	1																19	68403..69178	ENSG00000282542	havana	TEC	OTTHUMG00000180450
1	AC008993.3	1	1	1	1																19	71778..72718	ENSG00000282807	havana	lincRNA	OTTHUMG00000180451
1	AC009005.2	0.18589	-3.18513	1	1																19	complement(567210..572228)	ENSG00000267751	havana	antisense	OTTHUMG00000180622
1	AC009014.3	1	1	1	1																5	complement(136191468..136193134)	ENSG00000271824	havana	protein_coding	OTTHUMG00000185564
1	AC009052.12	1	1	1	1																16	57461055..57462737	ENSG00000260345	havana	processed_transcript	OTTHUMG00000176595
1	AC009095.4	0.730991	-1.88751	1	1																16	complement(67614381..67616146)	ENSG00000237718	havana	antisense	OTTHUMG00000150496
1	AC009110.1	1	1	1	1																16	62596372..62598449	ENSG00000231589	havana	lincRNA	OTTHUMG00000150106
1	AC009120.10	1	1	1	1																16	74282415..74287519	ENSG00000261248	havana	lincRNA	OTTHUMG00000177080
1	AC009120.11	1	1	1	1																16	complement(74289593..74291052)	ENSG00000275236	havana	lincRNA	OTTHUMG00000186984
1	AC009120.3	0.345232	-1.61773	1	1																16	complement(74312609..74313390)	ENSG00000239763	havana	processed_pseudogene	OTTHUMG00000158253
1	AC009120.4	1	3.43548	1	1																16	complement(74054151..74296762)	ENSG00000261404	havana	lincRNA	OTTHUMG00000176255
1	AC009120.5	0.46444	-1.528	1	1																16	74313337..74315634	ENSG00000260884	havana	lincRNA	OTTHUMG00000176994
1	AC009120.6	0.184368	1.43577	1	1																16	complement(74305127..74335346)	ENSG00000259972	havana	processed_transcript	OTTHUMG00000176993
1	AC009120.8	1	1	1	1																16	74220929..74221427	ENSG00000260471	havana	processed_pseudogene	OTTHUMG00000177079
1	AC009120.9	1	1	1	1																16	74150520..74151299	ENSG00000279100	havana	TEC	OTTHUMG00000177078
1	AC009133.12	0.0419995	-1.71281	1	0.333781																16	complement(29808636..29821252)	ENSG00000238045	havana	antisense	OTTHUMG00000132117
1	AC009133.15	1	1	1	1																16	complement(29806496..29807732)	ENSG00000259952	havana	antisense	OTTHUMG00000177140
1	AC009133.17	1	1	1	1																16	29745247..29748299	ENSG00000260719	havana	antisense	OTTHUMG00000177138
1	AC009133.21	1	1	1	1																16	complement(29804430..29804990)	ENSG00000275857	havana	antisense	OTTHUMG00000177646
1	AC009133.22	1	3.44101	1	1																16	29663279..29695144	ENSG00000277669	havana	protein_coding	OTTHUMG00000188617
1	AC009133.23	0.821149	1.44328	1	1																16	29812261..29820092	ENSG00000280893	havana	protein_coding	OTTHUMG00000189724
1	AC009133.24	1	1	1	1																16	29808679..29812227	ENSG00000280607	havana	processed_transcript	OTTHUMG00000132119
1	AC009134.1	1	1	1	1																16	complement(13197606..13204907)	ENSG00000262116	havana	antisense	OTTHUMG00000177333
1	AC009158.1	1	1	1	1																16	26302064..26334428	ENSG00000231876	havana	lincRNA	OTTHUMG00000060108
1	AC009161.1	1	1	1	1																16	62357371..62357746	ENSG00000237901	havana	processed_pseudogene	OTTHUMG00000128479
1	AC009166.5	1	1	1	1																16	51149239..51149819	ENSG00000261238	havana	antisense	OTTHUMG00000173290
1	AC009166.7	1	1	1	1																16	51176066..51178898	ENSG00000280344	havana	TEC	OTTHUMG00000176149
1	AC009227.2	1	1	1	1																2	complement(154435853..154457438)	ENSG00000224675	havana	antisense	OTTHUMG00000153848
1	AC009227.3	1	1	1	1																2	154459857..154460820	ENSG00000238004	havana	lincRNA	OTTHUMG00000153849
1	AC009228.1	1	1	1	1																2	24214381..24221516	ENSG00000242628	havana	antisense	OTTHUMG00000151893
1	AC009229.5	0.504407	-6.91631	1	1																2	complement(38203363..38239590)	ENSG00000227292	havana	lincRNA	OTTHUMG00000152269
1	AC009229.6	1	1	1	1																2	complement(38132637..38138946)	ENSG00000229160	havana	lincRNA	OTTHUMG00000152559
1	AC009236.2	1	1	1	1																2	45168583..45169414	ENSG00000231054	havana	lincRNA	OTTHUMG00000152442
1	AC009237.10	1	1	1	1																2	complement(95542730..95543230)	ENSG00000233037	havana	processed_pseudogene	OTTHUMG00000155172
1	AC009237.11	1	1	1	1																2	complement(95536117..95536495)	ENSG00000236431	havana	processed_pseudogene	OTTHUMG00000155158
1	AC009237.13	1	1	1	1																2	complement(95590969..95591206)	ENSG00000230083	havana	processed_pseudogene	OTTHUMG00000155171
1	AC009237.14	1	1	1	1																2	95606924..95607152	ENSG00000236026	havana	processed_pseudogene	OTTHUMG00000155174
1	AC009237.16	1	1	1	1																2	complement(95641634..95641980)	ENSG00000236750	havana	processed_pseudogene	OTTHUMG00000155148
1	AC009237.17	1	1	1	1																2	complement(95640181..95640604)	ENSG00000235959	havana	processed_pseudogene	OTTHUMG00000155168
1	AC009237.2	1	1	1	1																2	complement(95486480..95488627)	ENSG00000223917	havana	unprocessed_pseudogene	OTTHUMG00000155159
1	AC009237.4	1	1	1	1																2	95485541..95485805	ENSG00000238162	havana	processed_pseudogene	OTTHUMG00000155147
1	AC009237.5	1	1	1	1																2	complement(95496022..95496531)	ENSG00000237308	havana	processed_pseudogene	OTTHUMG00000155166
1	AC009237.6	1	1	1	1																2	95502791..95505059	ENSG00000224719	havana	unprocessed_pseudogene	OTTHUMG00000155154
1	AC009237.8	0.926009	-1.03342	1	1																2	95525345..95532405	ENSG00000229689	havana	transcribed_unprocessed_pseudogene	OTTHUMG00000155156
1	AC009238.6	1	1	1	1																2	complement(95413456..95414296)	ENSG00000248821	havana	unprocessed_pseudogene	OTTHUMG00000155175
1	AC009238.7	1	1	1	1																2	95436133..95436556	ENSG00000227120	havana	processed_pseudogene	OTTHUMG00000155165
1	AC009238.8	1	1	1	1																2	95434759..95435113	ENSG00000233275	havana	processed_pseudogene	OTTHUMG00000155149
1	AC009245.3	1	1	1	1																7	137721985..137722846	ENSG00000230383	havana	processed_pseudogene	OTTHUMG00000155695
1	AC009262.2	1	1	1	1																7	34209526..34256343	ENSG00000236212	havana	lincRNA	OTTHUMG00000153006
1	AC009263.2	1	1	1	1																7	138022458..138024339	ENSG00000234639	havana	processed_pseudogene	OTTHUMG00000155741
1	AC009264.1	1	1	1	1																7	complement(136685559..137182107)	ENSG00000234352	havana	antisense	OTTHUMG00000155657
1	AC009274.6	1	1	1	1																7	complement(130645225..130645594)	ENSG00000226045	havana	processed_pseudogene	OTTHUMG00000155036
1	AC009276.4	1	1	1	1																7	134684144..134687990	ENSG00000224375	havana	lincRNA	OTTHUMG00000155405
1	AC009299.2	0.551688	1.36238	1	1																2	complement(161222785..161308303)	ENSG00000235724	havana	antisense	OTTHUMG00000151884
1	AC009299.4	1	1	1	1																2	161281902..161282618	ENSG00000225813	havana	processed_pseudogene	OTTHUMG00000153884
1	AC009299.5	1	1	1	1																2	complement(161340816..161341326)	ENSG00000232320	havana	processed_pseudogene	OTTHUMG00000153886
1	AC009302.2	1	1	1	1																2	221944223..221944612	ENSG00000233868	havana	processed_pseudogene	OTTHUMG00000153408
1	AC009303.1	1	1	1	1																2	117995397..118055033	ENSG00000235066	havana	antisense	OTTHUMG00000058519
1	AC009303.2	1	1	1	1																2	118014174..118015673	ENSG00000279227	havana	TEC	OTTHUMG00000058520
1	AC009303.3	1	1	1	1																2	complement(117934025..117934789)	ENSG00000224967	havana	processed_pseudogene	OTTHUMG00000128951
1	AC009305.1	1	1	1	1																2	30986939..30991426	ENSG00000234579	havana	antisense	OTTHUMG00000152041
1	AC009310.1	1	1	1	1																2	complement(220048822..220049272)	ENSG00000225911	havana	processed_pseudogene	OTTHUMG00000153864
1	AC009312.1	1	1	1	1																2	complement(117757563..117804174)	ENSG00000238207	havana	antisense	OTTHUMG00000141319
1	AC009313.1	1	1	1	1																2	complement(161096231..161160224)	ENSG00000224467	havana	antisense	OTTHUMG00000151886
1	AC009313.2	1	1	1	1																2	complement(161048606..161050546)	ENSG00000232337	havana	processed_pseudogene	OTTHUMG00000153885
1	NPHP3-ACAD11	0.000191089	-16.5407	1	0.00335235	UniProtKB	A0A0J9YXS1	NPHP3-ACAD11			0005871 // kinesin complex (GO_REF:0000002 [IEA] InterPro:IPR002151)	0003777 // microtubule motor activity (GO_REF:0000002 [IEA] InterPro:IPR002151)	NPHP3-ACAD11 readthrough (NMD candidate)	A0A0J9YXS1_HUMAN|NPHP3-ACAD11	protein	taxon:9606	20170826	InterPro			3	complement(132558142..132722459)	ENSG00000274810	havana	protein_coding	OTTHUMG00000187276
1	AC009362.2	1	1	1	1																7	131242590..131242995	ENSG00000233287	havana	processed_pseudogene	OTTHUMG00000155005
1	AC009365.4	1	1	1	1																7	132758970..132760632	ENSG00000225881	havana	antisense	OTTHUMG00000155197
1	AC009403.2	0.00617983	-1.48161	1	0.0681269																7	complement(155611231..155645205)	ENSG00000216895	havana	antisense	OTTHUMG00000151355
1	AC009404.2	0.0111646	-1.48065	1	0.112427																2	117833937..117841658	ENSG00000236255	havana	lincRNA	OTTHUMG00000058513
1	AC009411.1	1	1	1	1																2	complement(21638431..21649563)	ENSG00000228538	havana	lincRNA	OTTHUMG00000151809
1	AC009411.2	1	1	1	1																2	complement(21630548..21636309)	ENSG00000235537	havana	lincRNA	OTTHUMG00000151806
1	AC009413.2	1	1	1	1																2	complement(41850203..41850601)	ENSG00000236533	havana	processed_pseudogene	OTTHUMG00000152300
1	AC009414.1	1	1	1	1																2	complement(36299388..36299830)	ENSG00000233752	havana	processed_pseudogene	OTTHUMG00000152150
1	AC009473.1	1	-1.14536	1	1																7	complement(7949853..7950709)	ENSG00000234141	havana	antisense	OTTHUMG00000152026
1	AC009474.1	1	1	1	1																2	complement(66820684..66822570)	ENSG00000224071	havana	processed_pseudogene	OTTHUMG00000152855
1	AC009474.2	1	1	1	1																2	complement(66881087..66881222)	ENSG00000230355	havana	processed_pseudogene	OTTHUMG00000152854
1	AC009477.7	1	1	1	1																2	complement(131181153..131181369)	ENSG00000225448	havana	processed_pseudogene	OTTHUMG00000153534
1	AC009477.8	1	1	1	1																2	131035092..131035262	ENSG00000284479	havana	protein_coding	OTTHUMG00000131657
1	AC009478.1	1	1	1	1																2	complement(180571712..180692454)	ENSG00000225258	havana	lincRNA	OTTHUMG00000154248
1	AC009480.3	1	1	1	1																2	complement(147899401..147902956)	ENSG00000223911	havana	antisense	OTTHUMG00000150604
1	AC009480.4	1	1	1	1																2	147810346..147810777	ENSG00000229143	havana	processed_pseudogene	OTTHUMG00000153778
1	AC009487.4	1	1	1	1																2	complement(161422659..161423577)	ENSG00000224076	havana	antisense	OTTHUMG00000153883
1	AC009487.5	1	1	1	1																2	161424015..161428774	ENSG00000251621	havana	3prime_overlapping_ncRNA	OTTHUMG00000153887
1	AC009487.6	1	1	1	1																2	complement(161500885..161507705)	ENSG00000226121	havana	processed_pseudogene	OTTHUMG00000153889
1	AC009494.3	1	1	1	1																Y	complement(20843256..20843710)	ENSG00000216844	havana	processed_pseudogene	OTTHUMG00000036545
1	AC009495.2	1	1	1	1																2	165794851..165810010	ENSG00000235192	havana	lincRNA	OTTHUMG00000154036
1	AC009495.3	1	-3.94815	1	1																2	complement(165833048..165839098)	ENSG00000232411	havana	lincRNA	OTTHUMG00000154037
1	AC009495.4	1	-3.93294	1	1																2	complement(165794857..165846091)	ENSG00000229195	havana	lincRNA	OTTHUMG00000154038
1	AC009498.1	1	1	1	1																2	complement(204228137..204234985)	ENSG00000237271	havana	lincRNA	OTTHUMG00000154544
1	AC009500.2	1	1	1	1																7	8938787..8939369	ENSG00000236748	havana	processed_pseudogene	OTTHUMG00000152006
1	AC009501.4	0.907725	1.05586	1	1																2	complement(63043922..63048640)	ENSG00000231609	havana	antisense	OTTHUMG00000152553
1	AC009502.1	1	1	1	1																2	complement(219684030..219684795)	ENSG00000231802	havana	processed_pseudogene	OTTHUMG00000059374
1	AC009502.4	1	1	1	1																2	219685381..219737937	ENSG00000227308	havana	lincRNA	OTTHUMG00000150131
1	AC009505.2	0.629486	-2.87487	1	1																2	complement(105846534..105857177)	ENSG00000235522	havana	antisense	OTTHUMG00000153117
1	AC009505.4	1	1	1	1																2	complement(105959084..105962006)	ENSG00000234162	havana	lincRNA	OTTHUMG00000153152
1	AC009506.1	0.304998	-1.25914	1	1																2	159615296..159617082	ENSG00000224152	havana	antisense	OTTHUMG00000154041
1	AC009506.2	1	1	1	1																2	complement(159462417..159463256)	ENSG00000225369	havana	processed_pseudogene	OTTHUMG00000154043
1	AC009508.1	1	1	1	1																7	complement(23891704..23897335)	ENSG00000227930	havana	lincRNA	OTTHUMG00000152555
1	AC009517.2	1	1	1	1																7	137164043..137164612	ENSG00000224469	havana	processed_pseudogene	OTTHUMG00000155655
1	AC009518.2	1	1	1	1																7	complement(131892616..131893615)	ENSG00000233263	havana	processed_pseudogene	OTTHUMG00000155043
1	AC009518.3	1	1	1	1																7	131893822..131894074	ENSG00000236386	havana	processed_pseudogene	OTTHUMG00000155042
1	AC009518.4	1	1	1	1																7	131897641..131948953	ENSG00000224865	havana	lincRNA	OTTHUMG00000155053
1	AC009518.8	1	1	1	1																7	132830693..132849593	ENSG00000227197	havana	antisense	OTTHUMG00000155195
1	AC009531.2	1	1	1	1																7	complement(35258381..35259729)	ENSG00000226063	havana	lincRNA	OTTHUMG00000155027
1	AC009541.1	1	1	1	1																7	136485656..136488317	ENSG00000226066	havana	processed_pseudogene	OTTHUMG00000155635
1	AC009542.2	1	3.4299	1	1																7	135198401..135209837	ENSG00000231794	havana	antisense	OTTHUMG00000155446
1	AC009784.3	0.505164	-6.86308	1	1																7	136092925..136437426	ENSG00000232053	havana	lincRNA	OTTHUMG00000155618
1	AC009784.4	1	1	1	1																7	complement(136262558..136263017)	ENSG00000236503	havana	processed_pseudogene	OTTHUMG00000155626
1	AC009878.2	1	1	1	1																15	26395072..26446774	ENSG00000235160	havana	lincRNA	OTTHUMG00000056666
1	AC009892.10	1	1	1	1																19	complement(54635722..54638892)	ENSG00000224730	havana	antisense	OTTHUMG00000149999
1	AC009892.2	1	1	1	1																19	54551970..54552256	ENSG00000235181	havana	unprocessed_pseudogene	OTTHUMG00000065694
1	AC009892.5	1	1	1	1																19	54607870..54608376	ENSG00000238094	havana	unprocessed_pseudogene	OTTHUMG00000065704
1	AC009892.9	1	1	1	1																19	54652085..54652230	ENSG00000237323	havana	unprocessed_pseudogene	OTTHUMG00000065710
1	AC009945.4	1	1	1	1																7	10476581..10476878	ENSG00000234356	havana	processed_pseudogene	OTTHUMG00000151924
1	AC009947.2	1	1	1	1																Y	23523321..23525369	ENSG00000230073	havana	unprocessed_pseudogene	OTTHUMG00000044056
1	AC009947.5	1	1	1	1																Y	23549809..23551385	ENSG00000236647	havana	unprocessed_pseudogene	OTTHUMG00000044059
1	EIF4EBP3	0.000201646	-14.0306	1	0.00351302	UniProtKB	O60516	EIF4EBP3		0045947 // negative regulation of translational initiation (GO_REF:0000033 [IBA] PANTHER:PTN000292586) /// 0045947 // negative regulation of translational initiation (PMID:9593750 [NAS])	0016281 // eukaryotic translation initiation factor 4F complex (PMID:9593750 [NAS]) /// 0005737 // cytoplasm (GO_REF:0000033 [IBA] PANTHER:PTN000292586) /// 0016020 // membrane (PMID:19946888 [IDA])	0005515 // protein binding (PMID:22684010 [IPI] UniProtKB:P15927) /// 0005515 // protein binding (PMID:15153109 [IPI] UniProtKB:P06730) /// 0005515 // protein binding (PMID:9593750 [IPI] UniProtKB:P06730) /// 0005515 // protein binding (PMID:25416956 [IPI] UniProtKB:P06730) /// 0008190 // eukaryotic initiation factor 4E binding (GO_REF:0000033 [IBA] PANTHER:PTN000292586) /// 0030371 // translatio…	Eukaryotic translation initiation factor 4E-binding protein 3	4EBP3_HUMAN|EIF4EBP3	protein	taxon:9606	20170829	IntAct			5	140547666..140549578	ENSG00000243056	ensembl_havana	protein_coding	OTTHUMG00000129498
1	AC009948.7	1	1	1	1																2	178454716..178455428	ENSG00000238082	havana	processed_pseudogene	OTTHUMG00000154424
1	RP11-108O10.8	0.000106698	-13.9072	1	0.00198879																11	complement(111786286..111879425)	ENSG00000258529	havana	protein_coding	OTTHUMG00000171433
1	AC009955.8	1	-3.94815	1	1																2	complement(219625059..219626693)	ENSG00000228973	havana	antisense	OTTHUMG00000059236
1	AC009961.2	1	1	1	1																2	complement(159689217..159690291)	ENSG00000230783	havana	processed_pseudogene	OTTHUMG00000154070
1	AC009961.3	0.859964	-1.12926	1	1																2	complement(159670708..159712435)	ENSG00000226266	havana	lincRNA	OTTHUMG00000154081
1	AC009961.5	1	1	1	1																2	complement(159812234..159814009)	ENSG00000227055	havana	processed_pseudogene	OTTHUMG00000154179
1	AC009963.3	1	1	1	1																2	complement(107902997..107903134)	ENSG00000233494	havana	processed_pseudogene	OTTHUMG00000153328
1	AC009963.4	1	1	1	1																2	107903964..107904241	ENSG00000227270	havana	unprocessed_pseudogene	OTTHUMG00000153329
1	AC009963.5	1	1	1	1																2	107914948..107915286	ENSG00000237745	havana	processed_pseudogene	OTTHUMG00000153363
1	AC009963.6	1	1	1	1																2	complement(107920763..107921248)	ENSG00000235325	havana	processed_pseudogene	OTTHUMG00000153362
1	AC009965.1	1	1	1	1																2	204065706..204067363	ENSG00000235951	havana	processed_pseudogene	OTTHUMG00000154539
1	AC009965.2	1	1	1	1																2	204090457..204109849	ENSG00000234714	havana	lincRNA	OTTHUMG00000154540
1	AC009967.3	1	1	1	1																2	169790093..169790885	ENSG00000214369	havana	processed_pseudogene	OTTHUMG00000153985
1	AC009969.1	1	1	1	1																2	complement(152850653..152850824)	ENSG00000234932	havana	processed_pseudogene	OTTHUMG00000154033
1	AC009970.1	1	1	1	1																2	60495686..60499964	ENSG00000233953	havana	antisense	OTTHUMG00000152622
1	AC010082.2	1	1	1	1																7	complement(18429062..18430738)	ENSG00000225000	havana	antisense	OTTHUMG00000152508
1	AC010084.1	1	1	1	1																Y	4036497..4100320	ENSG00000229308	havana	lincRNA	OTTHUMG00000036214
1	AC010086.1	1	1	1	1																Y	21311268..21318895	ENSG00000226918	havana	unprocessed_pseudogene	OTTHUMG00000042035
1	AC010086.5	1	1	1	1																Y	21405770..21405995	ENSG00000236615	havana	unprocessed_pseudogene	OTTHUMG00000042039
1	AC010091.1	1	1	1	1																7	complement(81489204..81691406)	ENSG00000233491	havana	transcribed_unitary_pseudogene	OTTHUMG00000155403
1	AC010095.6	1	1	1	1																2	complement(108694750..108694893)	ENSG00000233648	havana	processed_pseudogene	OTTHUMG00000153422
1	AC010096.1	1	-3.94815	1	1																2	complement(19458220..19468961)	ENSG00000234597	havana	lincRNA	OTTHUMG00000151772
1	AC010105.1	1	1	1	1																2	complement(82479128..82538711)	ENSG00000237498	havana	lincRNA	OTTHUMG00000152956
1	AC010127.3	0.061654	-1.40568	1	0.454698																2	165957399..166301784	ENSG00000236107	havana	antisense	OTTHUMG00000154045
1	AC010132.10	1	1	1	1																7	complement(42829672..42844438)	ENSG00000231539	havana	lincRNA	OTTHUMG00000155178
1	AC010132.11	0.303797	-1.903	1	1																7	42918741..42920084	ENSG00000234983	havana	processed_pseudogene	OTTHUMG00000155179
1	AC010136.2	1	1	1	1																2	217978707..217992615	ENSG00000223923	havana	antisense	OTTHUMG00000155260
1	AC010141.4	1	1	1	1																Y	complement(21508299..21510470)	ENSG00000242393	havana	unprocessed_pseudogene	OTTHUMG00000042044
1	AC010141.6	1	1	1	1																Y	complement(21531839..21534011)	ENSG00000228257	havana	unprocessed_pseudogene	OTTHUMG00000043590
1	AC010141.8	1	1	1	1																Y	complement(21555852..21558070)	ENSG00000227989	havana	unprocessed_pseudogene	OTTHUMG00000043595
1	AC010145.4	1	1	1	1																2	complement(15997049..16062885)	ENSG00000226764	havana	lincRNA	OTTHUMG00000151751
1	AC010148.1	0.458121	-2.67769	1	1																2	complement(234834315..234913384)	ENSG00000235726	havana	processed_transcript	OTTHUMG00000153147
1	AC010149.4	1	1	1	1																2	complement(230520594..230580006)	ENSG00000235419	havana	antisense	OTTHUMG00000153765
1	AC010150.1	1	1	1	1																2	complement(25856461..25856966)	ENSG00000218682	havana	processed_pseudogene	OTTHUMG00000152174
1	AC010153.3	1	1	1	1																Y	24650808..24651534	ENSG00000240566	havana	processed_pseudogene	OTTHUMG00000045108
1	AC010154.2	1	1	1	1																Y	complement(6492976..6496757)	ENSG00000235895	havana	unprocessed_pseudogene	OTTHUMG00000040985
1	AC010226.4	0.512563	1.51119	1	1																5	115602057..115620659	ENSG00000249249	havana	antisense	OTTHUMG00000155201
1	AC010240.2	0.504469	-6.89671	1	1																5	132942932..132945050	ENSG00000235253	havana	processed_pseudogene	OTTHUMG00000059841
1	AC010240.3	1	1	1	1																5	complement(132987652..132988110)	ENSG00000229738	havana	processed_pseudogene	OTTHUMG00000059843
1	AC010468.1	1	1	1	1																5	complement(111192226..111193042)	ENSG00000214784	havana	processed_pseudogene	OTTHUMG00000157820
1	AC010468.2	1	1	1	1																5	complement(111265809..111270089)	ENSG00000249318	havana	antisense	OTTHUMG00000162847
1	AC010468.3	1	1	1	1																5	complement(111155244..111156152)	ENSG00000250728	havana	processed_pseudogene	OTTHUMG00000162846
1	AC010492.2	1	-1.00845	1	1																19	54229036..54230213	ENSG00000235081	havana	processed_pseudogene	OTTHUMG00000066633
1	AC010492.4	1	1	1	1																19	complement(54246101..54247322)	ENSG00000249189	havana	unprocessed_pseudogene	OTTHUMG00000066634
1	AC010492.5	1	1	1	1																19	54268005..54269045	ENSG00000240296	havana	processed_pseudogene	OTTHUMG00000149998
1	AC010504.2	0.0331951	18.0319	1	0.276304																19	complement(34348356..34359412)	ENSG00000267219	havana	antisense	OTTHUMG00000180506
1	AC010518.2	1	1	1	1																19	complement(54296194..54296252)	ENSG00000276758	havana	unprocessed_pseudogene	OTTHUMG00000065358
1	AC010518.3	1	1	1	1																19	complement(54294049..54294366)	ENSG00000240197	havana	unprocessed_pseudogene	OTTHUMG00000149884
1	AC010524.2	0.504889	5.87592	1	1																19	complement(49368705..49388081)	ENSG00000268686	havana	antisense	OTTHUMG00000183172
1	AC010524.4	1	3.4299	1	1																19	49356152..49357769	ENSG00000268157	havana	antisense	OTTHUMG00000183178
1	AC010525.4	1	1	1	1																19	complement(55694118..55694558)	ENSG00000267117	havana	antisense	OTTHUMG00000180912
1	AC010525.5	1	1	1	1																19	complement(55705978..55706172)	ENSG00000267689	havana	processed_pseudogene	OTTHUMG00000180919
1	AC010547.9	0.166966	2.83574	1	0.976188																16	complement(71447600..71489311)	ENSG00000261611	havana	protein_coding	OTTHUMG00000137588
1	AC010641.1	1	1	1	1																19	397589..399173	ENSG00000267443	havana	lincRNA	OTTHUMG00000180533
1	AC010642.1	0.0265899	-1.66598	1	0.23101																19	58278966..58315197	ENSG00000267216	havana	protein_coding	OTTHUMG00000182074
1	AC010642.2	1	1	1	1																19	58319277..58320489	ENSG00000269794	havana	processed_pseudogene	OTTHUMG00000183462
1	AC010646.3	1	1	1	1																19	complement(17235940..17255448)	ENSG00000269095	havana	protein_coding	OTTHUMG00000182729
1	AC010649.1	1	1	1	1																19	complement(3296765..3303003)	ENSG00000267448	havana	antisense	OTTHUMG00000180707
1	AC010677.5	1	1	1	1																7	26276195..26276606	ENSG00000232383	havana	processed_pseudogene	OTTHUMG00000152802
1	AC010723.1	1	1	1	1																Y	complement(14276212..14277489)	ENSG00000223517	havana	lincRNA	OTTHUMG00000036405
1	AC010729.1	1	1	1	1																2	5696220..5708095	ENSG00000242540	havana	3prime_overlapping_ncRNA	OTTHUMG00000151423
1	AC010729.2	1	1	1	1																2	5726449..5730342	ENSG00000236106	havana	lincRNA	OTTHUMG00000151422
1	AC010731.2	1	1	1	1																2	complement(206606497..206609812)	ENSG00000228577	havana	antisense	OTTHUMG00000154728
1	AC010731.3	1	1	1	1																2	206640073..206641282	ENSG00000231653	havana	antisense	OTTHUMG00000154730
1	AC010731.4	1	1	1	1																2	206642418..206649449	ENSG00000235118	ensembl_havana	protein_coding	OTTHUMG00000154723
1	AC010731.6	1	1	1	1																2	complement(206686517..206687362)	ENSG00000213083	havana	processed_pseudogene	OTTHUMG00000154731
1	AC010733.5	1	1	1	1																2	complement(60938204..60938604)	ENSG00000232713	havana	processed_pseudogene	OTTHUMG00000152127
1	AC010740.1	1	1	1	1																2	140898423..140899106	ENSG00000238065	havana	processed_pseudogene	OTTHUMG00000153688
1	AC010745.1	1	1	1	1																2	16202430..16204226	ENSG00000226041	havana	lincRNA	OTTHUMG00000151746
1	AC010745.2	1	1	1	1																2	16224047..16229140	ENSG00000228876	havana	lincRNA	OTTHUMG00000151750
1	AC010745.3	1	1	1	1																2	complement(16227027..16228194)	ENSG00000231266	havana	lincRNA	OTTHUMG00000151749
1	AC010745.4	1	1	1	1																2	complement(16316324..16319566)	ENSG00000232444	havana	lincRNA	OTTHUMG00000151743
1	AC010746.3	1	1	1	1																2	197311393..197312740	ENSG00000225979	havana	antisense	OTTHUMG00000154427
1	AC010761.10	1	1	1	1																17	complement(28749731..28750079)	ENSG00000265840	havana	antisense	OTTHUMG00000179493
1	AC010761.13	0.757811	1.41502	1	1																17	complement(28670054..28672804)	ENSG00000265205	havana	antisense	OTTHUMG00000179492
1	AC010761.14	1	1	1	1																17	28727258..28727739	ENSG00000267729	havana	antisense	OTTHUMG00000179845
1	AC010761.6	0.504404	-6.91629	1	1																17	complement(28732963..28743102)	ENSG00000265073	havana	antisense	OTTHUMG00000179453
1	AC010761.8	0.159224	1.25223	1	0.941444																17	complement(28721487..28722877)	ENSG00000264577	havana	antisense	OTTHUMG00000179455
1	AC010761.9	0.637149	-1.17086	1	1																17	complement(28745569..28747652)	ENSG00000265474	havana	antisense	OTTHUMG00000179457
1	AC010872.1	1	1	1	1																2	21023496..21024170	ENSG00000280390	havana	TEC	OTTHUMG00000151794
1	AC010878.3	1	1	1	1																2	37816915..37817961	ENSG00000225402	havana	processed_pseudogene	OTTHUMG00000152556
1	AC010880.1	1	1	1	1																2	16354256..16432702	ENSG00000224400	havana	lincRNA	OTTHUMG00000151752
1	AC010883.5	1	-1.18349	1	1																2	43229573..43233394	ENSG00000234936	havana	antisense	OTTHUMG00000152402
1	AC010884.1	1	1	1	1																2	complement(104936241..105038496)	ENSG00000224509	havana	antisense	OTTHUMG00000153077
1	AC010886.2	1	1	1	1																2	217693895..217696763	ENSG00000224414	havana	processed_pseudogene	OTTHUMG00000155288
1	AC010890.1	1	1	1	1																2	133264968..133284762	ENSG00000226953	havana	antisense	OTTHUMG00000153495
1	AC010891.2	1	1	1	1																Y	9813315..9817513	ENSG00000228379	havana	lincRNA	OTTHUMG00000041597
1	AC010894.3	0.0131333	-2.7371	1	0.129297																2	174487389..174488386	ENSG00000226853	havana	lincRNA	OTTHUMG00000154152
1	AC010894.4	1	1	1	1																2	174501952..174502312	ENSG00000179997	havana	processed_pseudogene	OTTHUMG00000154153
1	AC010894.5	1	1	1	1																2	174575227..174587726	ENSG00000237798	havana	antisense	OTTHUMG00000154149
1	AC010900.2	1	1	1	1																2	202924609..202925904	ENSG00000232479	havana	processed_pseudogene	OTTHUMG00000154530
1	AC010904.1	1	1	1	1																2	complement(7324748..7325062)	ENSG00000213774	havana	processed_pseudogene	OTTHUMG00000151594
1	AC010907.2	1	1	1	1																2	complement(3603397..3604242)	ENSG00000237370	havana	antisense	OTTHUMG00000151467
1	AC010907.5	1	1	1	1																2	complement(3702585..3704153)	ENSG00000224661	havana	antisense	OTTHUMG00000151488
1	AC010967.1	1	1	1	1																2	52883243..52883455	ENSG00000232668	havana	processed_pseudogene	OTTHUMG00000151802
1	AC010967.2	1	1	1	1																2	complement(52722677..52910020)	ENSG00000228033	havana	lincRNA	OTTHUMG00000152413
1	AC010967.3	1	1	1	1																2	52864235..52866631	ENSG00000232604	havana	lincRNA	OTTHUMG00000152414
1	AC010969.1	1	1	1	1																2	complement(10003158..10006030)	ENSG00000188525	havana	antisense	OTTHUMG00000119005
1	AC010970.2	1	1	1	1																Y	complement(10197256..10199103)	ENSG00000225840	havana	processed_pseudogene	OTTHUMG00000036271
1	AC010971.1	1	1	1	1																7	49230137..49254816	ENSG00000234686	havana	lincRNA	OTTHUMG00000155853
1	AC010974.3	1	1	1	1																2	132660526..132666990	ENSG00000230065	havana	antisense	OTTHUMG00000153645
1	AC010975.1	1	1	1	1																2	complement(79493716..79500844)	ENSG00000229385	havana	antisense	OTTHUMG00000152910
1	AC010975.2	1	1	1	1																2	complement(79573764..79575593)	ENSG00000230237	havana	processed_pseudogene	OTTHUMG00000152950
1	AC010976.2	1	-1.19326	1	1																2	127455394..127514623	ENSG00000231731	havana	antisense	OTTHUMG00000153411
1	AC010980.2	1	1	1	1																2	222318275..222352989	ENSG00000237732	havana	transcribed_unprocessed_pseudogene	OTTHUMG00000153406
1	AC010982.2	1	1	1	1																2	complement(114122274..114123293)	ENSG00000235242	havana	lincRNA	OTTHUMG00000153530
1	AC010983.1	1	1	1	1																2	complement(195003711..195026370)	ENSG00000235056	havana	lincRNA	OTTHUMG00000154373
1	AC010987.5	1	1	1	1																2	complement(67565604..67684077)	ENSG00000235495	havana	lincRNA	OTTHUMG00000152562
1	AC011193.1	1	1	1	1																17	34479312..34479957	ENSG00000225582	havana	lincRNA	OTTHUMG00000132738
1	AC011196.3	1	1	1	1																15	complement(26657030..26658763)	ENSG00000235518	havana	lincRNA	OTTHUMG00000056662
1	AC011225.1	1	1	1	1																18	41819053..41819421	ENSG00000225253	havana	processed_pseudogene	OTTHUMG00000133614
1	AC011233.2	1	1	1	1																2	221162771..221163053	ENSG00000232089	havana	processed_pseudogene	OTTHUMG00000153851
1	AC011239.1	1	1.30249	1	1																2	complement(23507043..23524344)	ENSG00000224361	havana	antisense	OTTHUMG00000151895
1	AC011239.2	1	1	1	1																2	complement(23616499..23617987)	ENSG00000279526	havana	TEC	OTTHUMG00000151890
1	AC011242.5	1	1	1	1																2	complement(43680465..43681622)	ENSG00000229695	havana	processed_pseudogene	OTTHUMG00000152470
1	AC011243.1	1	1	1	1																2	133554315..133558227	ENSG00000223430	havana	lincRNA	OTTHUMG00000153665
1	AC011247.3	1	1	1	1																2	38601598..38602178	ENSG00000235586	havana	antisense	OTTHUMG00000153432
1	AC011284.3	1	-3.94815	1	1																7	complement(3642815..3643784)	ENSG00000236510	havana	antisense	OTTHUMG00000151734
1	AC011286.1	1	-3.94814	1	1																2	236733382..236754363	ENSG00000232328	havana	lincRNA	OTTHUMG00000153025
1	AC011288.2	1	3.44101	1	1																7	12726152..13751920	ENSG00000229618	havana	lincRNA	OTTHUMG00000152349
1	AC011290.4	1	1	1	1																7	complement(39545646..39566239)	ENSG00000227172	havana	antisense	OTTHUMG00000155274
1	AC011290.5	1	1	1	1																7	complement(39569376..39570198)	ENSG00000236015	havana	processed_pseudogene	OTTHUMG00000155284
1	AC011294.3	1	1	1	1																7	complement(46673785..46759851)	ENSG00000233539	havana	lincRNA	OTTHUMG00000155474
1	AC011298.2	1	1	1	1																2	240686334..240690414	ENSG00000219159	havana	lincRNA	OTTHUMG00000152264
1	AC011330.13	1	1	1	1																15	complement(43642389..43643023)	ENSG00000275601	havana	sense_intronic	OTTHUMG00000150036
1	AC011330.5	0.306074	-1.98781	1	1																15	complement(43663654..43684339)	ENSG00000249839	havana	unprocessed_pseudogene	OTTHUMG00000059903
1	AC011380.8	1	3.44101	1	1																5	complement(140569962..140594570)	ENSG00000283602	havana	transcribed_unitary_pseudogene	OTTHUMG00000191771
1	AC011380.9	1	1	1	1																5	complement(140562443..140592123)	ENSG00000283155	havana	processed_transcript	OTTHUMG00000129504
1	AC011406.2	1	1	1	1																5	complement(150014785..150015154)	ENSG00000248696	havana	processed_pseudogene	OTTHUMG00000163494
1	AC011431.1	1	1	1	1																5	complement(135742462..135746356)	ENSG00000223539	havana	unprocessed_pseudogene	OTTHUMG00000163108
1	AC011513.3	1	1	1	1																19	41708612..41761282	ENSG00000267881	havana	protein_coding	OTTHUMG00000182656
1	AC011513.4	1	1	1	1																19	complement(41757898..41786893)	ENSG00000268833	havana	antisense	OTTHUMG00000182657
1	AC011515.2	1	1	1	1																19	54671231..54672591	ENSG00000225370	havana	unprocessed_pseudogene	OTTHUMG00000065888
1	AC011516.1	1	1	1	1																19	22422513..22426045	ENSG00000269796	havana	lincRNA	OTTHUMG00000182941
1	AC011518.2	1	1	1	1																19	32103583..32106537	ENSG00000267133	havana	lincRNA	OTTHUMG00000180237
1	AC011523.2	1	1	1	1																19	50830530..50851089	ENSG00000267968	havana	antisense	OTTHUMG00000183117
1	AC011524.1	1	1	1	1																19	28883430..28953245	ENSG00000267528	havana	lincRNA	OTTHUMG00000181982
1	AC011524.2	1	1	1	1																19	complement(28949437..28950200)	ENSG00000267027	havana	lincRNA	OTTHUMG00000181984
1	AC011524.3	1	1	1	1																19	complement(28960506..28964943)	ENSG00000267240	havana	lincRNA	OTTHUMG00000181985
1	AC011525.2	1	1	1	1																19	complement(31588040..31595720)	ENSG00000261400	havana	lincRNA	OTTHUMG00000175764
1	AC011525.4	1	1	1	1																19	31588196..31593781	ENSG00000267465	ensembl_havana	lincRNA	OTTHUMG00000180518
1	AC011530.4	1	3.43548	1	1																19	complement(45779437..45785973)	ENSG00000268434	havana	protein_coding	OTTHUMG00000182481
1	AC011551.3	0.128488	-12.8121	1	0.803412																19	complement(46547056..46600861)	ENSG00000268423	havana	sense_intronic	OTTHUMG00000183427
1	AC011558.5	1	1	1	1																19	complement(1038727..1039064)	ENSG00000279753	havana	TEC	OTTHUMG00000181870
1	AC011625.1	1	1	1	1																7	132352334..132367976	ENSG00000223436	havana	antisense	OTTHUMG00000155198
1	AC011648.1	1	1	1	1																15	complement(70195638..70198509)	ENSG00000259252	havana	lincRNA	OTTHUMG00000172123
1	AC011718.3	1	1	1	1																22	18374106..18375689	ENSG00000276874	havana	lincRNA	OTTHUMG00000188348
1	AC011738.4	0.295907	-2.68444	1	1																7	complement(43508728..43522542)	ENSG00000231638	havana	antisense	OTTHUMG00000155206
1	AC011742.3	1	3.44101	1	1																2	complement(26140263..26141264)	ENSG00000231655	havana	processed_pseudogene	OTTHUMG00000151932
1	AC011742.5	1	1	1	1																2	26160023..26161136	ENSG00000227133	havana	processed_pseudogene	OTTHUMG00000151933
1	AC011747.3	1	1	1	1																2	complement(8543592..8575501)	ENSG00000231435	havana	lincRNA	OTTHUMG00000151623
1	AC011747.6	1	1	1	1																2	complement(8600892..8622942)	ENSG00000231083	havana	lincRNA	OTTHUMG00000151627
1	AC011752.1	1	1	1	1																2	21317660..21561313	ENSG00000231204	havana	lincRNA	OTTHUMG00000151793
1	AC011753.5	1	1	1	1																2	complement(109594693..109605698)	ENSG00000230696	havana	sense_intronic	OTTHUMG00000154962
1	AC011753.6	1	1	1	1																2	109665209..109665742	ENSG00000230603	havana	processed_pseudogene	OTTHUMG00000154980
1	AC011754.1	1	1	1	1																2	79158374..79185523	ENSG00000224879	havana	sense_overlapping	OTTHUMG00000152958
1	AC011816.1	1	1	1	1																3	complement(36880184..36880729)	ENSG00000234073	havana	processed_pseudogene	OTTHUMG00000155851
1	AC011893.3	1	1	1	1																2	135820191..135823087	ENSG00000226806	havana	antisense	OTTHUMG00000153579
1	AC011897.2	1	1	1	1																2	14616428..14630192	ENSG00000228505	havana	lincRNA	OTTHUMG00000151715
1	AC011899.10	1	1	1	1																7	158027373..158031128	ENSG00000231980	havana	antisense	OTTHUMG00000152647
1	AC011899.9	1	1	1	1																7	157854529..157866092	ENSG00000233038	havana	antisense	OTTHUMG00000152644
1	AC011901.2	1	1	1	1																2	complement(153171987..153201726)	ENSG00000224612	havana	lincRNA	OTTHUMG00000153822
1	AC011933.2	1	1	1	1																17	75338827..75339147	ENSG00000228007	havana	processed_pseudogene	OTTHUMG00000132221
1	AC011995.1	1	1	1	1																2	complement(2834264..2838391)	ENSG00000237720	havana	lincRNA	OTTHUMG00000151393
1	AC011995.3	1	1	1	1																2	complement(2870558..2871231)	ENSG00000228391	havana	lincRNA	OTTHUMG00000151428
1	AC011997.1	1	-3.93294	1	1																2	197693106..197774823	ENSG00000222017	havana	antisense	OTTHUMG00000154488
1	AC011998.1	1	1	1	1																2	complement(177953111..178011989)	ENSG00000236664	havana	sense_intronic	OTTHUMG00000154195
1	AC011998.2	1	1	1	1																2	178017993..178018465	ENSG00000229744	havana	processed_pseudogene	OTTHUMG00000154196
1	AC011998.4	1	1	1	1																2	178105637..178105753	ENSG00000227241	havana	processed_pseudogene	OTTHUMG00000154193
1	AC011999.1	1	1	1	1																2	complement(135897955..135898978)	ENSG00000214070	havana	processed_pseudogene	OTTHUMG00000153581
1	AC012065.4	1	1	1	1																2	complement(20499571..20501311)	ENSG00000227047	havana	lincRNA	OTTHUMG00000151781
1	AC012065.5	1	1	1	1																2	complement(20606280..20606654)	ENSG00000233416	havana	processed_pseudogene	OTTHUMG00000151784
1	AC012066.1	1	1	1	1																2	152389937..152390630	ENSG00000213197	havana	processed_pseudogene	OTTHUMG00000154032
1	AC012074.2	1	1	1	1																2	complement(25369136..25375845)	ENSG00000235072	havana	lincRNA	OTTHUMG00000152130
1	AC012075.1	1	1	1	1																2	complement(81418723..81419302)	ENSG00000231722	havana	processed_pseudogene	OTTHUMG00000152948
1	AC012078.2	1	1	1	1																Y	complement(3851224..3852869)	ENSG00000218410	havana	processed_pseudogene	OTTHUMG00000036181
1	AC012123.1	1	1	1	1																18	32769795..32774413	ENSG00000228835	havana	antisense	OTTHUMG00000154695
1	AC012146.7	0.00663745	1.66432	1	0.0724986																17	5111468..5115004	ENSG00000234327	havana	processed_transcript	OTTHUMG00000132913
1	AC012306.2	1	1	1	1																2	127931327..127931440	ENSG00000204399	havana	processed_pseudogene	OTTHUMG00000153434
1	AC012307.2	1	1	1	1																2	complement(96145602..96147012)	ENSG00000228873	havana	lincRNA	OTTHUMG00000155213
1	AC012314.19	1	1	1	1																19	complement(54209092..54209418)	ENSG00000224579	havana	unprocessed_pseudogene	OTTHUMG00000128747
1	AC012314.20	1	-3.93294	1	1																19	complement(54199454..54199971)	ENSG00000223660	havana	lincRNA	OTTHUMG00000149883
1	AC012314.8	0.398436	1.25423	1	1																19	complement(54119511..54125343)	ENSG00000237017	havana	antisense	OTTHUMG00000066041
1	AC012322.1	1	1	1	1																16	complement(64242608..64343909)	ENSG00000261028	havana	lincRNA	OTTHUMG00000172806
1	AC012354.6	1	1	1	1																2	44954664..44968762	ENSG00000225156	havana	lincRNA	OTTHUMG00000152422
1	AC012354.8	1	1	1	1																2	44996413..44996873	ENSG00000231848	havana	processed_pseudogene	OTTHUMG00000152426
1	AC012358.4	0.78434	1.10107	1	1																2	55224280..55225908	ENSG00000227799	havana	processed_pseudogene	OTTHUMG00000151917
1	AC012358.7	1	-1.14536	1	1																2	complement(55214387..55216126)	ENSG00000203327	havana	antisense	OTTHUMG00000152548
1	AC012358.8	0.80703	1.35769	1	1																2	55282350..55346049	ENSG00000240401	havana	antisense	OTTHUMG00000152491
1	AC012360.4	0.254202	-9.85317	1	1																2	105324210..105330529	ENSG00000235319	havana	lincRNA	OTTHUMG00000153107
1	AC012360.6	1	1.03313	1	1																2	105363038..105378839	ENSG00000238273	havana	antisense	OTTHUMG00000153109
1	AC012361.1	1	1	1	1																2	20859771..20861661	ENSG00000236436	havana	lincRNA	OTTHUMG00000151783
1	AC012362.3	1	1	1	1																2	complement(208360631..208361369)	ENSG00000213081	havana	processed_pseudogene	OTTHUMG00000154662
1	AC012363.13	1	1	1	1																2	120319007..120326298	ENSG00000235840	havana	lincRNA	OTTHUMG00000155116
1	AC012363.4	1	1	1	1																2	complement(120174885..120216544)	ENSG00000224789	havana	antisense	OTTHUMG00000153764
1	AC012368.1	1	3.43548	1	1																2	complement(64086353..64088246)	ENSG00000228079	havana	lincRNA	OTTHUMG00000152631
1	AC012370.2	1	1	1	1																2	complement(65373700..65380685)	ENSG00000232693	havana	sense_intronic	OTTHUMG00000152757
1	AC012370.3	1	1	1	1																2	complement(65439888..65456571)	ENSG00000234255	havana	lincRNA	OTTHUMG00000152758
1	AC012442.5	0.129014	4.57339	1	0.803412																2	112589040..112614431	ENSG00000243389	havana	3prime_overlapping_ncRNA	OTTHUMG00000153302
1	AC012442.6	1	1.4889	1	1																2	112590796..112591939	ENSG00000228251	havana	lincRNA	OTTHUMG00000153300
1	AC012445.1	1	1	1	1																2	complement(4136644..4140731)	ENSG00000229550	havana	lincRNA	OTTHUMG00000151487
1	AC012451.1	1	1	1	1																2	complement(128580491..128581576)	ENSG00000237532	havana	lincRNA	OTTHUMG00000153416
1	AC012454.4	1	1	1	1																2	complement(85686053..85687047)	ENSG00000203363	havana	processed_pseudogene	OTTHUMG00000153167
1	AC012456.3	1	1	1	1																2	complement(11721619..11724222)	ENSG00000203643	havana	antisense	OTTHUMG00000140389
1	AC012456.4	0.505269	5.86728	1	1																2	complement(11740997..11745301)	ENSG00000230790	havana	antisense	OTTHUMG00000151836
1	AC012462.1	1	1	1	1																2	215436253..215436992	ENSG00000230695	havana	antisense	OTTHUMG00000154840
1	AC012462.2	1	1	1	1																2	215453707..215463871	ENSG00000225166	havana	lincRNA	OTTHUMG00000154835
1	AC012462.3	1	1	1	1																2	215476667..215480248	ENSG00000228618	havana	lincRNA	OTTHUMG00000155685
1	AC012485.2	1	1	1	1																2	complement(238295392..238300620)	ENSG00000232306	havana	lincRNA	OTTHUMG00000152883
1	AC012493.1	1	1	1	1																2	100425348..100426107	ENSG00000238029	havana	processed_pseudogene	OTTHUMG00000153140
1	AC012494.1	1	1	1	1																2	78088730..78127806	ENSG00000229494	havana	lincRNA	OTTHUMG00000152846
1	AC012497.2	1	1	1	1																2	complement(139732708..139733282)	ENSG00000228374	havana	processed_pseudogene	OTTHUMG00000153646
1	AC012499.1	1	1	1	1																2	177698429..177723289	ENSG00000229941	havana	antisense	OTTHUMG00000154189
1	AC012501.2	1	1	1	1																2	complement(153421616..153593288)	ENSG00000227400	havana	sense_overlapping	OTTHUMG00000153821
1	AC012501.3	1	1	1	1																2	complement(153420677..153421957)	ENSG00000242575	havana	transcribed_processed_pseudogene	OTTHUMG00000153825
1	AC012506.1	1	1	1	1																2	complement(23330664..23332044)	ENSG00000223530	havana	lincRNA	OTTHUMG00000151898
1	AC012506.2	1	1	1	1																2	23347654..23351864	ENSG00000233714	havana	lincRNA	OTTHUMG00000151900
1	AC012506.3	1	1	1	1																2	complement(23357516..23360376)	ENSG00000223634	havana	lincRNA	OTTHUMG00000151905
1	AC012506.4	1	1	1	1																2	complement(23375229..23381299)	ENSG00000235497	havana	lincRNA	OTTHUMG00000151891
1	AC012507.3	1	1	1	1																2	230886500..230897091	ENSG00000232520	havana	antisense	OTTHUMG00000153828
1	AC012507.4	1	1	1	1																2	230908852..230910102	ENSG00000230385	havana	antisense	OTTHUMG00000153836
1	AC012512.1	1	1	1	1																2	223704621..223705338	ENSG00000226539	havana	processed_pseudogene	OTTHUMG00000153371
1	AC012513.4	1	1	1	1																2	complement(216174896..216176032)	ENSG00000236478	havana	processed_pseudogene	OTTHUMG00000154826
1	AC012513.6	1	1.48839	1	1																2	216259595..216266130	ENSG00000231092	havana	antisense	OTTHUMG00000154842
1	AC012531.1	1	1	1	1																12	53968002..53968178	ENSG00000274817	ensembl	misc_RNA
1	AC012531.2	1	1	1	1																12	53968351..53968501	ENSG00000277129	ensembl	misc_RNA
1	AC012531.25	1	1	1	1																12	54019910..54022589	ENSG00000260597	havana	lincRNA	OTTHUMG00000173080
1	AC012593.1	1	1	1	1																2	34799850..35185689	ENSG00000226994	havana	lincRNA	OTTHUMG00000152143
1	AC012594.1	1	1	1	1																2	complement(170332085..170408564)	ENSG00000231898	havana	antisense	OTTHUMG00000154003
1	AC012613.2	1	1.487	1	1																5	complement(149216523..149276805)	ENSG00000253406	havana	antisense	OTTHUMG00000163504
1	AC012668.1	1	1	1	1																2	complement(215530447..215545526)	ENSG00000234938	havana	lincRNA	OTTHUMG00000154836
1	AC012668.2	1	1	1	1																2	215533133..215713895	ENSG00000237525	havana	lincRNA	OTTHUMG00000154833
1	AC012668.3	1	1	1	1																2	complement(215579407..215582635)	ENSG00000227981	havana	lincRNA	OTTHUMG00000154832
1	AC012671.2	1	1	1	1																2	88428078..88428615	ENSG00000224291	havana	processed_pseudogene	OTTHUMG00000155051
1	AC013248.2	1	1	1	1																17	14725729..14729686	ENSG00000226130	havana	lincRNA	OTTHUMG00000058813
1	AC013262.1	1	1	1	1																2	complement(81666477..81666728)	ENSG00000233444	havana	processed_pseudogene	OTTHUMG00000152953
1	AC013264.2	1	1	1	1																2	197197991..197199273	ENSG00000231621	havana	antisense	OTTHUMG00000154428
1	AC013267.1	1	1	1	1																2	complement(24968958..24969224)	ENSG00000237953	havana	processed_pseudogene	OTTHUMG00000151979
1	AC013268.3	0.126106	2.3685	1	0.797571																2	110007675..110010783	ENSG00000235721	havana	processed_pseudogene	OTTHUMG00000154977
1	AC013268.4	1	1	1	1																2	complement(110012265..110012601)	ENSG00000229730	havana	processed_pseudogene	OTTHUMG00000154979
1	AC013269.3	1	1	1	1																2	complement(130515997..130526691)	ENSG00000225819	havana	antisense	OTTHUMG00000153978
1	AC013269.4	1	1	1	1																2	130530275..130537182	ENSG00000225341	havana	antisense	OTTHUMG00000153979
1	AC013269.5	1	1	1	1																2	complement(130539095..130549883)	ENSG00000184761	havana	protein_coding	OTTHUMG00000153982
1	AC013271.3	0.264226	1.71354	1	1																2	109933161..109974085	ENSG00000186148	havana	transcribed_unprocessed_pseudogene	OTTHUMG00000191773
1	AC013271.5	1	-1.03028	1	1																2	109937438..109985124	ENSG00000283684	havana	processed_transcript	OTTHUMG00000153222
1	AC013271.7	0.0489375	-2.49673	1	0.376872																2	109898432..109968557	ENSG00000284337	havana	protein_coding	OTTHUMG00000131197
1	AC013275.2	1	1	1	1																2	119476448..119487346	ENSG00000231013	havana	antisense	OTTHUMG00000153309
1	AC013399.3	1	1	1	1																2	121309995..121310412	ENSG00000232723	havana	processed_pseudogene	OTTHUMG00000155142
1	AC013401.1	1	-3.93295	1	1																2	192629919..192645706	ENSG00000229395	havana	lincRNA	OTTHUMG00000154343
1	AC013401.2	0.506472	5.87099	1	1																2	complement(192644102..192645387)	ENSG00000232227	havana	lincRNA	OTTHUMG00000154344
1	AC013402.3	1	1	1	1																2	104583152..104585354	ENSG00000236109	havana	lincRNA	OTTHUMG00000153055
1	AC013402.4	1	1	1	1																2	complement(104580821..104581890)	ENSG00000231626	havana	lincRNA	OTTHUMG00000153056
1	AC013402.5	1	1	1	1																2	104659337..104664837	ENSG00000230690	havana	lincRNA	OTTHUMG00000153057
1	AC013403.13	1	1	1	1																2	complement(27158563..27159229)	ENSG00000236099	havana	unprocessed_pseudogene	OTTHUMG00000152030
1	AC013404.1	1	1	1	1																2	complement(211298941..211299189)	ENSG00000231017	havana	processed_pseudogene	OTTHUMG00000154747
1	AC013410.1	1	1	1	1																2	complement(173575110..173576341)	ENSG00000237016	havana	processed_pseudogene	OTTHUMG00000154130
1	AC013410.2	1	1	1	1																2	complement(173705948..173706148)	ENSG00000237617	havana	processed_pseudogene	OTTHUMG00000154131
1	AC013429.4	1	1	1	1																7	complement(138645671..138646448)	ENSG00000234658	havana	processed_pseudogene	OTTHUMG00000155874
1	AC013429.5	1	1	1	1																7	complement(138490581..138491361)	ENSG00000234995	havana	processed_pseudogene	OTTHUMG00000155871
1	AC013436.6	1	1	1	1																7	complement(44785050..44787340)	ENSG00000228596	havana	antisense	OTTHUMG00000155816
1	AC013439.4	1	1	1	1																2	complement(189486480..189487992)	ENSG00000233996	havana	processed_pseudogene	OTTHUMG00000154321
1	AC013442.1	1	1	1	1																2	complement(35219377..35219604)	ENSG00000196085	havana	processed_pseudogene	OTTHUMG00000152164
1	AC013444.1	1	1	1	1																2	142854095..142855998	ENSG00000229781	havana	processed_pseudogene	OTTHUMG00000153706
1	AC013448.1	1	1	1	1																2	223498773..223504611	ENSG00000231189	havana	lincRNA	OTTHUMG00000153378
1	AC013448.2	1	1	1	1																2	223505476..223510933	ENSG00000235610	havana	lincRNA	OTTHUMG00000153377
1	AC013460.1	1	1	1	1																2	7421261..7450254	ENSG00000229727	havana	processed_transcript	OTTHUMG00000151593
1	AC013463.2	0.45832	-2.67501	1	1																2	164840672..165208261	ENSG00000236283	havana	antisense	OTTHUMG00000153999
1	AC013467.1	1	1	1	1																2	complement(174299324..174300956)	ENSG00000227180	havana	processed_pseudogene	OTTHUMG00000154147
1	AC013470.6	1	1	1	1																7	12471352..12472545	ENSG00000236048	havana	processed_pseudogene	OTTHUMG00000152382
1	AC013470.8	1	1	1	1																7	12506007..12507478	ENSG00000224667	havana	processed_pseudogene	OTTHUMG00000152380
1	AC013472.3	1	1	1	1																2	complement(26984776..27014612)	ENSG00000205500	havana	processed_transcript	OTTHUMG00000151998
1	AC013472.4	1	1	1	1																2	complement(26950308..27009807)	ENSG00000230286	havana	antisense	OTTHUMG00000151992
1	AC013474.4	1	1	1	1																2	126679622..126680420	ENSG00000235128	havana	processed_pseudogene	OTTHUMG00000153372
1	AC013480.2	1	1	1	1																2	complement(42015625..42025302)	ENSG00000226398	havana	antisense	OTTHUMG00000152306
1	AC013727.1	1	1	1	1																2	complement(103856659..103880209)	ENSG00000232597	havana	lincRNA	OTTHUMG00000153045
1	AC013727.2	1	1	1	1																2	complement(103865746..103869688)	ENSG00000236141	havana	lincRNA	OTTHUMG00000153043
1	AC013733.3	1	1	1	1																2	181683113..181685707	ENSG00000234595	havana	antisense	OTTHUMG00000154314
1	AC013733.4	1	1	1	1																2	complement(181690380..181693415)	ENSG00000225570	havana	lincRNA	OTTHUMG00000154316
1	AC013791.1	1	1	1	1																11	2871437..2871498	ENSG00000274740	ensembl	misc_RNA
1	IFI44L	2.39432e-176	-12.7897	1.39287e-171	5.75567e-174	UniProtKB	Q53G44	IFI44L		0051607 // defense response to virus (PMID:21478870 [IDA])	0005737 // cytoplasm (GO_REF:0000039 [IEA] UniProtKB-SubCell:SL-0086) /// 0005575 // cellular_component (GO_REF:0000015 [ND])	0003674 // molecular_function (GO_REF:0000015 [ND]) /// 0005525 // GTP binding (GO_REF:0000002 [IEA] InterPro:IPR006073)	Interferon-induced protein 44-like	IF44L_HUMAN|IFI44L|C1orf29|GS3686	protein	taxon:9606	20170602	UniProt			1	78619922..78646145	ENSG00000137959	ensembl_havana	protein_coding	OTTHUMG00000009724
1	AC015691.13	1	-3.94814	1	1																11	complement(5572322..5624896)	ENSG00000239920	havana	antisense	OTTHUMG00000133694
1	AC015818.6	1	1	1	1																17	20526102..20526210	ENSG00000266042	havana	processed_pseudogene	OTTHUMG00000130735
1	AC015849.12	1	1	1	1																17	complement(35808489..35808897)	ENSG00000270829	havana	lincRNA	OTTHUMG00000188390
1	AC015849.13	1	1	1	1																17	35818399..35823713	ENSG00000270894	havana	sense_overlapping	OTTHUMG00000188392
1	AC015849.14	1	1	1	1																17	complement(35861093..35861566)	ENSG00000271268	havana	processed_pseudogene	OTTHUMG00000188394
1	AC015849.16	1	-1.19472	1	1																17	complement(35893707..35911023)	ENSG00000270977	havana	lincRNA	OTTHUMG00000188397
1	AC015849.19	0.00503529	2.58455	1	0.0574017																17	complement(35816717..35830293)	ENSG00000270871	havana	antisense	OTTHUMG00000188391
1	AC015849.2	1	3.43548	1	1																17	35868967..35885863	ENSG00000270240	havana	antisense	OTTHUMG00000188395
1	AC015922.5	1	1	1	1																17	15829369..15908632	ENSG00000227790	havana	transcribed_unprocessed_pseudogene	OTTHUMG00000059146
1	AC015922.7	1	1	1	1																17	15792862..15793045	ENSG00000233090	havana	unprocessed_pseudogene	OTTHUMG00000130863
1	AC015923.1	1	1	1	1																17	complement(63381231..63414312)	ENSG00000226797	havana	antisense	OTTHUMG00000132315
1	AC015933.2	1	1.49027	1	1																18	27954519..27963687	ENSG00000227279	havana	antisense	OTTHUMG00000064910
1	AC015969.3	1	1	1	1																2	complement(68361214..68365584)	ENSG00000203395	havana	antisense	OTTHUMG00000152574
1	AC015971.2	0.843847	-1.20393	1	1																2	86562070..86618766	ENSG00000228363	havana	antisense	OTTHUMG00000153204
1	AC015977.5	1	1	1	1																2	complement(26678219..26678510)	ENSG00000225024	havana	processed_pseudogene	OTTHUMG00000151997
1	AC015977.6	1	1	1	1																2	complement(26671254..26674464)	ENSG00000225378	havana	antisense	OTTHUMG00000151995
1	AC015987.1	1	3.441	1	1																7	135926455..135932881	ENSG00000224746	havana	antisense	OTTHUMG00000155616
1	AC016292.1	1	1	1	1																17	1181893..1185086	ENSG00000235361	havana	antisense	OTTHUMG00000132154
1	AC016292.3	1	1	1	1																17	complement(1858039..1858446)	ENSG00000108958	havana	processed_pseudogene	OTTHUMG00000132195
1	AC016561.1	1	1	1	1																5	complement(64404512..64486615)	ENSG00000236068	havana	unitary_pseudogene	OTTHUMG00000154702
1	AC016582.2	1	1	1	1																19	complement(37823722..37855215)	ENSG00000225868	havana	transcribed_unprocessed_pseudogene	OTTHUMG00000048186
1	AC016629.3	0.129371	10.7577	1	0.803412																19	complement(58593896..58599355)	ENSG00000269600	havana	antisense	OTTHUMG00000183526
1	AC016629.7	1	1	1	1																19	58586158..58586356	ENSG00000269032	havana	transcribed_processed_pseudogene	OTTHUMG00000183524
1	AC016644.1	1	3.441	1	1																5	56941307..56947152	ENSG00000235635	havana	antisense	OTTHUMG00000059593
1	AC016683.5	1	1	1	1																2	complement(113171535..113175360)	ENSG00000234174	havana	antisense	OTTHUMG00000153342
1	AC016691.2	1	1	1	1																2	complement(119993199..119993611)	ENSG00000233741	havana	processed_pseudogene	OTTHUMG00000153845
1	AC016694.2	1	1	1	1																Y	complement(22670616..22672859)	ENSG00000224917	havana	unprocessed_pseudogene	OTTHUMG00000043856
1	AC016696.1	1	1	1	1																2	complement(46256860..46257177)	ENSG00000233335	havana	processed_pseudogene	OTTHUMG00000152813
1	AC016700.2	1	1	1	1																2	70089721..70096100	ENSG00000233060	havana	lincRNA	OTTHUMG00000153127
1	AC016700.4	1	1	1	1																2	70102551..70102862	ENSG00000225392	havana	processed_pseudogene	OTTHUMG00000153126
1	AC016700.6	1	1	1	1																2	complement(70253855..70254010)	ENSG00000231414	havana	processed_pseudogene	OTTHUMG00000153547
1	AC016710.1	1	1	1	1																2	139469775..139477747	ENSG00000229131	havana	lincRNA	OTTHUMG00000153649
1	AC016712.1	1	1	1	1																2	complement(222698623..222699484)	ENSG00000203531	havana	processed_pseudogene	OTTHUMG00000153387
1	AC016712.2	1	1	1	1																2	222726457..222726834	ENSG00000235225	havana	processed_pseudogene	OTTHUMG00000153392
1	AC016716.1	1	1	1	1																2	complement(80162428..80163135)	ENSG00000223427	havana	processed_pseudogene	OTTHUMG00000152889
1	AC016716.2	1	1	1	1																2	complement(80028012..80030551)	ENSG00000224731	havana	antisense	OTTHUMG00000152926
1	AC016717.1	1	1	1	1																2	225698254..225698539	ENSG00000228206	havana	processed_pseudogene	OTTHUMG00000153467
1	AC016722.3	0.50504	5.87236	1	1																2	complement(46852020..46853496)	ENSG00000226548	havana	lincRNA	OTTHUMG00000153084
1	AC016722.4	0.50431	-1.43431	1	1																2	46899275..46908678	ENSG00000228925	havana	antisense	OTTHUMG00000153091
1	AC016723.4	1	3.43548	1	1																2	complement(167814774..167941144)	ENSG00000235335	havana	antisense	OTTHUMG00000153961
1	AC016724.6	1	1	1	1																2	112995517..112995937	ENSG00000232090	havana	processed_pseudogene	OTTHUMG00000153323
1	AC016730.1	1	1	1	1																2	13723048..13758152	ENSG00000227718	havana	lincRNA	OTTHUMG00000151713
1	AC016734.2	1	1	1	1																2	complement(63622178..63622831)	ENSG00000228305	havana	processed_pseudogene	OTTHUMG00000152582
1	AC016735.1	1	3.441	1	1																2	complement(43001355..43006060)	ENSG00000224739	havana	lincRNA	OTTHUMG00000152375
1	AC016735.3	1	-3.93296	1	1																2	complement(43041193..43043782)	ENSG00000233978	havana	lincRNA	OTTHUMG00000152376
1	AC016738.3	1	1	1	1																2	complement(100972648..100977161)	ENSG00000230140	havana	antisense	OTTHUMG00000153028
1	AC016738.4	0.12938	3.95402	1	0.803412																2	complement(100993676..101002244)	ENSG00000223947	havana	antisense	OTTHUMG00000153031
1	AC016739.2	1	1	1	1																2	complement(176200908..176201252)	ENSG00000218175	havana	processed_pseudogene	OTTHUMG00000155366
1	AC016745.3	1	-1.07242	1	1																2	113424495..113425324	ENSG00000234997	havana	antisense	OTTHUMG00000153341
1	CTD-2650P22.1	0.000642379	-12.3013	1	0.00971652																15	complement(52010999..52019095)	ENSG00000259438	havana	lincRNA	OTTHUMG00000172595
1	AC016751.2	1	1	1	1																2	complement(175904371..175905502)	ENSG00000229779	havana	lincRNA	OTTHUMG00000154111
1	AC016751.3	1	1	1	1																2	175897336..175904232	ENSG00000235047	havana	antisense	OTTHUMG00000154113
1	AC016757.3	1	1	1	1																2	complement(238224552..238231677)	ENSG00000186235	havana	processed_transcript	OTTHUMG00000152898
1	AC016768.1	1	1	1	1																2	complement(23018125..23199056)	ENSG00000232451	havana	lincRNA	OTTHUMG00000151813
1	AC016772.4	1	1	1	1																2	complement(169658132..169661357)	ENSG00000226072	havana	processed_pseudogene	OTTHUMG00000154118
1	AC016831.3	1	1	1	1																7	complement(130823205..130823511)	ENSG00000240680	havana	processed_pseudogene	OTTHUMG00000155003
1	AC016831.5	1	1	1	1																7	complement(130822868..130823219)	ENSG00000229858	havana	processed_pseudogene	OTTHUMG00000155004
1	AC016831.6	0.629779	2.10213	1	1																7	complement(130840204..130843725)	ENSG00000232716	havana	processed_pseudogene	OTTHUMG00000155011
1	AC016894.1	1	1	1	1																2	complement(61416887..61417197)	ENSG00000234624	havana	processed_pseudogene	OTTHUMG00000152266
1	AC016903.1	1	1	1	1																2	complement(204470076..204473837)	ENSG00000236634	havana	lincRNA	OTTHUMG00000154543
1	AC016903.2	1	1	1	1																2	204475356..204507672	ENSG00000237843	havana	lincRNA	OTTHUMG00000154542
1	AC016907.2	1	1	1	1																2	30077093..30078272	ENSG00000225943	havana	processed_pseudogene	OTTHUMG00000152003
1	AC016907.3	1	-1.14959	1	1																2	complement(30051066..30143804)	ENSG00000233862	havana	antisense	OTTHUMG00000152000
1	AC016908.1	1	1	1	1																2	84031140..84032358	ENSG00000228225	havana	processed_pseudogene	OTTHUMG00000152974
1	AC016909.1	1	1	1	1																2	132915557..132931494	ENSG00000233729	havana	antisense	OTTHUMG00000153667
1	AC016909.2	1	1	1	1																2	complement(132911096..132911261)	ENSG00000228721	havana	processed_pseudogene	OTTHUMG00000153664
1	AC016910.1	1	3.44099	1	1																2	143937073..143964156	ENSG00000232377	havana	antisense	OTTHUMG00000153875
1	AC016994.2	1	1	1	1																2	106834464..106841207	ENSG00000227294	havana	antisense	OTTHUMG00000153202
1	AC016995.3	1	1	1	1																2	complement(38406719..38515740)	ENSG00000231367	havana	lincRNA	OTTHUMG00000153431
1	AC016999.2	0.028553	2.33772	1	0.244667																2	complement(238427077..238427729)	ENSG00000229915	havana	antisense	OTTHUMG00000152867
1	AC017002.1	0.628991	2.1069	1	1																2	111491273..111570974	ENSG00000240350	havana	lincRNA	OTTHUMG00000153695
1	AC017002.2	0.224047	3.3416	1	1																2	complement(111491943..111494811)	ENSG00000224959	havana	lincRNA	OTTHUMG00000153694
1	AC017002.4	1	1	1	1																2	111607841..111612518	ENSG00000225744	havana	lincRNA	OTTHUMG00000153696
1	AC017006.2	1	1	1	1																2	complement(46078015..46078828)	ENSG00000232696	havana	antisense	OTTHUMG00000151722
1	AC017006.3	1	3.44099	1	1																2	complement(46166789..46167978)	ENSG00000231336	havana	antisense	OTTHUMG00000151721
1	AC017019.1	1	1	1	1																Y	9665229..9669010	ENSG00000232617	havana	unprocessed_pseudogene	OTTHUMG00000041590
1	AC017035.2	1	1	1	1																2	complement(197028711..197030143)	ENSG00000224442	havana	processed_pseudogene	OTTHUMG00000154407
1	AC017048.1	1	1	1	1																2	complement(176506245..176507702)	ENSG00000229434	havana	lincRNA	OTTHUMG00000154142
1	AC017048.2	1	1	1	1																2	complement(176524879..176531683)	ENSG00000236231	havana	lincRNA	OTTHUMG00000154158
1	AC017053.1	1	1	1	1																2	complement(6312954..6325646)	ENSG00000234275	havana	lincRNA	OTTHUMG00000151460
1	AC017060.1	1	-1.19026	1	1																7	complement(17405479..17558909)	ENSG00000236039	havana	lincRNA	OTTHUMG00000152731
1	AC017074.1	1	1	1	1																2	113669166..113673191	ENSG00000233479	havana	lincRNA	OTTHUMG00000153381
1	AC017074.2	0.196506	1.51454	1	1																2	complement(113677702..113704078)	ENSG00000227359	havana	lincRNA	OTTHUMG00000153380
1	AC017078.1	1	1	1	1																2	complement(46003942..46004309)	ENSG00000233829	havana	processed_pseudogene	OTTHUMG00000151720
1	AC017079.3	1	1	1	1																2	128203361..128203775	ENSG00000185631	havana	processed_pseudogene	OTTHUMG00000153541
1	AC017079.4	1	1	1	1																2	128217588..128218072	ENSG00000238180	havana	processed_pseudogene	OTTHUMG00000153543
1	AC017081.2	1	1	1	1																2	complement(206410087..206410909)	ENSG00000180105	havana	processed_pseudogene	OTTHUMG00000154654
1	AC017083.2	1	1	1	1																2	68125265..68125747	ENSG00000236259	havana	processed_pseudogene	OTTHUMG00000152569
1	AC017101.10	1	-1.14682	1	1																2	complement(186641339..186695287)	ENSG00000227227	havana	antisense	OTTHUMG00000155451
1	AC017104.2	1	1	1	1																2	231452195..231453153	ENSG00000233538	havana	lincRNA	OTTHUMG00000153867
1	AC017104.4	1	1	1	1																2	complement(231437101..231437421)	ENSG00000230047	havana	processed_pseudogene	OTTHUMG00000153873
1	AC017104.6	1	1.09913	1	1																2	231388976..231394991	ENSG00000224376	havana	processed_transcript	OTTHUMG00000153881
1	AC017116.11	0.255421	8.30299	1	1																7	44064908..44066079	ENSG00000239775	havana	sense_overlapping	OTTHUMG00000155352
1	AC018359.3	1	1	1	1																3	complement(34524818..34543880)	ENSG00000227498	havana	lincRNA	OTTHUMG00000155766
1	AC018442.1	1	1	1	1																8	99695957..99698017	ENSG00000235683	havana	processed_pseudogene	OTTHUMG00000140385
1	AC018462.2	1	1	1	1																2	complement(62069447..62146881)	ENSG00000229839	havana	antisense	OTTHUMG00000152512
1	AC018463.4	1	1	1	1																2	11308025..11308941	ENSG00000230154	havana	processed_pseudogene	OTTHUMG00000151820
1	AC018463.5	1	1	1	1																2	11351627..11352118	ENSG00000226961	havana	processed_pseudogene	OTTHUMG00000151817
1	AC018495.3	1	1	1	1																3	10767464..10771718	ENSG00000230599	havana	lincRNA	OTTHUMG00000155454
1	AC018634.9	1	1	1	1																7	37821210..37821610	ENSG00000225314	havana	processed_pseudogene	OTTHUMG00000155020
1	AC018641.7	1	1	1	1																7	complement(32456963..32457758)	ENSG00000226468	havana	processed_pseudogene	OTTHUMG00000152895
1	AC018643.4	1	1	1	1																7	132264152..132271269	ENSG00000225144	havana	antisense	OTTHUMG00000155196
1	AC018647.3	1	1	1	1																7	35715034..35734887	ENSG00000227544	havana	lincRNA	OTTHUMG00000155058
1	AC018685.1	1	1	1	1																2	complement(2641989..2656630)	ENSG00000234929	havana	lincRNA	OTTHUMG00000151395
1	AC018685.2	1	1	1	1																2	complement(2729908..2730957)	ENSG00000227364	havana	lincRNA	OTTHUMG00000151394
1	AC018693.5	1	1	1	1																2	38769265..38770124	ENSG00000232114	havana	processed_pseudogene	OTTHUMG00000153505
1	AC018693.6	1	1	1	1																2	38861720..38863133	ENSG00000225284	havana	antisense	OTTHUMG00000153519
1	AC018696.1	1	1	1	1																2	complement(90359809..90360032)	ENSG00000265897	havana	processed_pseudogene	OTTHUMG00000188275
1	AC018696.4	1	1	1	1																2	91578478..91578573	ENSG00000230964	havana	processed_pseudogene	OTTHUMG00000155075
1	AC018712.2	1	1	1	1																2	complement(172674212..172674898)	ENSG00000230104	havana	processed_pseudogene	OTTHUMG00000154093
1	AC018717.1	1	1	1	1																2	complement(198882573..199071791)	ENSG00000231557	havana	lincRNA	OTTHUMG00000154472
1	AC018717.2	1	1	1	1																2	199108584..199110088	ENSG00000230407	havana	processed_pseudogene	OTTHUMG00000154471
1	AC018730.4	1	1	1	1																2	complement(104865407..104867496)	ENSG00000239587	havana	antisense	OTTHUMG00000153068
1	AC018731.3	1	1	1	1																2	complement(151117955..151186209)	ENSG00000236885	havana	lincRNA	OTTHUMG00000153781
1	AC018735.1	1	1	1	1																2	complement(187001876..187003377)	ENSG00000226553	havana	processed_pseudogene	OTTHUMG00000154260
1	AC018738.2	1	1	1	1																2	231256097..231256306	ENSG00000237039	havana	processed_pseudogene	OTTHUMG00000153962
1	AC018755.16	1	1.1722	1	1																19	51594561..51606150	ENSG00000269388	havana	transcribed_processed_pseudogene	OTTHUMG00000183496
1	AC018755.17	1	1	1	1																19	51599289..51600470	ENSG00000267808	havana	lincRNA	OTTHUMG00000183497
1	AC018755.18	1	-3.93297	1	1																19	complement(51612091..51646889)	ENSG00000268500	ensembl_havana	protein_coding	OTTHUMG00000188645
1	AC018766.6	0.379678	-3.72282	1	1																19	complement(49852887..49854967)	ENSG00000268047	havana	antisense	OTTHUMG00000183258
1	AC018804.3	1	1	1	1																2	130107684..130109741	ENSG00000224087	havana	antisense	OTTHUMG00000153626
1	AC018804.6	0.0386827	-15.9503	1	0.312904																2	130202312..130212628	ENSG00000227632	havana	unprocessed_pseudogene	OTTHUMG00000153751
1	AC018816.1	1	1	1	1																3	4750333..4750685	ENSG00000275981	ensembl	misc_RNA
1	AC018816.3	1	1.20733	1	1																3	complement(4814294..4887293)	ENSG00000235978	havana	antisense	OTTHUMG00000155240
1	AC018832.1	1	1	1	1																3	8079322..8112924	ENSG00000228351	havana	lincRNA	OTTHUMG00000154970
1	AC018865.11	1	1	1	1																2	complement(130082092..130082220)	ENSG00000228471	havana	processed_pseudogene	OTTHUMG00000153630
1	AC018865.5	1	1	1	1																2	129992889..129994040	ENSG00000217289	havana	processed_pseudogene	OTTHUMG00000153509
1	AC018866.1	1	1	1	1																2	complement(120686635..120710517)	ENSG00000229774	havana	lincRNA	OTTHUMG00000154317
1	AC018878.3	1	1	1	1																2	106179542..106183797	ENSG00000233339	havana	antisense	OTTHUMG00000153153
1	AC018880.1	1	1	1	1																2	103527620..103529261	ENSG00000221849	havana	processed_pseudogene	OTTHUMG00000153110
1	AC018880.2	1	1	1	1																2	103623630..103623830	ENSG00000231723	havana	processed_pseudogene	OTTHUMG00000153114
1	AC018890.6	1	3.44099	1	1																2	174547141..174774827	ENSG00000236449	havana	antisense	OTTHUMG00000154592
1	AC018892.3	1	1	1	1																2	complement(97035461..97037549)	ENSG00000236847	havana	unprocessed_pseudogene	OTTHUMG00000155329
1	AC018892.8	1	1	1	1																2	97034442..97034706	ENSG00000230343	havana	unprocessed_pseudogene	OTTHUMG00000155328
1	AC019048.1	1	1	1	1																2	complement(7062727..7077880)	ENSG00000223884	havana	antisense	OTTHUMG00000151660
1	AC019050.1	1	1	1	1																2	129496297..129496788	ENSG00000233428	havana	processed_pseudogene	OTTHUMG00000153429
1	AC019055.1	1	1	1	1																2	19711715..19717576	ENSG00000235911	havana	lincRNA	OTTHUMG00000151775
1	AC019064.1	1	1	1	1																2	complement(34998273..35000160)	ENSG00000237320	havana	lincRNA	OTTHUMG00000152142
1	AC019070.1	1	1	1	1																2	complement(148295656..148296679)	ENSG00000224007	havana	processed_pseudogene	OTTHUMG00000153786
1	AC019080.1	1	1	1	1																2	177344443..177344836	ENSG00000237178	havana	processed_pseudogene	OTTHUMG00000154138
1	AC019084.7	1	1	1	1																7	158719730..158720161	ENSG00000228030	havana	processed_pseudogene	OTTHUMG00000151445
1	AC019097.7	1	1	1	1																2	99102018..99102752	ENSG00000231822	havana	processed_pseudogene	OTTHUMG00000153174
1	AC019109.1	1	1	1	1																2	224169664..224171537	ENSG00000224826	havana	processed_pseudogene	OTTHUMG00000153360
1	AC019118.3	1	1	1	1																2	complement(3131581..3145780)	ENSG00000236760	havana	lincRNA	OTTHUMG00000151429
1	AC019118.4	1	1	1	1																2	3156756..3157797	ENSG00000226649	havana	lincRNA	OTTHUMG00000151435
1	AC019129.1	1	1	1	1																2	complement(44065894..44066154)	ENSG00000219391	havana	processed_pseudogene	OTTHUMG00000152408
1	AC019178.2	1	3.44098	1	1																2	complement(189930277..189931010)	ENSG00000213110	havana	processed_pseudogene	OTTHUMG00000154451
1	AC019178.3	1	1	1	1																2	complement(189917254..189917758)	ENSG00000223824	havana	processed_pseudogene	OTTHUMG00000154453
1	AC019181.3	1	1	1	1																2	complement(164687287..164687596)	ENSG00000224331	havana	processed_pseudogene	OTTHUMG00000153943
1	AC019185.2	1	1	1	1																2	complement(208466238..208466626)	ENSG00000227430	havana	processed_pseudogene	OTTHUMG00000154661
1	AC019185.3	1	1	1	1																2	208516908..208517230	ENSG00000232409	havana	processed_pseudogene	OTTHUMG00000154663
1	AC019185.4	1	1	1	1																2	208469850..208540413	ENSG00000231896	havana	sense_intronic	OTTHUMG00000155504
1	AC019186.1	1	3.44098	1	1																2	complement(157725708..157736005)	ENSG00000234584	havana	lincRNA	OTTHUMG00000153914
1	AC019330.1	1	1	1	1																2	complement(198493242..198772356)	ENSG00000225421	havana	lincRNA	OTTHUMG00000154467
1	AC019349.5	1	3.42991	1	1																17	41500983..41502409	ENSG00000229732	havana	antisense	OTTHUMG00000133684
1	AC020550.7	1	1	1	1																2	197533803..197533965	ENSG00000231699	havana	processed_pseudogene	OTTHUMG00000154489
1	AC020571.3	0.224408	3.34006	1	1																2	196260024..196264204	ENSG00000229056	havana	antisense	OTTHUMG00000154462
1	AC020594.5	0.458008	2.26703	1	1																2	complement(33555047..33563547)	ENSG00000237133	havana	antisense	OTTHUMG00000152537
1	AC020595.1	1	1	1	1																2	complement(181422154..181425749)	ENSG00000226681	havana	lincRNA	OTTHUMG00000154211
1	AC020743.2	1	1	1	1																7	complement(50141540..50142823)	ENSG00000228005	havana	antisense	OTTHUMG00000155880
1	AC020743.3	1	1	1	1																7	complement(50202001..50262994)	ENSG00000231681	havana	lincRNA	OTTHUMG00000155882
1	AC020743.4	1	1	1	1																7	complement(50274790..50275622)	ENSG00000235620	havana	lincRNA	OTTHUMG00000155881
1	AC020915.2	1	1	1	1																19	58224506..58225469	ENSG00000268866	havana	processed_pseudogene	OTTHUMG00000183457
1	AC020951.1	1	1	1	1																19	11856032..11858302	ENSG00000278897	havana	TEC	OTTHUMG00000182302
1	AC020956.3	1	1	1	1																19	complement(41833686..41835950)	ENSG00000278239	havana	lincRNA	OTTHUMG00000188263
1	AC020983.5	1	1	1	1																7	138688980..138689522	ENSG00000243099	havana	processed_pseudogene	OTTHUMG00000155873
1	AC021016.7	1	1	1	1																2	218354075..218354572	ENSG00000230580	havana	processed_pseudogene	OTTHUMG00000155144
1	AC021188.4	1	-1.67842	1	1																2	complement(96307263..96321731)	ENSG00000230747	havana	antisense	OTTHUMG00000155228
1	AC021218.2	1	1.09769	1	1																7	155962632..155966343	ENSG00000204876	havana	lincRNA	OTTHUMG00000151352
1	AC021224.1	0.0359877	-3.65523	1	0.294766																18	32412182..32413236	ENSG00000262477	ensembl	lincRNA
1	AC021876.4	1	1	1	1																7	23365618..23365976	ENSG00000232627	havana	processed_pseudogene	OTTHUMG00000152680
1	AC022007.5	0.172064	-1.64442	1	1																3	complement(10006418..10011209)	ENSG00000206567	ensembl_havana	lincRNA	OTTHUMG00000155325
1	AC022153.1	1	1	1	1																19	27902595..27984743	ENSG00000267623	havana	transcribed_unprocessed_pseudogene	OTTHUMG00000180772
1	AC022154.7	1	-1.00662	1	1																19	complement(48619272..48624132)	ENSG00000268093	havana	antisense	OTTHUMG00000183317
1	AC022173.2	1	1	1	1																7	137953348..137957966	ENSG00000237243	ensembl_havana	antisense	OTTHUMG00000155696
1	AC022182.1	1	1	1	1																8	60910053..60966557	ENSG00000254777	havana	lincRNA	OTTHUMG00000165334
1	AC022182.2	1	1	1	1																8	complement(60937705..60939871)	ENSG00000255397	havana	processed_pseudogene	OTTHUMG00000165335
1	AC022182.3	1	1	1	1																8	complement(60965802..60967775)	ENSG00000254802	havana	lincRNA	OTTHUMG00000165336
1	AC022201.4	1	1	1	1																2	70402934..70422678	ENSG00000229229	havana	antisense	OTTHUMG00000153164
1	AC022201.5	0.503798	-6.88315	1	1																2	70301451..70302072	ENSG00000233849	havana	antisense	OTTHUMG00000154180
1	AC022210.2	1	1	1	1																2	84915868..84916660	ENSG00000213399	havana	processed_pseudogene	OTTHUMG00000153009
1	AC022431.3	1	1	1	1																5	complement(56536583..56537826)	ENSG00000234553	havana	sense_intronic	OTTHUMG00000150054
1	AC022486.1	1	1	1	1																Y	18491740..18547698	ENSG00000251510	havana	lincRNA	OTTHUMG00000041976
1	AC022816.2	1	1	1	1																17	14374139..14421026	ENSG00000230647	havana	lincRNA	OTTHUMG00000058811
1	AC022819.3	1	1	1	1																15	complement(99157231..99161140)	ENSG00000259921	havana	sense_intronic	OTTHUMG00000177239
1	AC023115.4	1	1	1	1																2	67324627..67325304	ENSG00000236605	havana	lincRNA	OTTHUMG00000152879
1	AC023128.1	1	1	1	1																2	complement(144688413..144690185)	ENSG00000234940	havana	lincRNA	OTTHUMG00000153703
1	AC023128.2	1	1	1	1																2	complement(144754776..144755998)	ENSG00000235352	havana	processed_pseudogene	OTTHUMG00000153700
1	AC023137.2	1	1	1	1																2	20451042..20452947	ENSG00000228950	havana	lincRNA	OTTHUMG00000151780
1	AC023271.1	1	1	1	1																2	complement(203061314..203062403)	ENSG00000228513	havana	processed_pseudogene	OTTHUMG00000154096
1	AC023274.4	1	1	1	1																Y	24142358..24157843	ENSG00000235981	havana	unprocessed_pseudogene	OTTHUMG00000045041
1	AC023274.6	1	1	1	1																Y	24182477..24183071	ENSG00000230977	havana	unprocessed_pseudogene	OTTHUMG00000045043
1	AC023347.1	1	1	1	1																2	126308510..126343992	ENSG00000235774	havana	lincRNA	OTTHUMG00000153374
1	AC023347.2	1	1	1	1																2	complement(126311466..126311927)	ENSG00000236655	havana	processed_pseudogene	OTTHUMG00000153375
1	AC023449.2	1	1	1	1																15	25580969..25581122	ENSG00000223628	havana	processed_pseudogene	OTTHUMG00000056665
1	AC023469.1	1	1	1	1																2	complement(151001220..151048774)	ENSG00000222031	havana	lincRNA	OTTHUMG00000153783
1	AC023469.2	1	1	1	1																2	150982506..151003474	ENSG00000228064	havana	antisense	OTTHUMG00000153782
1	AC023481.1	1	1	1	1																3	complement(8364707..8366392)	ENSG00000231401	havana	lincRNA	OTTHUMG00000154972
1	AC023590.1	1	1	1	1																8	118282139..118400605	ENSG00000225885	havana	antisense	OTTHUMG00000059818
1	AC023669.1	1	1	1	1																7	46261064..46294469	ENSG00000229459	havana	lincRNA	OTTHUMG00000155424
1	AC024028.1	1	1	1	1																7	complement(3083252..3086421)	ENSG00000228334	havana	lincRNA	OTTHUMG00000152116
1	AC024067.1	1	1	1	1																Y	complement(26244351..26244573)	ENSG00000225876	havana	unprocessed_pseudogene	OTTHUMG00000036763
1	AC024082.3	1	1	1	1																7	138046654..138047897	ENSG00000231923	havana	processed_pseudogene	OTTHUMG00000155785
1	AC024082.4	1	1	1	1																7	138060056..138060293	ENSG00000231931	havana	processed_pseudogene	OTTHUMG00000155788
1	AC024084.1	1	-3.95623	1	1																7	136025761..136084668	ENSG00000230649	havana	lincRNA	OTTHUMG00000155617
1	AC024132.1	1	1	1	1																4	complement(27207505..27218404)	ENSG00000205830	havana	lincRNA	OTTHUMG00000150675
1	AC024162.2	1	1	1	1																3	6692319..6693088	ENSG00000223719	havana	processed_pseudogene	OTTHUMG00000154925
1	AC024560.2	1	1	1	1																3	complement(197660565..197665757)	ENSG00000236833	havana	lincRNA	OTTHUMG00000155477
1	AC024560.3	0.0313507	-1.22267	1	0.26451																3	complement(197578213..197627906)	ENSG00000214135	havana	transcribed_unprocessed_pseudogene	OTTHUMG00000155479
1	AC024592.12	0.292072	1.30703	1	1																19	complement(5866171..5903787)	ENSG00000267740	havana	protein_coding	OTTHUMG00000180627
1	AC024592.9	1	3.43548	1	1																19	5847467..5858239	ENSG00000267709	havana	antisense	OTTHUMG00000180615
1	AC024619.2	1	1	1	1																17	29012865..29016512	ENSG00000238007	havana	sense_intronic	OTTHUMG00000132826
1	AC024704.2	1	1	1	1																2	complement(113829390..113831119)	ENSG00000244063	havana	lincRNA	OTTHUMG00000153498
1	AC024937.2	1	-1.14957	1	1																3	196044695..196045254	ENSG00000228413	havana	processed_pseudogene	OTTHUMG00000155717
1	AC024937.4	0.505617	5.88197	1	1																3	195996738..195998233	ENSG00000231464	havana	processed_pseudogene	OTTHUMG00000155715
1	AC024937.6	0.422371	-1.34461	1	1																3	195937243..195938739	ENSG00000231443	havana	processed_pseudogene	OTTHUMG00000155736
1	AC025016.1	1	1	1	1																11	5938751..5944984	ENSG00000255257	havana	lincRNA	OTTHUMG00000165530
1	AC025165.8	0.103096	2.23584	1	0.680758																12	complement(57612118..57619638)	ENSG00000224713	havana	antisense	OTTHUMG00000152518
1	RP11-288L9.4	0.000646997	-12.299	1	0.00977621																1	27669468..27703063	ENSG00000225886	havana	antisense	OTTHUMG00000042107
1	AC025263.3	1	1	1	1																12	69801669..69855363	ENSG00000258052	havana	protein_coding	OTTHUMG00000141317
1	AC025335.1	0.692227	-1.04012	1	1																17	complement(7913324..7916276)	ENSG00000179859	havana	protein_coding	OTTHUMG00000132873
1	AC025442.3	1	-1.14957	1	1																5	complement(66144156..66144795)	ENSG00000253744	havana	antisense	OTTHUMG00000164088
1	AC025750.5	1	1	1	1																2	42469817..42470266	ENSG00000236913	havana	processed_pseudogene	OTTHUMG00000152313
1	AC025750.7	1	1	1	1																2	complement(42532766..42533442)	ENSG00000215263	havana	processed_pseudogene	OTTHUMG00000152329
1	AC025811.3	1	1	1	1																19	22455988..22456459	ENSG00000270947	havana	lincRNA	OTTHUMG00000184951
1	AC025918.2	1	1	1	1																15	58889967..58894082	ENSG00000225798	havana	antisense	OTTHUMG00000074032
1	AC026150.6	0.505036	5.87236	1	1																15	30516079..30517867	ENSG00000260784	havana	unprocessed_pseudogene	OTTHUMG00000175648
1	AC026150.8	0.533583	1.43144	1	1																15	30540093..30545969	ENSG00000260693	havana	lincRNA	OTTHUMG00000175650
1	AC026167.1	1	1	1	1																3	6148484..6365885	ENSG00000226022	havana	lincRNA	OTTHUMG00000154909
1	AC026185.1	1	1	1	1																3	complement(11488300..11488473)	ENSG00000235240	havana	unprocessed_pseudogene	OTTHUMG00000155250
1	AC026188.1	1	1	1	1																3	complement(3250687..3627296)	ENSG00000223727	havana	lincRNA	OTTHUMG00000154935
1	AC026202.3	0.379642	-3.71834	1	1																3	complement(5156905..5187329)	ENSG00000233912	havana	antisense	OTTHUMG00000154898
1	AC026202.5	1	1	1	1																3	complement(5255535..5256761)	ENSG00000230944	havana	lincRNA	OTTHUMG00000154903
1	AC026271.5	1	1	1	1																17	18650195..18651542	ENSG00000174977	havana	processed_pseudogene	OTTHUMG00000059049
1	AC026471.6	1	-2.00997	1	1																16	complement(31487370..31488492)	ENSG00000260740	havana	antisense	OTTHUMG00000132464
1	AC026904.1	1	-3.93298	1	1																8	48590401..48594621	ENSG00000233858	havana	lincRNA	OTTHUMG00000141277
1	AC026954.6	1	1	1	1																17	7330452..7335413	ENSG00000224647	havana	unitary_pseudogene	OTTHUMG00000132361
1	AC027119.1	1	1	1	1																3	5962842..6124120	ENSG00000229642	havana	lincRNA	OTTHUMG00000154907
1	AC027124.2	1	1	1	1																3	complement(13460424..13460889)	ENSG00000223398	havana	processed_pseudogene	OTTHUMG00000155441
1	AC027124.3	1	1	1	1																3	complement(13460294..13460398)	ENSG00000238138	havana	processed_pseudogene	OTTHUMG00000155440
1	CMPK2	1.19011e-90	-12.0696	6.92332e-86	2.68346e-88	UniProtKB	Q5EBM0	CMPK2		0006233 // dTDP biosynthetic process (GO_REF:0000033 [IBA] PANTHER:PTN000038985) /// 0009142 // nucleoside triphosphate biosynthetic process (PMID:23416111 [IDA]) /// 0006227 // dUDP biosynthetic process (GO_REF:0000033 [IBA] PANTHER:PTN000038985) /// 0006165 // nucleoside diphosphate phosphorylation (PMID:23416111 [IDA]) /// 0006235 // dTTP biosynthetic process (GO_REF:0000033 [IBA] PANTHER:PTN0…	0005739 // mitochondrion (GO_REF:0000052 [IDA]) /// 0005739 // mitochondrion (PMID:17999954 [IDA])	0004127 // cytidylate kinase activity (PMID:17999954 [IDA]) /// 0004550 // nucleoside diphosphate kinase activity (PMID:23416111 [IDA]) /// 0005524 // ATP binding (GO_REF:0000037 [IEA] UniProtKB-KW:KW-0067) /// 0033862 // UMP kinase activity (PMID:17999954 [IDA]) /// 0004798 // thymidylate kinase activity (GO_REF:0000033 [IBA] PANTHER:PTN000038985)	UMP-CMP kinase 2, mitochondrial	CMPK2_HUMAN|CMPK2	protein	taxon:9606	20100610	MGI			2	complement(6840570..6866635)	ENSG00000134326	ensembl_havana	protein_coding	OTTHUMG00000151629
1	AC027612.1	1	1	1	1																2	complement(91747940..91748986)	ENSG00000232531	havana	processed_pseudogene	OTTHUMG00000150478
1	AC027612.3	1	1	1	1																2	complement(91686102..91714745)	ENSG00000230572	havana	transcribed_unprocessed_pseudogene	OTTHUMG00000155070
1	AC027612.4	1	-3.93299	1	1																2	91736726..91767439	ENSG00000223703	havana	unprocessed_pseudogene	OTTHUMG00000155080
1	AC027612.6	0.71151	1.04239	1	1																2	complement(91617160..91659972)	ENSG00000143429	havana	transcribed_unprocessed_pseudogene	OTTHUMG00000155083
1	AC034187.2	1	1	1	1																3	complement(8573726..8593124)	ENSG00000224884	havana	lincRNA	OTTHUMG00000154969
1	AC034198.7	1	1	1	1																3	12850659..12850860	ENSG00000250939	havana	transcribed_unprocessed_pseudogene	OTTHUMG00000155396
1	AC034220.3	0.0136664	-1.53638	1	0.133753																5	complement(132311285..132369916)	ENSG00000233006	havana	processed_transcript	OTTHUMG00000059646
1	AC034228.2	1	1	1	1																5	132011448..132013199	ENSG00000231585	havana	antisense	OTTHUMG00000059635
1	AC034228.3	1	1	1	1																5	132003592..132007022	ENSG00000223548	havana	antisense	OTTHUMG00000059638
1	AC034228.4	1	3.44097	1	1																5	131944408..131968220	ENSG00000234758	havana	antisense	OTTHUMG00000059641
1	AC034243.1	1	1	1	1																5	complement(138744434..138753309)	ENSG00000253404	havana	antisense	OTTHUMG00000163503
1	AC037445.1	1	1	1	1																17	complement(63193930..63339053)	ENSG00000233635	havana	antisense	OTTHUMG00000132317
1	AC037459.4	1	3.44097	1	1																8	22589274..22602084	ENSG00000248235	havana	protein_coding	OTTHUMG00000131729
1	AC046143.3	0.829929	1.0371	1	1																3	194632923..194645401	ENSG00000229334	havana	antisense	OTTHUMG00000156018
1	AC051649.12	1	1	1	1																11	1864177..1866667	ENSG00000249086	havana	sense_overlapping	OTTHUMG00000066644
1	AC053503.11	1	1	1	1																2	complement(219482073..219516877)	ENSG00000227432	havana	antisense	OTTHUMG00000133672
1	AC053503.12	1	1	1	1																2	219427477..219429319	ENSG00000280323	havana	TEC	OTTHUMG00000150115
1	AC053503.2	1	1	1	1																2	complement(219358870..219358983)	ENSG00000232789	havana	unprocessed_pseudogene	OTTHUMG00000058920
1	AC053503.4	0.130143	3.95829	1	0.805226																2	219388496..219403633	ENSG00000229525	havana	antisense	OTTHUMG00000058921
1	AC053503.6	1	1	1	1																2	complement(219425071..219426184)	ENSG00000234638	havana	antisense	OTTHUMG00000058923
1	AC055764.1	1	1	1	1																3	complement(197830685..197831296)	ENSG00000234136	havana	antisense	OTTHUMG00000155409
1	AC055876.1	1	1	1	1																15	28789199..28789486	ENSG00000256951	havana	transcribed_processed_pseudogene	OTTHUMG00000147359
1	AC058791.1	0.611984	-1.10088	1	1																7	complement(130876809..130913310)	ENSG00000226380	havana	lincRNA	OTTHUMG00000043895
1	AC060834.2	1	1	1	1																7	9726241..9728272	ENSG00000197320	havana	processed_pseudogene	OTTHUMG00000151926
1	AC060834.3	1	1	1	1																7	9737322..9769513	ENSG00000234710	havana	lincRNA	OTTHUMG00000151925
1	AC061961.2	1	1	1	1																2	complement(154696462..154697817)	ENSG00000235949	havana	antisense	OTTHUMG00000153808
1	AC061992.2	1	-3.94814	1	1																17	78315729..78347798	ENSG00000267737	havana	lincRNA	OTTHUMG00000132645
1	AC062016.1	1	1	1	1																2	complement(116726453..116726771)	ENSG00000224869	havana	processed_pseudogene	OTTHUMG00000153307
1	AC062016.3	1	1	1	1																2	116818086..116818761	ENSG00000235871	havana	processed_pseudogene	OTTHUMG00000153850
1	AC062017.1	1	-1.18395	1	1																2	239401436..239402364	ENSG00000222020	havana	antisense	OTTHUMG00000152658
1	AC062020.2	1	1	1	1																2	123065321..123067722	ENSG00000237856	havana	lincRNA	OTTHUMG00000153425
1	AC062021.1	1	1	1	1																2	139366165..139379147	ENSG00000226939	havana	lincRNA	OTTHUMG00000153648
1	AC062022.1	1	1	1	1																2	complement(161568502..161570185)	ENSG00000226946	havana	processed_pseudogene	OTTHUMG00000153860
1	AC062028.1	1	3.42991	1	1																2	complement(11105317..11132821)	ENSG00000145063	havana	lincRNA	OTTHUMG00000119056
1	AC062029.1	0.553703	1.36149	1	1																2	88627539..88631821	ENSG00000234028	havana	antisense	OTTHUMG00000155049
1	AC062031.1	1	1	1	1																2	145915090..145931146	ENSG00000233842	havana	lincRNA	OTTHUMG00000153722
1	AC062032.1	1	1	1	1																2	146879909..146898218	ENSG00000227902	havana	lincRNA	OTTHUMG00000153712
1	AC063961.1	1	1	1	1																10	24255246..24255333	ENSG00000277563	ensembl	misc_RNA
1	AC063976.1	1	1	1	1																5	complement(132147491..132149559)	ENSG00000227616	havana	unprocessed_pseudogene	OTTHUMG00000059636
1	AC063976.2	1	1	1	1																5	complement(132163603..132163765)	ENSG00000235775	havana	unprocessed_pseudogene	OTTHUMG00000059639
1	AC063976.3	1	1	1	1																5	complement(132179234..132181128)	ENSG00000224015	havana	lincRNA	OTTHUMG00000059642
1	AC063976.7	0.105583	1.73327	1	0.693988																5	132199456..132203487	ENSG00000224431	havana	processed_pseudogene	OTTHUMG00000099425
1	AC063979.1	1	1	1	1																5	72733833..72734209	ENSG00000223497	havana	unitary_pseudogene	OTTHUMG00000154742
1	AC063980.3	1	1	1	1																5	complement(136376348..136397042)	ENSG00000279240	havana	lincRNA	OTTHUMG00000162035
1	AC064834.1	1	1	1	1																2	195448532..195478925	ENSG00000224099	havana	lincRNA	OTTHUMG00000154379
1	AC064836.3	1	1	1	1																2	complement(202336024..202336727)	ENSG00000226261	havana	processed_pseudogene	OTTHUMG00000154608
1	AC064850.4	1	1	1	1																2	complement(135510546..135511943)	ENSG00000235651	havana	processed_pseudogene	OTTHUMG00000150476
1	AC064852.4	1	1	1	1																2	complement(232760146..232767949)	ENSG00000241409	havana	3prime_overlapping_ncRNA	OTTHUMG00000153291
1	AC064853.2	1	1	1	1																2	complement(227616998..227617790)	ENSG00000236116	havana	sense_intronic	OTTHUMG00000153551
1	AC064853.3	1	1	1	1																2	complement(227632969..227648606)	ENSG00000250599	havana	unprocessed_pseudogene	OTTHUMG00000153552
1	AC064865.1	1	1	1	1																2	complement(145294277..145331847)	ENSG00000235435	havana	lincRNA	OTTHUMG00000153704
1	AC064871.3	1	1	1	1																2	complement(183083405..183108519)	ENSG00000224643	havana	antisense	OTTHUMG00000154238
1	AC064874.1	1	1	1	1																2	complement(235773855..235783387)	ENSG00000222007	havana	antisense	OTTHUMG00000153125
1	AC064875.2	1	1	1	1																2	complement(12966784..13007013)	ENSG00000225649	havana	processed_transcript	OTTHUMG00000151711
1	AC066692.3	1	1	1	1																2	23900693..23901149	ENSG00000238111	havana	processed_pseudogene	OTTHUMG00000151896
1	AC067940.1	1	1	1	1																2	complement(168231921..168232220)	ENSG00000238259	havana	processed_pseudogene	OTTHUMG00000155146
1	AC067945.2	1	1	1	1																2	191017954..191019079	ENSG00000230686	havana	antisense	OTTHUMG00000154509
1	AC067945.3	1	-3.94814	1	1																2	complement(190992639..190993567)	ENSG00000229023	havana	processed_pseudogene	OTTHUMG00000154514
1	AC067945.4	1	-3.94814	1	1																2	191021526..191032314	ENSG00000231858	havana	processed_transcript	OTTHUMG00000154513
1	AC067956.1	1	1	1	1																2	220450679..220704566	ENSG00000236451	havana	lincRNA	OTTHUMG00000153857
1	AC067959.1	1	1	1	1																2	21221175..21970959	ENSG00000233005	havana	lincRNA	OTTHUMG00000151796
1	AC067960.1	1	1	1	1																2	complement(121081437..121088726)	ENSG00000234455	havana	lincRNA	OTTHUMG00000153742
1	AC067968.3	1	1	1	1																19	complement(44023604..44025262)	ENSG00000267144	havana	lincRNA	OTTHUMG00000182308
1	AC067969.1	1	1	1	1																19	complement(38526954..38528555)	ENSG00000269445	havana	antisense	OTTHUMG00000182523
1	AC067969.2	1	1	1	1																19	complement(38535517..38537128)	ENSG00000268055	havana	antisense	OTTHUMG00000182524
1	AC068042.1	1	1	1	1																2	complement(179399728..179400875)	ENSG00000237964	havana	processed_pseudogene	OTTHUMG00000154558
1	AC068044.1	1	1	1	1																2	22188336..22190313	ENSG00000223691	havana	processed_pseudogene	OTTHUMG00000151812
1	AC068057.1	0.0344405	3.81278	1	0.284473																2	104703758..104705509	ENSG00000228528	havana	lincRNA	OTTHUMG00000153054
1	AC068134.10	1	1	1	1																2	232343116..232343903	ENSG00000251485	havana	processed_pseudogene	OTTHUMG00000153352
1	AC068134.6	1	1	1	1																2	complement(232420661..232421461)	ENSG00000237087	havana	lincRNA	OTTHUMG00000153335
1	AC068134.8	1	1	1	1																2	complement(232379635..232381674)	ENSG00000224516	havana	antisense	OTTHUMG00000153355
1	AC068135.1	1	1	1	1																2	194027919..194028164	ENSG00000224670	havana	processed_pseudogene	OTTHUMG00000154359
1	AC068137.13	1	1	1	1																2	130293822..130294405	ENSG00000226915	havana	processed_pseudogene	OTTHUMG00000153768
1	AC068138.1	1	1.48925	1	1																2	complement(226180044..226185371)	ENSG00000235070	havana	lincRNA	OTTHUMG00000153471
1	AC068196.1	1	-3.95622	1	1																2	complement(181076051..181105968)	ENSG00000238171	havana	lincRNA	OTTHUMG00000154203
1	AC068279.3	1	1	1	1																2	complement(87379880..87380767)	ENSG00000224881	havana	processed_pseudogene	OTTHUMG00000153254
1	AC068282.3	1	1	1	1																2	127389130..127400580	ENSG00000236682	havana	lincRNA	OTTHUMG00000153398
1	AC068286.1	1	1	1	1																2	complement(14886647..14907664)	ENSG00000235127	havana	lincRNA	OTTHUMG00000151726
1	AC068287.1	1	1	1	1																2	complement(141208082..141208376)	ENSG00000233329	havana	processed_pseudogene	OTTHUMG00000153692
1	AC068483.1	1	1	1	1																2	complement(129063846..129071725)	ENSG00000238277	havana	lincRNA	OTTHUMG00000153414
1	AC068489.1	1	1	1	1																2	221637543..221641813	ENSG00000234446	havana	lincRNA	OTTHUMG00000154090
1	AC068490.1	1	1	1	1																2	complement(21942178..21965680)	ENSG00000228999	havana	lincRNA	OTTHUMG00000151805
1	AC068491.2	1	1	1	1																2	111265283..111279880	ENSG00000229118	havana	lincRNA	OTTHUMG00000153690
1	AC068491.3	1	1	1	1																2	111383752..111384992	ENSG00000223973	havana	transcribed_processed_pseudogene	OTTHUMG00000153697
1	AC068492.1	1	1	1	1																2	136077892..136078513	ENSG00000237262	havana	lincRNA	OTTHUMG00000153580
1	AC068499.10	1	3.42989	1	1																19	18204730..18220480	ENSG00000268650	havana	antisense	OTTHUMG00000183374
1	AC068522.4	1	1	1	1																8	complement(58588420..58588764)	ENSG00000242970	havana	processed_pseudogene	OTTHUMG00000164304
1	PCSK9	9.9029e-50	-10.5894	5.76091e-45	2.03566e-47	UniProtKB	Q8NBP7	PCSK9		0006644 // phospholipid metabolic process (GO_REF:0000107 [IEA] UniProtKB:Q80W65|ensembl:ENSMUSP00000055757) /// 1905596 // negative regulation of low-density lipoprotein particle receptor binding (PMID:22848640 [IDA]) /// 0032802 // low-density lipoprotein particle receptor catabolic process (PMID:18197702 [IDA]) /// 1905598 // negative regulation of low-density lipoprotein receptor activity (PM…	0005791 // rough endoplasmic reticulum (GO_REF:0000107 [IEA] UniProtKB:P59996|ensembl:ENSRNOP00000008536) /// 0005769 // early endosome (PMID:17461796 [IDA]) /// 1990666 // PCSK9-LDLR complex (PMID:22848640 [IDA]) /// 1990667 // PCSK9-AnxA2 complex (PMID:22848640 [IDA]) /// 0005770 // late endosome (PMID:18039658 [IDA]) /// 0005788 // endoplasmic reticulum lumen (Reactome:R-HSA-8952289 [TAS]) ///…	0003723 // RNA binding (PMID:22658674 [IDA]) /// 0050750 // low-density lipoprotein particle receptor binding (PMID:22848640 [IPI] UniProtKB:P01130) /// 0050750 // low-density lipoprotein particle receptor binding (PMID:17452316 [IPI] UniProtKB:P01130) /// 0034189 // very-low-density lipoprotein particle binding (GO_REF:0000024 [ISS] UniProtKB:Q80W65) /// 0030547 // receptor inhibitor activity (P…	Proprotein convertase subtilisin/kexin type 9	PCSK9_HUMAN|PCSK9|NARC1|PSEC0052	protein	taxon:9606	20070530	HGNC			1	55039548..55064852	ENSG00000169174	ensembl_havana	protein_coding	OTTHUMG00000008136
1	AC068535.2	1	1	1	1																2	104411201..104415612	ENSG00000227157	havana	lincRNA	OTTHUMG00000153047
1	AC068538.2	1	1	1	1																2	100509277..100509612	ENSG00000204637	havana	processed_pseudogene	OTTHUMG00000153139
1	AC068580.5	0.254667	8.30789	1	1																11	complement(1763009..1763749)	ENSG00000229512	havana	sense_intronic	OTTHUMG00000045359
1	AC068580.6	0.785788	1.06787	1	1																11	1760348..1762486	ENSG00000235027	havana	antisense	OTTHUMG00000045360
1	AC068580.7	1	1	1	1																11	complement(1776930..1778388)	ENSG00000230834	havana	lincRNA	OTTHUMG00000045388
1	AC068657.2	1	1	1	1																5	complement(160023740..160024045)	ENSG00000223908	havana	processed_pseudogene	OTTHUMG00000163545
1	AC068724.1	1	1	1	1																15	43109928..43110018	ENSG00000281269	ensembl	pseudogene
1	AC068831.10	1	1.03307	1	1																15	91022619..91036611	ENSG00000214432	havana	antisense	OTTHUMG00000171687
1	AC068831.11	1	1	1	1																15	91029888..91029996	ENSG00000258542	havana	transcribed_processed_pseudogene	OTTHUMG00000171688
1	AC068831.12	1	1	1	1																15	complement(91031712..91032435)	ENSG00000258665	havana	unprocessed_pseudogene	OTTHUMG00000171689
1	AC068831.15	0.0508527	20.4515	1	0.388535																15	complement(90920218..90921186)	ENSG00000259661	havana	antisense	OTTHUMG00000172402
1	AC068831.16	1	1	1	1																15	91022766..91023200	ENSG00000278514	havana	lincRNA	OTTHUMG00000187012
1	AC068831.17	1	1	1	1																15	complement(91031246..91031691)	ENSG00000275929	havana	unprocessed_pseudogene	OTTHUMG00000187873
1	AC068831.3	1	1	1	1																15	complement(90932586..90935130)	ENSG00000224441	havana	antisense	OTTHUMG00000141259
1	AC068831.6	0.278728	1.63178	1	1																15	complement(90952239..90955225)	ENSG00000258384	havana	antisense	OTTHUMG00000171683
1	AC068858.1	1	1	1	1																11	44973902..44978028	ENSG00000254654	havana	lincRNA	OTTHUMG00000166477
1	AC069154.4	1	1	1	1																2	119698623..119700151	ENSG00000229326	havana	processed_pseudogene	OTTHUMG00000153311
1	AC069155.1	1	1	1	1																2	216303325..216321737	ENSG00000233581	havana	antisense	OTTHUMG00000154841
1	AC069157.1	1	1	1	1																2	complement(53486144..53486280)	ENSG00000223897	havana	processed_pseudogene	OTTHUMG00000151800
1	AC069213.4	1	1	1	1																3	195349664..195350030	ENSG00000227433	havana	processed_pseudogene	OTTHUMG00000155906
1	AC069257.6	1	1	1	1																3	complement(196298061..196298215)	ENSG00000237418	havana	processed_pseudogene	OTTHUMG00000155673
1	AC069257.8	1	1	1	1																3	196250542..196251654	ENSG00000228028	havana	antisense	OTTHUMG00000155671
1	AC069277.2	1	1	1	1																3	6490479..6736129	ENSG00000189229	havana	lincRNA	OTTHUMG00000154923
1	AC069282.6	1	1	1	1																7	47956793..47957318	ENSG00000225507	havana	processed_pseudogene	OTTHUMG00000155643
1	AC069363.1	1	1	1	1																17	36072866..36090134	ENSG00000277089	havana	antisense	OTTHUMG00000188411
1	AC069368.3	0.812809	1.25409	1	1																15	64841883..64930920	ENSG00000249240	havana	protein_coding	OTTHUMG00000161678
1	AC069513.4	0.27599	-2.08138	1	1																3	complement(195655565..195657927)	ENSG00000229178	havana	lincRNA	OTTHUMG00000155836
1	AC069542.1	1	1	1	1																10	17602910..17603127	ENSG00000280126	ensembl	pseudogene
1	AC072052.7	1	1	1	1																7	complement(6490793..6491098)	ENSG00000231359	havana	processed_pseudogene	OTTHUMG00000155529
1	AC072061.2	1	1	1	1																7	39816549..39868140	ENSG00000237251	havana	unprocessed_pseudogene	OTTHUMG00000155279
1	AC072062.1	0.849465	-1.20082	1	1																2	214810229..214963274	ENSG00000229267	havana	antisense	OTTHUMG00000154799
1	AC072062.3	1	1	1	1																2	215004782..215085488	ENSG00000227769	havana	antisense	OTTHUMG00000154798
1	AC073043.1	1	-1.67681	1	1																2	complement(199867396..199911159)	ENSG00000232732	havana	processed_transcript	OTTHUMG00000154483
1	AEBP1	0.00213302	-10.5754	1	0.0277163	UniProtKB	Q8IUX7	AEBP1		0001501 // skeletal system development (PMID:8920928 [TAS]) /// 0007517 // muscle organ development (PMID:9624159 [TAS]) /// 0006518 // peptide metabolic process (GO_REF:0000033 [IBA] PANTHER:PTN000163972) /// 0016485 // protein processing (GO_REF:0000033 [IBA] PANTHER:PTN000163972) /// 0006351 // transcription, DNA-templated (GO_REF:0000037 [IEA] UniProtKB-KW:KW-0804) /// 0000122 // negative reg…	0005615 // extracellular space (PMID:20551380 [IDA]) /// 0005634 // nucleus (GO_REF:0000039 [IEA] UniProtKB-SubCell:SL-0191) /// 0005737 // cytoplasm (GO_REF:0000039 [IEA] UniProtKB-SubCell:SL-0086) /// 0031012 // extracellular matrix (PMID:20551380 [IDA]) /// 0070062 // extracellular exosome (PMID:19199708 [IDA])	0001227 // transcriptional repressor activity, RNA polymerase II transcription regulatory region sequence-specific binding (PMID:15654748 [IMP]) /// 0003700 // transcription factor activity, sequence-specific DNA binding (PMID:8920928 [TAS]) /// 0004180 // carboxypeptidase activity (PMID:8920928 [TAS]) /// 0004181 // metallocarboxypeptidase activity (GO_REF:0000033 [IBA] PANTHER:PTN000163972) ///…	Adipocyte enhancer-binding protein 1	AEBP1_HUMAN|AEBP1|ACLP	protein	taxon:9606	20140321	NTNU_SB	has_regulation_target(NCBI_Gene:2167)		7	44104361..44114562	ENSG00000106624	ensembl_havana	protein_coding	OTTHUMG00000023362
1	AC073052.1	1	1	1	1																2	complement(224499387..224500100)	ENSG00000228446	havana	processed_pseudogene	OTTHUMG00000153417
1	AC073055.2	1	1	1	1																7	145583197..145584817	ENSG00000231839	havana	processed_pseudogene	OTTHUMG00000152720
1	AC073063.10	1	1	1	1																7	complement(99442890..99443496)	ENSG00000228335	havana	processed_pseudogene	OTTHUMG00000154658
1	AC073065.3	1	1	1	1																2	227801840..227804705	ENSG00000229172	havana	processed_pseudogene	OTTHUMG00000153567
1	AC073069.2	1	1	1	1																2	176338637..176339077	ENSG00000237260	havana	processed_pseudogene	OTTHUMG00000154405
1	AC073071.1	1	1	1	1																7	complement(109521981..109597166)	ENSG00000234273	havana	lincRNA	OTTHUMG00000155014
1	AC073072.5	1	1	1	1																7	complement(22725395..22727620)	ENSG00000179428	havana	antisense	OTTHUMG00000152547
1	AC073072.7	1	1	1	1																7	complement(22773646..22773993)	ENSG00000234513	havana	processed_pseudogene	OTTHUMG00000152546
1	AC073091.2	1	1	1	1																2	complement(76258034..76258897)	ENSG00000228209	havana	processed_pseudogene	OTTHUMG00000152945
1	AC073094.4	1	1	1	1																7	1267353..1269267	ENSG00000233082	havana	lincRNA	OTTHUMG00000152023
1	AC073109.2	1	1	1	1																7	complement(11820317..11821294)	ENSG00000235920	havana	processed_pseudogene	OTTHUMG00000152345
1	AC073115.6	1	1	1	1																7	45969657..45980191	ENSG00000237471	havana	lincRNA	OTTHUMG00000155426
1	AC073115.7	1	1	1	1																7	45990905..46000898	ENSG00000229628	havana	lincRNA	OTTHUMG00000155428
1	AC073130.1	1	1.09144	1	1																7	complement(116275606..116286734)	ENSG00000237870	havana	processed_transcript	OTTHUMG00000066051
1	AC073130.3	0.505161	-6.8631	1	1																7	complement(116237929..116327896)	ENSG00000243243	havana	antisense	OTTHUMG00000066049
1	AC073133.1	1	1	1	1																7	complement(156437789..156445588)	ENSG00000233878	havana	lincRNA	OTTHUMG00000151444
1	AC073133.2	1	1	1	1																7	complement(156432523..156435833)	ENSG00000228569	havana	lincRNA	OTTHUMG00000151447
1	AC073143.1	1	1	1	1																2	complement(5313740..5314134)	ENSG00000228585	havana	processed_pseudogene	OTTHUMG00000151417
1	AC073150.6	1	1	1	1																7	complement(27491682..27492765)	ENSG00000235574	havana	processed_pseudogene	OTTHUMG00000152712
1	AC073218.1	1	1	1	1																2	34383788..34635340	ENSG00000226785	havana	lincRNA	OTTHUMG00000152141
1	AC073218.3	1	1	1	1																2	complement(34734975..34737118)	ENSG00000232153	havana	lincRNA	OTTHUMG00000152140
1	AC073254.1	1	1.02008	1	1																2	complement(232580948..232611971)	ENSG00000237126	havana	antisense	OTTHUMG00000153318
1	AC073257.1	1	1	1	1																2	complement(120553743..120558109)	ENSG00000232140	havana	lincRNA	OTTHUMG00000153753
1	AC073257.2	1	1	1	1																2	complement(120542909..120544326)	ENSG00000237614	havana	lincRNA	OTTHUMG00000155117
1	AC073264.10	1	1	1	1																7	complement(143532749..143533164)	ENSG00000229977	havana	processed_pseudogene	OTTHUMG00000155891
1	AC073264.6	1	1	1	1																7	143578907..143579072	ENSG00000230556	havana	processed_pseudogene	OTTHUMG00000153234
1	AC073283.4	0.628444	2.10347	1	1																2	complement(47192405..47345074)	ENSG00000234690	havana	lincRNA	OTTHUMG00000151698
1	AC073283.7	1	1.03091	1	1																2	47067822..47071204	ENSG00000225187	havana	antisense	OTTHUMG00000153134
1	AC073284.4	1	1	1	1																2	215274992..215277947	ENSG00000237571	havana	lincRNA	OTTHUMG00000154818
1	AC073310.4	1	1	1	1																7	145009961..145010993	ENSG00000214035	havana	processed_pseudogene	OTTHUMG00000152722
1	AC073316.1	1	1	1	1																7	complement(3264032..3302452)	ENSG00000236708	havana	antisense	OTTHUMG00000151736
1	AC073316.2	1	1	1	1																7	complement(3196626..3198256)	ENSG00000231892	havana	lincRNA	OTTHUMG00000151735
1	AC073321.4	1	1	1	1																2	216604771..216611202	ENSG00000225794	havana	lincRNA	OTTHUMG00000155344
1	AC073325.1	1	1	1	1																7	45460712..45542182	ENSG00000225537	havana	lincRNA	OTTHUMG00000155418
1	AC073325.2	1	1	1	1																7	complement(45534523..45534681)	ENSG00000226999	havana	processed_pseudogene	OTTHUMG00000155421
1	AC073326.3	1	1.49077	1	1																7	complement(110724159..110725825)	ENSG00000228540	havana	sense_intronic	OTTHUMG00000155459
1	AC073333.8	0.254257	-9.86241	1	1																7	complement(16695871..16719898)	ENSG00000235837	havana	antisense	OTTHUMG00000152479
1	AC073342.12	1	1	1	1																7	complement(143255264..143287380)	ENSG00000231840	havana	antisense	OTTHUMG00000152673
1	AC073343.13	0.255184	8.31267	1	1																7	6663974..6708901	ENSG00000228010	havana	antisense	OTTHUMG00000152372
1	AC073387.2	1	1	1	1																7	109660094..109660802	ENSG00000230192	havana	processed_pseudogene	OTTHUMG00000155013
1	AC073409.1	1	1	1	1																2	complement(123443266..123444445)	ENSG00000226708	havana	lincRNA	OTTHUMG00000153426
1	AC073410.1	1	1	1	1																2	202520401..202520989	ENSG00000236047	havana	processed_pseudogene	OTTHUMG00000154607
1	AC073415.2	1	1	1	1																2	108878308..108878460	ENSG00000227470	havana	processed_pseudogene	OTTHUMG00000153436
1	AC073464.11	1	1	1	1																2	complement(94795808..94806452)	ENSG00000204717	havana	unprocessed_pseudogene	OTTHUMG00000155131
1	AC073464.4	1	1	1	1																2	complement(94734655..94735844)	ENSG00000227265	havana	processed_pseudogene	OTTHUMG00000155134
1	AC073464.6	1	1	1	1																2	94750582..94751293	ENSG00000234837	havana	processed_pseudogene	OTTHUMG00000155132
1	AC073464.7	1	1	1	1																2	complement(94760774..94761116)	ENSG00000232502	havana	processed_pseudogene	OTTHUMG00000155139
1	AC073465.1	1	1	1	1																2	complement(173431349..173431812)	ENSG00000213148	havana	processed_pseudogene	OTTHUMG00000154105
1	AC073465.2	1	1	1	1																2	complement(173477996..173478400)	ENSG00000236832	havana	processed_pseudogene	OTTHUMG00000154107
1	AC073465.3	1	1	1	1																2	complement(173485865..173486362)	ENSG00000226131	havana	processed_pseudogene	OTTHUMG00000154128
1	AC073476.1	1	1	1	1																2	231768604..231768680	ENSG00000281072	ensembl	pseudogene
1	AC073551.1	1	1	1	1																2	complement(156033247..156034080)	ENSG00000235548	havana	processed_pseudogene	OTTHUMG00000153835
1	AC073610.5	1	1	1	1																12	complement(48921963..48939663)	ENSG00000255863	havana	protein_coding	OTTHUMG00000133766
1	AC073621.2	1	1	1	1																17	17422681..17423704	ENSG00000227158	havana	processed_pseudogene	OTTHUMG00000059295
1	AC073626.2	1	1	1	1																7	complement(114414244..114419875)	ENSG00000224595	havana	antisense	OTTHUMG00000133704
1	AC073635.5	1	-1.1504	1	1																7	complement(77246340..77258123)	ENSG00000250990	havana	antisense	OTTHUMG00000155740
1	AC073636.1	1	1	1	1																2	complement(176845993..176849428)	ENSG00000227098	havana	lincRNA	OTTHUMG00000154100
1	AC073641.2	1	1	1	1																2	complement(223965701..223967706)	ENSG00000228802	havana	antisense	OTTHUMG00000153359
1	AC073834.3	1	1	1	1																2	177603089..177618572	ENSG00000237655	havana	antisense	OTTHUMG00000154167
1	AC073842.19	1	1	1	1																7	100130964..100140439	ENSG00000235077	havana	antisense	OTTHUMG00000154845
1	AC073850.6	1	1	1	1																7	complement(80662331..80662585)	ENSG00000229436	havana	processed_pseudogene	OTTHUMG00000156433
1	AC073869.2	1	1	1	1																2	complement(131352214..131353239)	ENSG00000224425	havana	processed_pseudogene	OTTHUMG00000153558
1	AC073900.4	1	1	1	1																7	complement(97200708..97201483)	ENSG00000224475	havana	processed_pseudogene	OTTHUMG00000154124
1	AC073934.6	1	1	1	1																7	complement(127644685..127652012)	ENSG00000240790	havana	antisense	OTTHUMG00000157565
1	AC073957.15	1	3.44096	1	1																7	1029025..1043891	ENSG00000225146	havana	antisense	OTTHUMG00000151482
1	AC073987.1	1	1	1	1																2	complement(103109759..103176260)	ENSG00000229209	havana	lincRNA	OTTHUMG00000153111
1	AC073987.2	1	1	1	1																2	103275904..103276138	ENSG00000227623	havana	processed_pseudogene	OTTHUMG00000153112
1	AC074011.2	1	1	1	1																2	complement(28633282..28664540)	ENSG00000230730	havana	antisense	OTTHUMG00000152013
1	AC074019.1	1	1	1	1																2	complement(228683537..228684580)	ENSG00000228226	havana	lincRNA	OTTHUMG00000153588
1	AC074019.2	1	1	1	1																2	complement(228352120..228353215)	ENSG00000203387	havana	processed_pseudogene	OTTHUMG00000153587
1	AC074117.10	0.550577	1.08198	1	1																2	27356246..27367622	ENSG00000234072	havana	antisense	OTTHUMG00000151914
1	AC074117.13	1	1	1	1																2	27455156..27455862	ENSG00000235267	havana	processed_pseudogene	OTTHUMG00000151938
1	AC074121.4	1	1	1	1																7	complement(98478551..98479225)	ENSG00000223402	havana	processed_pseudogene	OTTHUMG00000154370
1	AC074141.3	1	1	1	1																19	complement(51860242..51863236)	ENSG00000283236	havana	transcribed_unprocessed_pseudogene	OTTHUMG00000182380
1	AC074183.3	1	1	1	1																7	complement(84939335..84940256)	ENSG00000280325	havana	TEC	OTTHUMG00000154637
1	AC074183.4	1	1	1	1																7	complement(84939349..84940245)	ENSG00000232019	havana	lincRNA	OTTHUMG00000154628
1	AC074212.5	0.157172	2.98845	1	0.931569																19	45764785..45769806	ENSG00000259605	havana	processed_transcript	OTTHUMG00000172207
1	AC074212.6	0.00488473	5.44786	1	0.0560812																19	45767796..45772504	ENSG00000267395	havana	antisense	OTTHUMG00000182333
1	AC074286.1	0.410862	1.14315	1	1																2	complement(177283508..177392691)	ENSG00000213963	havana	sense_overlapping	OTTHUMG00000132531
1	AC074289.1	0.478222	1.28586	1	1																2	64143239..64252859	ENSG00000225889	havana	antisense	OTTHUMG00000152632
1	AC074290.1	1	1	1	1																2	complement(193730555..193730689)	ENSG00000224219	havana	processed_pseudogene	OTTHUMG00000154354
1	AC074338.5	1	1	1	1																7	complement(33128988..33129143)	ENSG00000228015	havana	processed_pseudogene	OTTHUMG00000153034
1	AC074363.1	1	1	1	1																2	167293171..167558333	ENSG00000228222	havana	lincRNA	OTTHUMG00000154028
1	AC074366.3	1	1	1	1																2	complement(38668202..38671421)	ENSG00000232518	havana	antisense	OTTHUMG00000153449
1	AC074367.1	1	1	1	1																2	complement(63232453..63233577)	ENSG00000233716	havana	processed_pseudogene	OTTHUMG00000152607
1	AC074375.1	1	1	1	1																2	complement(42680088..42680279)	ENSG00000226523	havana	processed_pseudogene	OTTHUMG00000152328
1	AC074389.5	1	1	1	1																7	1620654..1621405	ENSG00000231476	havana	lincRNA	OTTHUMG00000151498
1	AC074389.6	1	1	1	1																7	complement(1692810..1694325)	ENSG00000205971	ensembl_havana	lincRNA	OTTHUMG00000151500
1	AC074389.7	1	1	1	1																7	complement(1691906..1692450)	ENSG00000234977	havana	lincRNA	OTTHUMG00000151492
1	AC074391.1	0.380302	2.72398	1	1																2	65436711..66084639	ENSG00000204929	havana	processed_transcript	OTTHUMG00000152768
1	AC078842.3	1	1	1	1																7	complement(137344930..137354483)	ENSG00000228031	havana	lincRNA	OTTHUMG00000155708
1	AC078842.4	1	1	1	1																7	137318592..137326953	ENSG00000231114	havana	lincRNA	OTTHUMG00000155710
1	AC078851.1	1	1	1	1																2	complement(139824896..139825877)	ENSG00000223554	havana	lincRNA	OTTHUMG00000153650
1	AC078852.1	0.503797	-6.88315	1	1																4	1356581..1358075	ENSG00000254094	havana	sense_intronic	OTTHUMG00000163525
1	AC078852.2	0.12817	-12.7745	1	0.803412																4	1358479..1359461	ENSG00000253399	havana	sense_intronic	OTTHUMG00000163526
1	AC078882.1	1	1	1	1																2	complement(142131178..142137830)	ENSG00000244125	havana	sense_overlapping	OTTHUMG00000153687
1	AC078883.3	0.235413	2.33142	1	1																2	complement(172464262..172466022)	ENSG00000232788	havana	antisense	OTTHUMG00000154089
1	AC078883.4	1	1	1	1																2	complement(172427774..172428603)	ENSG00000226963	havana	antisense	OTTHUMG00000154231
1	AC078899.1	1	3.44096	1	1																19	20257720..20259418	ENSG00000213985	havana	processed_pseudogene	OTTHUMG00000163623
1	AC078899.3	1	1	1	1																19	20295089..20303794	ENSG00000269274	havana	unprocessed_pseudogene	OTTHUMG00000182655
1	AC078899.4	1	1	1	1																19	20249052..20250295	ENSG00000268620	havana	unprocessed_pseudogene	OTTHUMG00000182653
1	AC078942.1	1	1	1	1																7	158537495..158539879	ENSG00000225365	havana	antisense	OTTHUMG00000152641
1	AC078974.2	1	1	1	1																2	complement(85068809..85069031)	ENSG00000235463	havana	processed_pseudogene	OTTHUMG00000154059
1	AC079112.1	1	1	1	1																2	complement(68023694..68024766)	ENSG00000235968	havana	processed_pseudogene	OTTHUMG00000152560
1	AC079117.1	1	1	1	1																2	76985965..77009791	ENSG00000234653	havana	antisense	OTTHUMG00000152840
1	AC079135.1	1	-2.00583	1	1																2	236167447..236294927	ENSG00000233611	havana	antisense	OTTHUMG00000153089
1	AC079145.4	1	-1.14889	1	1																2	19990217..20004210	ENSG00000227210	havana	antisense	OTTHUMG00000151790
1	AC079150.2	1	1	1	1																2	complement(153208086..153208163)	ENSG00000226338	havana	processed_pseudogene	OTTHUMG00000153826
1	AC079154.1	1	1	1	1																2	complement(124016858..124025173)	ENSG00000228400	havana	antisense	OTTHUMG00000153351
1	AC079163.1	1	1	1	1																2	complement(145600907..145603423)	ENSG00000226218	havana	lincRNA	OTTHUMG00000153710
1	AC079199.2	1	1	1	1																17	complement(39839369..39839524)	ENSG00000226117	havana	processed_pseudogene	OTTHUMG00000132688
1	AC079248.1	1	1	1	1																2	complement(145826285..145827830)	ENSG00000234119	havana	processed_pseudogene	OTTHUMG00000153721
1	AC079250.1	1	1	1	1																2	complement(47690716..47691246)	ENSG00000230979	havana	processed_pseudogene	OTTHUMG00000151670
1	AC079305.10	1	1.22031	1	1																2	177264359..177265515	ENSG00000222043	havana	antisense	OTTHUMG00000154178
1	AC079305.11	1	1	1	1																2	complement(176990508..177164516)	ENSG00000236501	havana	lincRNA	OTTHUMG00000155365
1	AC079305.5	1	1	1	1																2	177177695..177178255	ENSG00000226273	havana	processed_pseudogene	OTTHUMG00000154098
1	AC079305.8	1	1	1	1																2	complement(177155622..177212662)	ENSG00000229337	havana	antisense	OTTHUMG00000154102
1	AC079325.5	1	1	1	1																17	complement(74549399..74552737)	ENSG00000236770	havana	unprocessed_pseudogene	OTTHUMG00000067610
1	AC079354.3	1	-3.95622	1	1																2	complement(202113626..202117058)	ENSG00000222035	havana	antisense	OTTHUMG00000154578
1	AC079354.5	0.828054	1.23025	1	1																2	complement(202178660..202179391)	ENSG00000231903	havana	antisense	OTTHUMG00000154582
1	AC079354.6	1	1	1	1																2	202231696..202231849	ENSG00000224463	havana	processed_pseudogene	OTTHUMG00000154597
1	AC079395.1	1	1	1	1																2	complement(97018343..97018604)	ENSG00000248134	havana	unprocessed_pseudogene	OTTHUMG00000155333
1	AC079448.1	1	1	1	1																7	7293508..7293880	ENSG00000236712	havana	processed_pseudogene	OTTHUMG00000152425
1	AC079466.1	1	1	1	1																19	28606688..28615229	ENSG00000266976	havana	lincRNA	OTTHUMG00000180814
1	AC079584.2	1	1	1	1																2	143799467..143819599	ENSG00000236356	havana	lincRNA	OTTHUMG00000153725
1	AC079584.3	1	1	1	1																2	143601517..143608759	ENSG00000283994	havana	sense_intronic	OTTHUMG00000131845
1	AC079610.1	1	1	1	1																2	complement(212581357..213021545)	ENSG00000273118	havana	sense_overlapping	OTTHUMG00000154820
1	AC079610.2	1	1.4845	1	1																2	complement(213276552..213284205)	ENSG00000196096	ensembl_havana	lincRNA	OTTHUMG00000154847
1	AC079612.1	1	1	1	1																2	239578301..239586094	ENSG00000196758	havana	lincRNA	OTTHUMG00000133345
1	AC079612.2	1	1	1	1																2	239625698..239630839	ENSG00000227459	havana	lincRNA	OTTHUMG00000152416
1	AC079613.1	1	1	1	1																2	complement(188598791..188839445)	ENSG00000223523	havana	sense_overlapping	OTTHUMG00000154523
1	AC079630.2	1	1	1	1																12	40156239..40167707	ENSG00000223914	havana	lincRNA	OTTHUMG00000059745
1	AC079630.4	1	1	1	1																12	complement(40186009..40224915)	ENSG00000225342	havana	antisense	OTTHUMG00000133699
1	AC079741.2	1	1	1	1																7	complement(112446164..112446375)	ENSG00000180019	havana	processed_pseudogene	OTTHUMG00000155191
1	AC079742.4	1	1	1	1																7	complement(6578565..6588974)	ENSG00000232581	havana	antisense	OTTHUMG00000151848
1	AC079776.1	1	1	1	1																2	complement(129869193..129877553)	ENSG00000229536	havana	lincRNA	OTTHUMG00000153489
1	AC079776.4	1	1	1	1																2	complement(129939848..129940217)	ENSG00000234559	havana	processed_pseudogene	OTTHUMG00000153488
1	AC079776.6	1	1	1	1																2	complement(129992602..129993105)	ENSG00000250207	havana	unprocessed_pseudogene	OTTHUMG00000153522
1	AC079779.4	1	1	1	1																2	286419..301515	ENSG00000228643	havana	processed_transcript	OTTHUMG00000151364
1	AC079779.5	1	1	1	1																2	complement(305111..314367)	ENSG00000235779	havana	lincRNA	OTTHUMG00000151363
1	AC079779.7	1	1	1	1																2	197569..202605	ENSG00000227061	havana	antisense	OTTHUMG00000151377
1	AC079780.3	1	1	1	1																7	23480753..23480959	ENSG00000236654	havana	processed_pseudogene	OTTHUMG00000152682
1	AC079781.5	1	1	1	1																7	97870167..97870289	ENSG00000226744	havana	processed_pseudogene	OTTHUMG00000154123
1	AC079781.7	1	1	1	1																7	97908256..97908424	ENSG00000232032	havana	processed_pseudogene	OTTHUMG00000154163
1	AC079781.8	1	1	1	1																7	complement(97938439..97938794)	ENSG00000232097	havana	processed_pseudogene	OTTHUMG00000154187
1	AC079790.2	1	1	1	1																2	152098328..152109202	ENSG00000225214	havana	antisense	OTTHUMG00000155109
1	AC079799.2	1	1	1	1																7	83355154..83362266	ENSG00000235503	havana	antisense	OTTHUMG00000154683
1	AC079807.1	1	1	1	1																2	complement(47939738..47940218)	ENSG00000226473	havana	processed_pseudogene	OTTHUMG00000151738
1	AC079807.2	0.550632	-1.41251	1	1																2	47905678..47907810	ENSG00000233230	havana	antisense	OTTHUMG00000151834
1	AC079807.4	1	-1.99895	1	1																2	complement(47941696..48240983)	ENSG00000230773	havana	lincRNA	OTTHUMG00000151756
1	AC079809.2	1	1	1	1																7	complement(153144313..153144588)	ENSG00000224104	havana	processed_pseudogene	OTTHUMG00000151465
1	AC079834.1	1	1	1	1																2	221592441..221592861	ENSG00000230406	havana	processed_pseudogene	OTTHUMG00000153852
1	AC079896.1	1	1	1	1																2	complement(81983272..82005700)	ENSG00000231781	havana	lincRNA	OTTHUMG00000152955
1	AC079922.2	1	1	1	1																2	complement(112621809..112622167)	ENSG00000231747	havana	processed_pseudogene	OTTHUMG00000153301
1	AC079922.3	1	-1.00749	1	1																2	complement(112641832..112645690)	ENSG00000237753	havana	lincRNA	OTTHUMG00000153299
1	AC079987.2	1	1	1	1																7	83424880..83425002	ENSG00000230617	havana	processed_pseudogene	OTTHUMG00000154685
1	AC079988.3	1	1	1	1																2	121178327..121182580	ENSG00000236145	havana	lincRNA	OTTHUMG00000153330
1	AC080002.1	1	1	1	1																2	complement(225992981..225993197)	ENSG00000230621	havana	processed_pseudogene	OTTHUMG00000153470
1	AC080125.1	1	1	1	1																2	complement(185547135..185547818)	ENSG00000225406	havana	processed_pseudogene	OTTHUMG00000153809
1	AC083760.1	1	1	1	1																18	44039471..44040140	ENSG00000267716	havana	processed_pseudogene	OTTHUMG00000178345
1	AC083822.2	1	1	1	1																3	196423322..196423522	ENSG00000226345	havana	processed_pseudogene	OTTHUMG00000155668
1	AC083843.1	1	1	1	1																8	complement(134792020..134798272)	ENSG00000259820	havana	lincRNA	OTTHUMG00000164324
1	AC083843.2	1	-2.00659	1	1																8	134832747..134834482	ENSG00000254028	havana	lincRNA	OTTHUMG00000164325
1	AC083843.4	1	1	1	1																8	complement(134783694..134785879)	ENSG00000279518	havana	TEC	OTTHUMG00000172341
1	AC083855.5	1	1	1	1																3	complement(11290406..11290663)	ENSG00000226621	havana	processed_pseudogene	OTTHUMG00000155251
1	AC083862.6	1	1	1	1																7	135128444..135129685	ENSG00000223500	havana	processed_pseudogene	OTTHUMG00000155416
1	AC083863.5	1	1	1	1																7	32951426..32951656	ENSG00000224573	havana	processed_pseudogene	OTTHUMG00000152985
1	AC083864.3	1	1	1	1																7	36029611..36055431	ENSG00000232930	havana	lincRNA	OTTHUMG00000155064
1	AC083864.4	1	1	1	1																7	36079084..36085736	ENSG00000205745	ensembl_havana	lincRNA	OTTHUMG00000155057
1	AC083867.4	1	1	1	1																7	138163440..138164637	ENSG00000225559	havana	lincRNA	OTTHUMG00000155789
1	AC083873.4	1	1	1	1																7	complement(133169416..133170514)	ENSG00000237821	havana	processed_pseudogene	OTTHUMG00000155200
1	AC083875.2	1	1	1	1																7	complement(133315009..133315413)	ENSG00000235429	havana	processed_pseudogene	OTTHUMG00000155232
1	AC083884.8	1	1.20435	1	1																7	complement(74688939..74729001)	ENSG00000232729	havana	processed_transcript	OTTHUMG00000156239
1	AC083899.1	1	1	1	1																2	complement(87221113..87222488)	ENSG00000233671	havana	processed_pseudogene	OTTHUMG00000153249
1	AC083899.3	0.0606089	1.46868	1	0.448697																2	87125390..87196647	ENSG00000204745	havana	unprocessed_pseudogene	OTTHUMG00000153253
1	AC083900.1	1	1	1	1																2	complement(207868582..207869915)	ENSG00000225111	havana	sense_intronic	OTTHUMG00000154794
1	AC083939.1	1	1	1	1																2	35471716..35471841	ENSG00000229013	havana	processed_pseudogene	OTTHUMG00000152540
1	AC083949.1	1	1	1	1																2	complement(42143238..42170301)	ENSG00000224875	havana	antisense	OTTHUMG00000152629
1	AC084082.3	1	3.44096	1	1																8	66112667..66115207	ENSG00000253190	havana	lincRNA	OTTHUMG00000164472
1	AC084117.3	1	-3.94814	1	1																11	18405609..18406731	ENSG00000256006	havana	sense_intronic	OTTHUMG00000133752
1	AC084121.14	1	1	1	1																8	complement(7696830..7697093)	ENSG00000254889	havana	processed_pseudogene	OTTHUMG00000165388
1	AC084121.17	1	1	1	1																8	complement(7793716..7795870)	ENSG00000254776	havana	unprocessed_pseudogene	OTTHUMG00000165399
1	AC084149.1	1	1	1	1																2	77672215..77673792	ENSG00000230968	havana	lincRNA	OTTHUMG00000152841
1	AC084149.2	1	1	1	1																2	complement(77652413..77654668)	ENSG00000227088	havana	lincRNA	OTTHUMG00000152843
1	AC084193.1	1	1	1	1																2	complement(80699388..80870190)	ENSG00000230975	havana	lincRNA	OTTHUMG00000152890
1	AC084219.2	0.0959783	-1.28892	1	0.64407																19	44025354..44087318	ENSG00000267022	havana	protein_coding	OTTHUMG00000182310
1	AC084219.4	0.547132	-1.29261	1	1																19	complement(44105463..44113145)	ENSG00000186019	havana	antisense	OTTHUMG00000182335
1	AC084290.2	1	1	1	1																12	40286289..40286662	ENSG00000229899	havana	processed_pseudogene	OTTHUMG00000059907
1	AC084809.2	1	-1.00743	1	1																17	32876759..32878637	ENSG00000226377	havana	antisense	OTTHUMG00000132777
1	AC084809.3	1	1.49027	1	1																17	32905662..32906584	ENSG00000236377	havana	lincRNA	OTTHUMG00000132776
1	AC087163.2	1	1.03129	1	1																17	18010643..18011822	ENSG00000232344	havana	processed_pseudogene	OTTHUMG00000059356
1	AC087163.3	1	1	1	1																17	complement(17981192..17981572)	ENSG00000230273	havana	processed_pseudogene	OTTHUMG00000059357
1	AC087294.2	0.638033	-1.34513	1	1																17	21214331..21230035	ENSG00000235530	havana	antisense	OTTHUMG00000130765
1	AC087430.1	1	1	1	1																3	1008135..1012934	ENSG00000235158	havana	lincRNA	OTTHUMG00000154883
1	AC087491.2	1	3.44095	1	1																17	39619613..39622513	ENSG00000214546	havana	lincRNA	OTTHUMG00000132690
1	AC087499.4	1	1	1	1																17	20595531..20595708	ENSG00000232889	havana	processed_pseudogene	OTTHUMG00000059560
1	AC087499.5	1	1	1	1																17	20612667..20614008	ENSG00000235546	havana	processed_pseudogene	OTTHUMG00000059561
1	AC087499.7	1	1	1	1																17	20647287..20681799	ENSG00000236504	havana	unprocessed_pseudogene	OTTHUMG00000059563
1	AC087499.8	1	1	1	1																17	complement(20710425..20710533)	ENSG00000264874	havana	processed_pseudogene	OTTHUMG00000059564
1	AC087499.9	1	1	1	1																17	complement(20609462..20609610)	ENSG00000226096	havana	processed_pseudogene	OTTHUMG00000059565
1	AC087501.1	1	1	1	1																17	9452197..9470014	ENSG00000225751	havana	antisense	OTTHUMG00000132850
1	AC087650.1	1	1	1	1																17	43476198..43476665	ENSG00000237888	havana	processed_pseudogene	OTTHUMG00000132639
1	AC090018.1	1	1	1	1																3	complement(195561215..195561580)	ENSG00000236425	havana	processed_pseudogene	OTTHUMG00000155884
1	AC090044.2	1	1	1	1																3	857124..858091	ENSG00000224239	havana	lincRNA	OTTHUMG00000154884
1	AC090283.3	1	1	1	1																17	complement(40687038..40689360)	ENSG00000224244	havana	unprocessed_pseudogene	OTTHUMG00000137366
1	AC090286.2	1	1	1	1																17	18908279..18908865	ENSG00000235672	havana	transcribed_processed_pseudogene	OTTHUMG00000059404
1	AC090286.4	1	1	1	1																17	complement(18951625..18954149)	ENSG00000196893	havana	antisense	OTTHUMG00000059413
1	AC090453.1	1	1	1	1																8	complement(36987977..36988412)	ENSG00000243503	havana	processed_pseudogene	OTTHUMG00000158604
1	AC090505.1	1	1	1	1																3	194827890..194832592	ENSG00000238031	havana	lincRNA	OTTHUMG00000156017
1	AC090505.5	1	1	1	1																3	194755589..194757422	ENSG00000234805	havana	processed_pseudogene	OTTHUMG00000156026
1	AC090587.4	1	-2.00695	1	1																11	3854612..3855399	ENSG00000229368	havana	sense_overlapping	OTTHUMG00000012284
1	AC090587.5	0.131183	3.96228	1	0.808929																11	complement(3854318..3855509)	ENSG00000228661	havana	antisense	OTTHUMG00000012285
1	AC090602.2	1	1	1	1																15	complement(24910874..24911125)	ENSG00000242088	havana	processed_pseudogene	OTTHUMG00000157867
1	AC090616.2	1	1.0111	1	1																17	complement(32141226..32143135)	ENSG00000214708	havana	antisense	OTTHUMG00000132778
1	AC090617.1	1	1	1	1																17	2213697..2214414	ENSG00000236838	havana	antisense	OTTHUMG00000132219
1	AC090625.1	1	1	1	1																11	35374265..35374474	ENSG00000215380	havana	processed_pseudogene	OTTHUMG00000133753
1	AC090696.2	1	1	1	1																15	27775621..27776798	ENSG00000232394	havana	antisense	OTTHUMG00000128937
1	AC090774.2	1	1	1	1																17	20956682..20958404	ENSG00000244456	havana	transcribed_unprocessed_pseudogene	OTTHUMG00000130761
1	AC090804.1	1	1	1	1																11	complement(3892398..3892887)	ENSG00000230593	havana	processed_pseudogene	OTTHUMG00000012286
1	AC090952.5	1	1	1	1																3	complement(14648194..14649432)	ENSG00000235629	havana	antisense	OTTHUMG00000155547
1	AC090954.5	1	1	1	1																3	complement(15131848..15132208)	ENSG00000228874	havana	processed_pseudogene	OTTHUMG00000155574
1	AC090955.5	1	1	1	1																3	5099627..5099861	ENSG00000237566	havana	processed_pseudogene	OTTHUMG00000155241
1	AC090957.2	1	1	1	1																3	complement(14764952..14767440)	ENSG00000230172	havana	antisense	OTTHUMG00000155548
1	AC090958.5	1	1	1	1																3	complement(11909634..11910765)	ENSG00000251038	havana	unprocessed_pseudogene	OTTHUMG00000155294
1	AC090960.1	1	1	1	1																3	17333126..17333431	ENSG00000231780	havana	processed_pseudogene	OTTHUMG00000155543
1	AC091069.1	1	1	1	1																3	6208269..6208571	ENSG00000232958	havana	unprocessed_pseudogene	OTTHUMG00000154906
1	AC091132.1	1	1	1	1																17	45452844..45464065	ENSG00000236234	havana	antisense	OTTHUMG00000132554
1	AC091133.1	1	1	1	1																17	48931791..48937100	ENSG00000230532	havana	antisense	OTTHUMG00000132443
1	AC091153.4	1	1	1	1																17	4673830..4696831	ENSG00000235085	havana	antisense	OTTHUMG00000132939
1	AC091177.1	1	1	1	1																17	complement(30956280..30956961)	ENSG00000230113	havana	antisense	OTTHUMG00000132799
1	AC091199.1	1	3.43548	1	1																17	complement(37798894..37802788)	ENSG00000275173	havana	lincRNA	OTTHUMG00000188479
1	AC091492.2	1	1	1	1																3	12328003..12328274	ENSG00000225026	havana	processed_pseudogene	OTTHUMG00000155337
1	AC091493.2	1	1	1	1																3	complement(16687986..16697479)	ENSG00000229271	havana	lincRNA	OTTHUMG00000155461
1	AC091633.2	1	1	1	1																3	195554610..195555083	ENSG00000236844	havana	processed_pseudogene	OTTHUMG00000155886
1	AC091633.3	0.629777	2.10213	1	1																3	195544048..195550581	ENSG00000223711	havana	antisense	OTTHUMG00000155888
1	AC091654.7	1	1	1	1																7	complement(98454119..98454617)	ENSG00000213455	havana	processed_pseudogene	OTTHUMG00000154288
1	AC091705.1	1	1	1	1																7	complement(25547762..25551062)	ENSG00000227386	havana	lincRNA	OTTHUMG00000152593
1	AC091729.7	1	-3.933	1	1																7	1074450..1078036	ENSG00000224079	havana	antisense	OTTHUMG00000151481
1	AC091729.8	1	1	1	1																7	1080863..1082178	ENSG00000226291	havana	antisense	OTTHUMG00000151483
[truncated: 56,176 more rows]
