# Supplementary material for: Knockdown of UTX/KDM6A Enriches Precursor Cell Populations in Urothelial Cell Cultures and Cell Lines
Source: Cancers (Basel). 2020 Apr 21;12(4):1023. doi: 10.3390/cancers12041023 (PMC7226239; doi:10.3390/cancers12041023)
Supplement: Supplementary file 1 [file cancers-12-01023-s001.zip › sup. Table 4 - UCSC_TFBS.xlsx]

## Sheet: HBLAK KDM6A KD RNAseq
Category	Term	Count	%	PValue	Genes	List Total	Pop Hits	Pop Total	Fold Enrichment	Bonferroni	Benjamini	FDR
UCSC_TFBS	POU6F1	61	4.91935e+16	7.72638e+11	CDK19, NOG, HTATIP2, PTGS2, IL6ST, CPEB4, MITF, SORL1, FOXO1, CITED2, DAB2, UNC5B, WISP3, MAP3K8, HEY2, RHOB, MAP2K5, ARHGEF3, IRS2, SGK1, LYN, NODAL, ESR1, DAPK1, INHBA, ADM, IGF2R, SERPINB2, MDM2, NAIP, CAMK1D, SAV1, EGLN3, RAG1, RRM2B, SYCP2, ITGAM, SEMA5A, ITGAV, ALDH1A3, LHX4, INPP5D, GPNMB, NEFL, DNMT3A, CARD9, NACC2, GNRH1, FANK1, DOCK8, PARK2, FNIP1, RASSF6, CNTF, PRLR, FYN, RPS6KA2, BAX,…	123	7227	20726	1422270370482866	1.2719e+16	1.2719e+16	9440056486860304
UCSC_TFBS	P53	86	6935483870967742	9.86144e+11	CDK19, NOG, HTATIP2, TM7SF3, ZMAT3, CPEB4, SORL1, MITF, FOXO1, OSGIN1, RPS27L, ANKRD1, PMAIP1, DAB2, UNC5B, WISP3, CTGF, HMOX1, RHOB, ZPR1, NQO1, SCX, HCAR2, MAP2K5, ZFP36, ARHGEF3, SGK1, NOL3, LYN, SOCS3, NODAL, TNFRSF14, INHA, NLRP3, DDIT3, DAPK1, FAM134B, INHBA, TNFRSF10B, ADM, IGF2R, MDM2, PLA2G6, NAIP, GADD45A, CAMK1D, CSF2, ING4, SAV1, EGLN3, CCL5, SYCP2, SEMA5A, SQSTM1, RB1CC1, ALDH1A3, IT…	123	11523	20726	1.2576e+16	1.59406e+16	8316108503388742	1203418800010081
UCSC_TFBS	NFKB	68	5483870967741935	1.49145e+16	PTGS2, IL6ST, MITF, TNFSF15, FOXO1, OSGIN1, CITED2, DAB2, CTGF, HEY2, NQO1, SCX, MAP2K5, ZFP36, ARHGEF3, SGK1, IRS2, LYN, SOCS3, ESR1, TNFRSF14, INHA, NLRP3, DDIT3, DAPK1, FAM134B, NME5, INHBA, TNFRSF10B, BTG1, IGF2R, PLA2G6, MDM2, NAIP, GADD45A, CAMK1D, CSF2, ING4, RAG1, CCL5, ITGAM, SQSTM1, ALDH1A3, TGM2, LHX4, INPP5D, GPNMB, DNMT3A, BMP2, CARD9, NACC2, NTF4, PARK2, DOCK8, CAPN3, FNIP1, KDR, CD…	123	8539	20726	1.34188e+16	2.3102e+16	838393197544548	1814885764374785
UCSC_TFBS	SOX5	66	532258064516129	1.59955e+16	CDK19, NOG, PTGS2, CPEB4, ZMAT3, SORL1, MITF, TNFSF15, FOXO1, ANKRD1, CITED2, UNC5B, WISP3, CTGF, HEY2, RHOB, NQO1, MAP2K5, ZFP36, ARHGEF3, SGK1, LYN, ESR1, DAPK1, FAM134B, INHBA, ADM, IGF2R, SERPINB2, PLA2G6, NAIP, GADD45A, FBXO10, CAMK1D, SAV1, RAG1, EGLN3, SYCP2, SEMA5A, RB1CC1, ITGAV, ALDH1A3, TGM2, LHX4, BCL6, ZNF420, BMP2, NACC2, ACER2, MAP2K4, FANK1, PARK2, DOCK8, CAPN3, FNIP1, SOD2, RASSF…	123	8229	20726	1.35147e+16	2455342072303257	6801292727006991	1945243691251175
UCSC_TFBS	CDP	79	6370967741935484	1.85162e+16	CDK19, NOG, HTATIP2, PTGS2, IL6ST, CPEB4, ZMAT3, SORL1, MITF, FOXO1, ANKRD1, PMAIP1, CITED2, DAB2, CASP4, UNC5B, MAP3K8, HEY2, FAS, ZPR1, NQO1, MAP2K5, ZFP36, ARHGEF3, IRS2, SGK1, NOL3, LYN, ESR1, DAPK1, FAM134B, INHBA, BTG2, BTG1, IGF2R, IGBP1, MDM2, NAIP, CAMK1D, CSF2, ING4, SAV1, RAG1, EGLN3, SYCP2, ITGAM, SEMA5A, SQSTM1, RB1CC1, ALDH1A3, ITGAV, LHX4, BCL6, HRG, INPP5D, GPNMB, NEFL, DNMT3A, BM…	123	10467	20726	1.27179e+16	2783295019229072	6315489848090783	2248603817519368
UCSC_TFBS	MYCMAX	82	6612903225806451	1959899603236942	CDK19, NOG, SORL1, MITF, OSGIN1, PMAIP1, CDSN, CASP4, UNC5B, WISP3, HMOX1, HEY2, RHOB, ZPR1, NQO1, SCX, HCAR2, MAP2K5, ARHGEF3, SGK1, IRS2, NOL3, LYN, SOCS3, NODAL, INHA, NLRP3, DDIT3, DAPK1, PLAUR, FAM134B, NME5, INHBA, CTH, BTG2, IGF2R, GADD45G, PLA2G6, NAIP, CAMK1D, CSF2, ING4, RAG1, EGLN3, RRM2B, CCL5, SYCP2, ITGAM, SEMA5A, SQSTM1, ALDH1A3, ITGAV, TGM2, LHX4, BCL6, INPP5D, NEFL, DNMT3A, BMP2,…	123	11009	20726	1.25509e+16	2919784859351555	5.59223e+16	2378653979198486
UCSC_TFBS	PBX1	76	6129032258064516	223128090353308	CDK19, NOG, HTATIP2, TM7SF3, PTGS2, CPEB4, ZMAT3, SORL1, MITF, FOXO1, RPS27L, CITED2, DAB2, CASP4, WISP3, CTGF, MAP3K8, HEY2, RHOB, SCX, MAP2K5, ARHGEF3, SGK1, IRS2, NOL3, SOCS3, ESR1, DAPK1, FAM134B, INHBA, BTG2, ADM, BTG1, IGF2R, IGBP1, SERPINB2, GADD45A, FBXO10, CAMK1D, CSF2, ING4, RAG1, EGLN3, RRM2B, SYCP2, ITGAM, SEMA5A, RB1CC1, ALDH1A3, ITGAV, TGM2, LHX4, BCL6, HRG, INPP5D, GPNMB, NEFL, DNM…	123	10004	20726	1280118846770235	3250685912215505	5461540794103348	2.70389e+16
UCSC_TFBS	AP1	78	6.29032e+16	2.28537e+16	CDK19, NOG, HTATIP2, TM7SF3, IL6ST, CPEB4, SORL1, MITF, FOXO1, OSGIN1, DAB2, UNC5B, CTGF, HMOX1, MAP3K8, NQO1, MAP2K5, ZFP36, ARHGEF3, SGK1, IRS2, NOL3, ESR1, INHA, DDIT3, DAPK1, PLAUR, FAM134B, INHBA, ADM, BTG1, IGBP1, GADD45G, SERPINB2, MDM2, PLA2G6, NAIP, GADD45A, FBXO10, CAMK1D, CSF2, SAV1, RAG1, SEMA5A, SQSTM1, RB1CC1, ALDH1A3, ITGAV, LHX4, BCL6, INPP5D, GPNMB, DNMT3A, BMP2, CARD9, NACC2, GN…	123	10356	20726	1.26915e+16	3.31477e+16	4908977512667534	2768591844271473
UCSC_TFBS	FOXO1	58	4.67742e+16	2.34683e+16	CDK19, PTGS2, CPEB4, MITF, FOXO1, RPS27L, PMAIP1, CITED2, DAB2, UNC5B, NQO1, HCAR2, MAP2K5, ARHGEF3, IRS2, SGK1, LYN, SOCS3, ESR1, DAPK1, FAM134B, INHBA, CTH, ADM, BTG2, BTG1, IGF2R, IGBP1, NAIP, GADD45A, FBXO10, CAMK1D, ING4, SAV1, RAG1, EGLN3, SYCP2, SEMA5A, ITGAV, TGM2, BCL6, DNMT3A, BMP2, CARD9, NACC2, MAP2K4, FANK1, DOCK8, PARK2, ANXA4, FNIP1, CDKN1A, RASSF6, ATF3, FYN, DEPTOR, KLF4, TP53INP1	123	7043	20726	1.38765e+16	3.38686e+16	4.49078e+16	2.84206e+16
UCSC_TFBS	HFH3	57	4596774193548387	2.82811e+16	CDK19, NOG, TM7SF3, CPEB4, MITF, SORL1, TNFSF15, FOXO1, CITED2, UNC5B, CTGF, HEY2, RHOB, NQO1, HCAR2, MAP2K5, ARHGEF3, SGK1, IRS2, ESR1, DDIT3, FAM134B, INHBA, TNFRSF10B, BTG1, IGBP1, SERPINB2, GADD45A, CAMK1D, ING4, SAV1, RAG1, SEMA5A, RB1CC1, ITGAV, TGM2, LHX4, BCL6, NEFL, DNMT3A, NACC2, GNRH1, FANK1, DOCK8, PARK2, CAPN3, RASSF6, CNTF, ATF3, PRLR, FYN, RPS6KA2, CD274, DEPTOR, GDF15, AGR2, KLF4	123	6936	20726	1.38477e+16	3925296148878008	4862329987198433	3.41566e+16
UCSC_TFBS	NFKAPPAB	51	4112903225806452	2.99601e+16	CDK19, PTGS2, IL6ST, MITF, SORL1, TNFSF15, ANKRD1, UNC5B, CTGF, HMOX1, MAP3K8, SCX, HCAR2, ZFP36, SGK1, LYN, SOCS3, NODAL, ESR1, INHA, NLRP3, DDIT3, PLAUR, TNFRSF10B, ADM, BTG1, PLA2G6, CAMK1D, CSF2, EGLN3, RRM2B, ITGAM, SEMA5A, SQSTM1, ALDH1A3, LHX4, DNMT3A, BMP2, NACC2, CARD9, MAP2K4, DBH, FNIP1, KDR, CDKN1A, RASSF6, CNTF, PRLR, IRF5, FYN, KLF4	123	6011	20726	1.42966e+16	4.10269e+16	4687390566694161	3615031516460432
UCSC_TFBS	OCT	62	500	4.9056e+16	CDK19, NOG, TM7SF3, CPEB4, ZMAT3, MITF, SORL1, FOXO1, ANKRD1, CITED2, DAB2, UNC5B, MAP3K8, HEY2, RHOB, HCAR2, MAP2K5, ARHGEF3, SGK1, LYN, SOCS3, ESR1, DAPK1, FAM134B, INHBA, ADM, BTG2, IGF2R, GADD45G, MDM2, NAIP, GADD45A, CAMK1D, ING4, RAG1, RRM2B, CCL5, SYCP2, SEMA5A, RB1CC1, ITGAV, LHX4, BCL6, DNMT3A, BMP2, NACC2, GNRH1, MAP2K4, FANK1, DOCK8, PARK2, ANXA4, CAPN3, FNIP1, RASSF6, ATF3, PRLR, FYN,…	123	7903	20726	1.32193e+16	579163074770797	6958617865080641	58561194716793
UCSC_TFBS	CEBPA	42	3387096774193548	5624307068890505	CDK19, TM7SF3, ZMAT3, CPEB4, MITF, TNFSF15, RRM2B, PMAIP1, SYCP2, CITED2, SEMA5A, DAB2, WISP3, RB1CC1, BCL6, NQO1, HCAR2, MAP2K5, ZFP36, ARHGEF3, DNMT3A, SGK1, IRS2, SOCS3, MAP2K4, ESR1, FANK1, DOCK8, PARK2, FNIP1, DDIT3, FAM134B, NME5, INHBA, ATF3, BTG2, FYN, CD274, AGR2, FBXO10, TP53INP1, CAMK1D	123	4807	20726	1.47226e+16	6294149162791307	7351683239951545	6.68712e+16
UCSC_TFBS	STAT5A	74	5967741935483871	5782014000555171	CDK19, TM7SF3, PTGS2, IL6ST, CPEB4, SORL1, MITF, TNFSF15, FOXO1, CITED2, DAB2, CTGF, HMOX1, MAP3K8, ZPR1, SCX, HCAR2, MAP2K5, ZFP36, ARHGEF3, IRS2, NOL3, LYN, SOCS3, ESR1, DDIT3, FAM134B, INHBA, CTH, TNFRSF10B, BTG2, ADM, BTG1, IGF2R, GADD45G, SERPINB2, PLA2G6, MDM2, NAIP, GADD45A, FBXO10, CAMK1D, CSF2, ING4, SAV1, RAG1, RRM2B, CCL5, SYCP2, ITGAM, SEMA5A, ALDH1A3, TGM2, LHX4, BCL6, INPP5D, DNMT3A…	123	9959	20726	1.25206e+16	6396169704859505	703053978883339	686856665467408
UCSC_TFBS	STAT5B	47	3.79032e+16	5873698448237912	TM7SF3, PTGS2, CPEB4, SORL1, EGLN3, FOXO1, PMAIP1, CCL5, SEMA5A, DAB2, UNC5B, WISP3, CTGF, ITGAV, MAP3K8, HEY2, LHX4, BCL6, ZPR1, HCAR2, SCX, MAP2K5, ZFP36, ARHGEF3, IRS2, NACC2, GNRH1, SOCS3, ACER2, MAP2K4, ESR1, DOCK8, PARK2, FNIP1, FAM134B, CDKN1A, ATF3, PRLR, FYN, RPS6KA2, BAX, IGF2R, IGBP1, DEPTOR, GADD45A, KLF4, CAMK1D	123	5579	20726	1.41955e+16	6454191521352364	6678648808764598	6973901795448024
UCSC_TFBS	STAT	49	3.95161e+16	6788656872326648	CDK19, ING4, TM7SF3, IL6ST, SAV1, CPEB4, SORL1, MITF, RAG1, FOXO1, ANKRD1, SYCP2, SEMA5A, DAB2, SQSTM1, RB1CC1, LHX4, BCL6, GPNMB, ZFP36, ARHGEF3, SGK1, BMP2, NACC2, NTF4, LYN, SOCS3, ESR1, PARK2, DBH, ANXA4, DDIT3, FAM134B, CDKN1A, TNFRSF10B, SARM1, BTG2, ADM, PRLR, IRF5, BTG1, BAX, IGF2R, IGBP1, GADD45G, NAIP, GADD45A, KLF4, CAMK1D	123	5930	20726	1392360739796268	6984675420983473	7219143098782776	8019107753697641
UCSC_TFBS	OLF1	60	4838709677419355	8744263037900614	CDK19, NOG, CPEB4, MITF, SORL1, FOXO1, OSGIN1, RPS27L, ANKRD1, CITED2, DAB2, UNC5B, HMOX1, MAP3K8, RHOB, SCX, MAP2K5, ZFP36, ARHGEF3, LYN, SOCS3, ESR1, INHA, NLRP3, DDIT3, NME5, TNFRSF10B, ADM, BTG2, IGBP1, IGF2R, PLA2G6, GADD45A, FBXO10, CAMK1D, ING4, CSF2, SAV1, EGLN3, SYCP2, SEMA5A, ALDH1A3, TGM2, LHX4, BCL6, INPP5D, DNMT3A, BMP2, CARD9, NACC2, FANK1, DOCK8, PARK2, KDR, CDKN1A, SARM1, IRF5, FY…	123	7761	20726	1.3027e+16	7868498530883651	8691560664773146	1.0217e+16
UCSC_TFBS	TCF11	66	532258064516129	8965501240403694	CDK19, NOG, HTATIP2, TM7SF3, CPEB4, SORL1, MITF, FOXO1, OSGIN1, RPS27L, DAB2, CASP4, UNC5B, MAP3K8, RHOB, ZPR1, HCAR2, MAP2K5, ZFP36, ARHGEF3, SGK1, IRS2, LYN, NODAL, ESR1, DDIT3, DAPK1, FAM134B, INHBA, CTH, TNFRSF10B, BTG2, IGF2R, PLA2G6, NAIP, FBXO10, CAMK1D, ING4, RAG1, RRM2B, CCL5, ITGAM, SEMA5A, SQSTM1, ITGAV, TGM2, INPP5D, DNMT3A, BMP2, CARD9, NTF4, ACER2, PARK2, DOCK8, DBH, CAPN3, FNIP1, C…	123	8757	20726	1.26999e+16	7950612738632521	8429224814872804	1.04626e+16
UCSC_TFBS	IRF2	55	4.43548e+16	1135961711728747	HTATIP2, IL6ST, CPEB4, MITF, TNFSF15, FOXO1, DAB2, UNC5B, MAP3K8, HEY2, SCX, HCAR2, MAP2K5, ZFP36, ARHGEF3, SGK1, LYN, ESR1, DDIT3, DAPK1, NME5, INHBA, CTH, ADM, BTG2, BTG1, IGF2R, NAIP, GADD45A, CAMK1D, ING4, SAV1, EGLN3, CCL5, SEMA5A, ITGAV, ALDH1A3, TGM2, LHX4, BCL6, INPP5D, NEFL, DNMT3A, DOCK8, PARK2, ANXA4, CAPN3, FNIP1, SOD2, RASSF6, ATF3, FYN, BBC3, CD274, AGR2	123	7039	20726	1.31663e+16	8661097638837909	1.00421e+16	1.30811e+16
UCSC_TFBS	NFKAPPAB65	33	2661290322580645	1.14798e+16	CDK19, ING4, NOG, CPEB4, MITF, TNFSF15, FOXO1, ANKRD1, CCL5, SEMA5A, ITGAV, LHX4, HRG, ARHGEF3, DNMT3A, SGK1, FANK1, TNFRSF14, DOCK8, INHA, NLRP3, FNIP1, DAPK1, INHBA, ATF3, IRF5, BTG2, ADM, FYN, RPS6KA2, IGF2R, CD274, CAMK1D	123	3661	20726	1518883951472675	8689449491689013	9661538899299194	1.32107e+16
UCSC_TFBS	FREAC3	56	4516129032258064	1.21398e+16	CDK19, NOG, TM7SF3, CPEB4, ZMAT3, MITF, SORL1, TNFSF15, FOXO1, RPS27L, ANKRD1, CITED2, DAB2, UNC5B, NQO1, MAP2K5, ARHGEF3, IRS2, SGK1, SOCS3, ESR1, FAM134B, NME5, INHBA, BTG2, BTG1, IGBP1, IGF2R, SERPINB2, PLA2G6, CAMK1D, RRM2B, SYCP2, SEMA5A, RB1CC1, LHX4, BCL6, BMP2, NACC2, GNRH1, FANK1, DOCK8, PARK2, DBH, CAPN3, FNIP1, RASSF6, CNTF, ATF3, PRLR, FYN, RPS6KA2, DEPTOR, AGR2, KLF4, TP53INP1	123	7222	20726	1.30659e+16	8834792555267749	973008948521481	1391908994854859
UCSC_TFBS	NKX22	58	4.67742e+16	1.38572e+16	CDK19, NOG, CPEB4, ZMAT3, MITF, SORL1, FOXO1, RPS27L, CITED2, DAB2, CASP4, MAP3K8, HEY2, RHOB, NQO1, SCX, MAP2K5, ARHGEF3, SGK1, ESR1, NLRP3, DAPK1, FAM134B, NME5, INHBA, ADM, BTG1, IGF2R, IGBP1, GADD45G, PLA2G6, NAIP, GADD45A, CAMK1D, ING4, CSF2, RAG1, SYCP2, ITGAM, SEMA5A, SQSTM1, ALDH1A3, BCL6, DNMT3A, BMP2, GNRH1, ACER2, FANK1, PARK2, ANXA4, FNIP1, SARM1, RASSF6, ATF3, PRLR, FYN, RPS6KA2, DEP…	123	7591	20726	1287476718793008	9142158044618072	1.05627e+16	1.57376e+16
UCSC_TFBS	RSRFC4	61	4.91935e+16	1.3968e+16	CDK19, NOG, HTATIP2, IL6ST, CPEB4, MITF, SORL1, FOXO1, PMAIP1, CITED2, DAB2, UNC5B, CTGF, MAP3K8, RHOB, MAP2K5, ZFP36, ARHGEF3, SGK1, IRS2, NODAL, ESR1, INHA, DAPK1, FAM134B, INHBA, BTG1, IGBP1, GADD45A, CAMK1D, EGLN3, SYCP2, SEMA5A, RB1CC1, ALDH1A3, TGM2, BCL6, INPP5D, NEFL, DNMT3A, BMP2, NACC2, NTF4, GNRH1, FANK1, DOCK8, PARK2, DBH, CAPN3, ANXA4, FNIP1, CDKN1A, CNTF, ATF3, PRLR, FYN, RPS6KA2, C…	123	8084	20726	1.27149e+16	9158962911982618	1.02049e+16	1585372315846475
UCSC_TFBS	NF1	50	4032258064516129	1.49015e+16	CDK19, NOG, TM7SF3, MITF, SORL1, TNFSF15, FOXO1, OSGIN1, CITED2, DAB2, UNC5B, CTGF, NQO1, SCX, MAP2K5, ZFP36, ARHGEF3, IRS2, SGK1, NOL3, ESR1, DDIT3, DAPK1, ADM, GADD45G, PLA2G6, NAIP, FBXO10, CAMK1D, CSF2, EGLN3, RAG1, SEMA5A, ALDH1A3, TGM2, LHX4, BCL6, INPP5D, BMP2, CARD9, NTF4, FANK1, PARK2, CDKN1A, SARM1, PRLR, BAX, DEPTOR, GDF15, AGR2	123	6332	20726	1.33058e+16	9288093887687324	1.04255e+16	1.6826e+16
UCSC_TFBS	FAC1	61	4.91935e+16	1.5892e+16	CDK19, NOG, IL6ST, CPEB4, MITF, SORL1, TNFSF15, FOXO1, OSGIN1, CITED2, DAB2, WISP3, CTGF, HMOX1, HEY2, NQO1, SCX, MAP2K5, ZFP36, ARHGEF3, IRS2, SGK1, SOCS3, ESR1, INHA, DAPK1, INHBA, CTH, TNFRSF10B, ADM, BTG1, IGF2R, SERPINB2, NAIP, GADD45A, CAMK1D, ING4, CSF2, SAV1, RRM2B, SYCP2, SEMA5A, RB1CC1, ALDH1A3, LHX4, BCL6, HRG, INPP5D, DNMT3A, BMP2, NTF4, GNRH1, FANK1, DOCK8, PARK2, DBH, CAPN3, CNTF, F…	123	8130	20726	1.2643e+16	9403613654419384	106651098605696	178464872171056
UCSC_TFBS	HMX1	59	4758064516129033	1.60632e+16	CDK19, NOG, CPEB4, MITF, SORL1, PMAIP1, UNC5B, HMOX1, MAP3K8, HEY2, SCX, MAP2K5, ZFP36, ARHGEF3, IRS2, SGK1, NOL3, NODAL, ESR1, TNFRSF14, INHA, DDIT3, DAPK1, FAM134B, INHBA, ADM, IGF2R, PLA2G6, MDM2, NAIP, ING4, SAV1, RAG1, CCL5, ITGAM, ITGAV, TGM2, LHX4, BCL6, HRG, INPP5D, GPNMB, NEFL, DNMT3A, BMP2, NACC2, ACER2, DOCK8, PARK2, DBH, CAPN3, FNIP1, SARM1, CNTF, ATF3, FYN, CD274, AGR2, KLF4	123	7806	20726	1273602336330819	9421600528781108	1038238531817709	1.80217e+16
UCSC_TFBS	ISRE	57	4596774193548387	1.72227e+16	CDK19, NOG, IL6ST, CPEB4, MITF, SORL1, TNFSF15, FOXO1, PMAIP1, UNC5B, HEY2, SCX, HCAR2, MAP2K5, ZFP36, ARHGEF3, IRS2, SGK1, LYN, SOCS3, ESR1, INHA, DDIT3, DAPK1, INHBA, BTG1, IGF2R, MDM2, NAIP, FBXO10, CAMK1D, EGLN3, CCL5, SYCP2, ITGAM, SEMA5A, ITGAV, ALDH1A3, LHX4, BCL6, HRG, INPP5D, NEFL, ACER2, PARK2, DOCK8, FNIP1, SOD2, CNTF, ATF3, PRLR, IRF5, FYN, RPS6KA2, CD274, DEPTOR, TP53INP1	123	7505	20726	1.27978e+16	9529993395839252	1.07067e+16	1919929929346853
UCSC_TFBS	FREAC4	59	4758064516129033	1765560279596518	NOG, IL6ST, CPEB4, MITF, SORL1, FOXO1, CITED2, DAB2, CASP4, UNC5B, CTGF, HEY2, RHOB, NQO1, HCAR2, MAP2K5, ARHGEF3, SGK1, NOL3, ESR1, INHBA, CTH, ADM, BTG1, NAIP, ING4, CSF2, RAG1, EGLN3, RRM2B, SEMA5A, SQSTM1, ITGAV, ALDH1A3, TGM2, LHX4, BCL6, DNMT3A, CARD9, NACC2, GNRH1, ACER2, MAP2K4, FANK1, DOCK8, PARK2, DBH, ANXA4, CAPN3, SOD2, CDKN1A, SARM1, RASSF6, PRLR, FYN, RPS6KA2, DEPTOR, AGR2, KLF4	123	7840	20726	1.26808e+16	9565065398940004	1.05928e+16	1.9635e+16
UCSC_TFBS	IK3	57	4596774193548387	1892961586267731	NOG, IL6ST, CPEB4, MITF, SORL1, RPS27L, ANKRD1, DAB2, WISP3, HEY2, FAS, SCX, MAP2K5, ZFP36, ARHGEF3, SGK1, SOCS3, ESR1, INHA, DDIT3, FAM134B, NME5, INHBA, ADM, BTG2, IGF2R, GADD45G, SERPINB2, CAMK1D, ING4, CSF2, SAV1, RAG1, ITGAM, SEMA5A, RB1CC1, ITGAV, TGM2, BCL6, INPP5D, GPNMB, DNMT3A, CARD9, ACER2, DOCK8, PARK2, CAPN3, FNIP1, RASSF6, CNTF, ATF3, PRLR, FYN, RPS6KA2, BAX, CD274, KLF4	123	7539	20726	1.27401e+16	9653878028088512	109510932439979	2.09047e+16
UCSC_TFBS	TAL1BETAITF2	67	5403225806451613	2072670097387612	CDK19, NOG, TM7SF3, PTGS2, MITF, SORL1, CDSN, DAB2, CASP4, UNC5B, WISP3, CTGF, MAP3K8, RHOB, ZPR1, SCX, MAP2K5, ARHGEF3, IRS2, SGK1, NOL3, SOCS3, ESR1, TNFRSF14, NLRP3, DDIT3, DAPK1, FAM134B, INHBA, TNFRSF10B, BTG2, IGF2R, IGBP1, GADD45G, NAIP, GADD45A, FBXO10, CAMK1D, RAG1, SYCP2, SEMA5A, SQSTM1, ITGAV, ALDH1A3, TGM2, LHX4, INPP5D, GPNMB, DNMT3A, NACC2, NTF4, GNRH1, MAP2K4, PARK2, DOCK8, DBH, AN…	123	9226	20726	1.22369e+16	9749337876941686	1.15625e+16	2.26644e+16
UCSC_TFBS	IRF7	58	4.67742e+16	2.16243e+16	CDK19, HTATIP2, IL6ST, CPEB4, MITF, SORL1, TNFSF15, FOXO1, ANKRD1, UNC5B, WISP3, CTGF, MAP3K8, SCX, MAP2K5, ARHGEF3, LYN, ESR1, INHA, DDIT3, DAPK1, NME5, INHBA, ADM, BTG1, SERPINB2, MDM2, CAMK1D, SAV1, RAG1, RRM2B, CCL5, SYCP2, SEMA5A, SQSTM1, ITGAV, LHX4, BCL6, HRG, INPP5D, NEFL, DNMT3A, CARD9, NACC2, ACER2, DOCK8, PARK2, FNIP1, RASSF6, CNTF, ATF3, PRLR, IRF5, FYN, RPS6KA2, CD274, DEPTOR, TP53IN…	123	7751	20726	1.2609e+16	9786698837466912	1.16724e+16	2.35298e+16
UCSC_TFBS	HSF2	54	4354838709677419	2.20919e+16	CDK19, HTATIP2, IL6ST, CPEB4, MITF, SORL1, FOXO1, PMAIP1, UNC5B, HMOX1, ZPR1, SCX, MAP2K5, ZFP36, ARHGEF3, LYN, ESR1, NLRP3, DDIT3, FAM134B, TNFRSF10B, SERPINB2, MDM2, GADD45A, CAMK1D, ING4, RAG1, CCL5, SEMA5A, RB1CC1, ITGAV, TGM2, LHX4, BCL6, INPP5D, ZNF420, DNMT3A, BMP2, CARD9, NACC2, NTF4, DOCK8, PARK2, DBH, ANXA4, CAPN3, FNIP1, SARM1, CNTF, PRLR, RPS6KA2, FYN, KLF4, TP53INP1	123	7109	20726	1.27996e+16	9803911309943636	1156195327212558	2.39771e+16
UCSC_TFBS	TST1	56	4516129032258064	2.49847e+16	NOG, TM7SF3, CPEB4, MITF, SORL1, FOXO1, OSGIN1, CITED2, DAB2, UNC5B, CTGF, MAP3K8, NQO1, MAP2K5, ZFP36, ARHGEF3, SGK1, NOL3, ESR1, INHA, DDIT3, INHBA, TNFRSF10B, ADM, IGBP1, IGF2R, GADD45G, PLA2G6, MDM2, NAIP, FBXO10, ING4, RAG1, SEMA5A, RB1CC1, ALDH1A3, LHX4, BCL6, BMP2, NACC2, NTF4, GNRH1, MAP2K4, DOCK8, PARK2, DBH, CAPN3, CNTF, ATF3, PRLR, IRF5, FYN, RPS6KA2, BAX, DEPTOR, KLF4	123	7479	20726	1261696435656695	9883584550934852	1.26236e+16	2669113574788806
UCSC_TFBS	MEF2	89	717741935483871	2552979645347047	CDK19, NOG, HTATIP2, TM7SF3, IL6ST, CPEB4, SORL1, MITF, TNFSF15, FOXO1, RPS27L, ANKRD1, PMAIP1, CITED2, DAB2, CASP4, UNC5B, WISP3, CTGF, MAP3K8, HEY2, RHOB, NQO1, MAP2K5, ZFP36, ARHGEF3, SGK1, IRS2, LYN, SOCS3, NODAL, ESR1, DDIT3, DAPK1, FAM134B, NME5, INHBA, CTH, ADM, BTG1, IGF2R, IGBP1, GADD45G, SERPINB2, MDM2, GADD45A, FBXO10, CAMK1D, ING4, SAV1, RAG1, EGLN3, RRM2B, SYCP2, ITGAM, SEMA5A, SQSTM…	123	13131	20726	1.1421e+16	9894496395091926	1252966236253431	271924697189184
UCSC_TFBS	IRF1	35	2.82258e+16	2794763465733107	TM7SF3, SAV1, MITF, FOXO1, RPS27L, ANKRD1, PMAIP1, CCL5, SYCP2, SEMA5A, UNC5B, ALDH1A3, HEY2, BCL6, MAP2K5, DNMT3A, SGK1, CARD9, NTF4, GNRH1, ESR1, DOCK8, PARK2, SOD2, DAPK1, CNTF, IRF5, ADM, BTG1, FYN, IGBP1, CD274, KLF4, TP53INP1, CAMK1D	123	4212	20726	1.4002e+16	9931863408348032	1328452986290678	2937851933263711
UCSC_TFBS	HLF	52	4.19355e+16	2.84261e+16	CDK19, NOG, IL6ST, CPEB4, MITF, SORL1, TNFSF15, FOXO1, RPS27L, CITED2, DAB2, UNC5B, WISP3, MAP2K5, ZFP36, ARHGEF3, IRS2, SGK1, ESR1, DDIT3, FAM134B, INHBA, BTG1, IGF2R, SERPINB2, CAMK1D, ING4, EGLN3, RAG1, RRM2B, SEMA5A, RB1CC1, ITGAV, BCL6, HRG, DNMT3A, ACER2, MAP2K4, DOCK8, PARK2, ANXA4, CDKN1A, RASSF6, CNTF, ATF3, PRLR, RPS6KA2, FYN, DEPTOR, AGR2, KLF4, TP53INP1	123	6880	20726	1.27358e+16	9937518571003448	1.31498e+16	2980386812047655
UCSC_TFBS	USF	72	5806451612903226	2.9087e+16	CDK19, NOG, TM7SF3, PTGS2, CPEB4, ZMAT3, SORL1, MITF, OSGIN1, ANKRD1, CITED2, DAB2, UNC5B, HMOX1, ZPR1, NQO1, SCX, HCAR2, MAP2K5, ARHGEF3, SGK1, IRS2, NOL3, LYN, INHA, DDIT3, DAPK1, PLAUR, FAM134B, INHBA, TNFRSF10B, BTG1, IGF2R, GADD45G, PLA2G6, FBXO10, CSF2, ING4, EGLN3, RRM2B, SYCP2, ITGAM, SEMA5A, SQSTM1, ALDH1A3, TGM2, LHX4, BCL6, INPP5D, GPNMB, DNMT3A, BMP2, CARD9, NACC2, NTF4, ACER2, PARK2,…	123	10207	20726	1188624736252261	9944571153949934	1.31e+16	3.03876e+16
UCSC_TFBS	EVI1	97	782258064516129	3.04014e+16	NOG, PTGS2, IL6ST, TNFSF15, FOXO1, RPS27L, ANKRD1, CITED2, DAB2, UNC5B, CTGF, MAP3K8, NQO1, HCAR2, MAP2K5, IRS2, DDIT3, IGBP1, FBXO10, RRM2B, SYCP2, CCL5, SEMA5A, ITGAV, LHX4, ZNF420, DNMT3A, BMP2, NTF4, GNRH1, ACER2, MAP2K4, FANK1, DOCK8, FNIP1, CDKN1A, SARM1, ATF3, CD274, DEPTOR, AGR2, KLF4, CDK19, TM7SF3, CPEB4, ZMAT3, MITF, SORL1, CASP4, WISP3, HEY2, RHOB, ZPR1, SCX, ARHGEF3, SGK1, NOL3, LYN,…	123	14661	20726	1.11486e+16	9956329451281276	1332383227823477	3.15353e+16
UCSC_TFBS	CHX10	53	4274193548387097	3.05565e+16	CDK19, NOG, CPEB4, ZMAT3, MITF, SORL1, TNFSF15, FOXO1, OSGIN1, ANKRD1, DAB2, UNC5B, MAP3K8, HEY2, NQO1, MAP2K5, ARHGEF3, SGK1, LYN, ESR1, DAPK1, FAM134B, INHBA, BTG2, IGBP1, IGF2R, PLA2G6, GADD45A, CAMK1D, EGLN3, RAG1, SEMA5A, ALDH1A3, LHX4, BCL6, INPP5D, DNMT3A, BMP2, NACC2, GNRH1, MAP2K4, FANK1, DOCK8, PARK2, FNIP1, CDKN1A, CNTF, ATF3, PRLR, FYN, RPS6KA2, BAX, TP53INP1	123	7069	20726	1.26336e+16	9957541809455558	1.30682e+16	3.16695e+16
UCSC_TFBS	ARNT	60	4838709677419355	3.09356e+16	NOG, HTATIP2, TM7SF3, CPEB4, MITF, SORL1, OSGIN1, CITED2, DAB2, UNC5B, RHOB, SCX, HCAR2, MAP2K5, ZFP36, ARHGEF3, SGK1, NOL3, SOCS3, TNFRSF14, INHA, NLRP3, DDIT3, DAPK1, FAM134B, INHBA, ADM, BTG1, IGBP1, GADD45G, PLA2G6, ING4, EGLN3, RAG1, CCL5, SYCP2, SEMA5A, SQSTM1, LHX4, BCL6, INPP5D, NEFL, DNMT3A, BMP2, CARD9, NACC2, ACER2, DOCK8, PARK2, DBH, ANXA4, CAPN3, FNIP1, CDKN1A, CNTF, IRF5, FYN, BAX, …	123	8218	20726	1.23026e+16	996036663135345	1.29134e+16	3199675342914957
UCSC_TFBS	STAT1	51	4112903225806452	3.25886e+16	NOG, CPEB4, MITF, SORL1, CITED2, DAB2, CTGF, WISP3, MAP3K8, HEY2, NQO1, MAP2K5, ZFP36, ARHGEF3, SGK1, NOL3, SOCS3, ESR1, TNFRSF14, INHA, DDIT3, DAPK1, FAM134B, INHBA, TNFRSF10B, BTG2, IGBP1, PLA2G6, CAMK1D, ING4, RAG1, SYCP2, SEMA5A, ITGAV, RB1CC1, LHX4, BCL6, INPP5D, ZNF420, DNMT3A, BMP2, CARD9, NACC2, DOCK8, PARK2, FNIP1, CDKN1A, CNTF, PRLR, FYN, DEPTOR	123	6771	20726	1.26919e+16	9970652597069476	1.32572e+16	3340656708522602
UCSC_TFBS	STAT3	59	4758064516129033	3.45751e+16	CDK19, TM7SF3, CPEB4, MITF, SORL1, TNFSF15, RPS27L, ANKRD1, CITED2, DAB2, UNC5B, CTGF, HMOX1, MAP3K8, ZPR1, HCAR2, SCX, MAP2K5, ZFP36, ARHGEF3, SGK1, LYN, SOCS3, INHA, NLRP3, DDIT3, CTH, ADM, BTG2, IGF2R, GADD45G, PLA2G6, FBXO10, CAMK1D, EGLN3, RAG1, RRM2B, CCL5, SEMA5A, ALDH1A3, TGM2, LHX4, BCL6, INPP5D, DNMT3A, BMP2, CARD9, NACC2, NTF4, MAP2K4, DOCK8, PARK2, DBH, CDKN1A, SARM1, ATF3, IRF5, FYN,…	123	8098	20726	1227678419041538	9979561246939200	1.37095e+16	3506529712812362
UCSC_TFBS	RORA2	59	4758064516129033	3595397814495818	CDK19, NOG, PTGS2, IL6ST, CPEB4, ZMAT3, MITF, SORL1, FOXO1, RPS27L, CITED2, DAB2, MAP3K8, RHOB, ZPR1, NQO1, SCX, MAP2K5, ARHGEF3, SGK1, SOCS3, NODAL, ESR1, DDIT3, DAPK1, FAM134B, TNFRSF10B, ADM, BTG1, IGF2R, IGBP1, MDM2, NAIP, FBXO10, CAMK1D, SYCP2, SEMA5A, ALDH1A3, TGM2, BCL6, ZNF420, DNMT3A, BMP2, CARD9, NACC2, FANK1, DOCK8, PARK2, DBH, ANXA4, FNIP1, SARM1, RASSF6, ATF3, PRLR, FYN, RPS6KA2, KLF…	123	8114	20726	1.22526e+16	9984106960399632	1.39181e+16	3619425250746271
UCSC_TFBS	NKX61	54	4354838709677419	4458204553669126	CDK19, TM7SF3, CPEB4, MITF, SORL1, TNFSF15, FOXO1, RPS27L, ANKRD1, CITED2, DAB2, UNC5B, HEY2, MAP2K5, ARHGEF3, IRS2, SGK1, ESR1, NLRP3, DDIT3, DAPK1, FAM134B, INHBA, TNFRSF10B, BTG1, IGBP1, SERPINB2, PLA2G6, FBXO10, CAMK1D, SYCP2, SEMA5A, RB1CC1, ALDH1A3, LHX4, BCL6, GPNMB, DNMT3A, BMP2, NACC2, MAP2K4, DOCK8, PARK2, ANXA4, CAPN3, FNIP1, SOD2, RASSF6, CNTF, IRF5, FYN, RPS6KA2, CD274, TP53INP1	123	7383	20726	1.23246e+16	999673383501786	1.66753e+16	4285893388702927
UCSC_TFBS	HOXA3	52	4.19355e+16	4785612580469024	CDK19, NOG, CPEB4, MITF, SORL1, OSGIN1, DAB2, UNC5B, MAP3K8, NQO1, MAP2K5, ZFP36, ARHGEF3, SGK1, NOL3, LYN, ESR1, INHA, DDIT3, DAPK1, FAM134B, INHBA, IGBP1, IGF2R, GADD45G, MDM2, CAMK1D, ING4, SAV1, EGLN3, RRM2B, SEMA5A, ITGAV, ALDH1A3, LHX4, BCL6, HRG, INPP5D, NEFL, DNMT3A, BMP2, FANK1, DOCK8, PARK2, CAPN3, FNIP1, CDKN1A, CNTF, PRLR, FYN, BAX, DEPTOR	123	7087	20726	1.23638e+16	9998214936523914	1.74526e+16	4521595288504644
UCSC_TFBS	TATA	66	532258064516129	4936951792654197	CDK19, NOG, HTATIP2, CPEB4, MITF, SORL1, FOXO1, RPS27L, ANKRD1, CITED2, DAB2, UNC5B, CTGF, RHOB, NQO1, MAP2K5, ZFP36, ARHGEF3, SGK1, ESR1, DDIT3, DAPK1, INHBA, BTG2, BTG1, IGF2R, IGBP1, GADD45G, SERPINB2, NAIP, GADD45A, CAMK1D, RAG1, EGLN3, RRM2B, CCL5, SYCP2, SEMA5A, SQSTM1, RB1CC1, ITGAV, ALDH1A3, LHX4, BCL6, HRG, DNMT3A, BMP2, NACC2, NTF4, ACER2, PARK2, DOCK8, DBH, CAPN3, FNIP1, SOD2, SARM1, A…	123	9417	20726	1180977837175632	9998650833604268	1.76107e+16	4.6275e+16
UCSC_TFBS	NKX3A	57	4596774193548387	4945137815532693	CDK19, NOG, IL6ST, CPEB4, ZMAT3, MITF, SORL1, FOXO1, CITED2, DAB2, CTGF, HEY2, NQO1, MAP2K5, ARHGEF3, SGK1, LYN, ESR1, NLRP3, DDIT3, DAPK1, FAM134B, INHBA, ADM, IGF2R, GADD45G, MDM2, CAMK1D, SAV1, RRM2B, SYCP2, SEMA5A, SQSTM1, RB1CC1, ITGAV, ALDH1A3, LHX4, BCL6, INPP5D, NEFL, DNMT3A, BMP2, ACER2, MAP2K4, DOCK8, PARK2, ANXA4, CAPN3, FNIP1, KDR, CNTF, ATF3, PRLR, FYN, RPS6KA2, KLF4, TP53INP1	123	7919	20726	1212871790291334	9998671127765842	1.72971e+16	4633171875820936
UCSC_TFBS	OCT1	103	8306451612903226	4.98967e+16	NOG, PTGS2, IL6ST, TNFSF15, FOXO1, OSGIN1, RPS27L, ANKRD1, PMAIP1, CITED2, DAB2, UNC5B, CTGF, MAP3K8, FAS, NQO1, HCAR2, MAP2K5, IRS2, DDIT3, NME5, IGBP1, FBXO10, RRM2B, CCL5, SYCP2, ITGAM, SEMA5A, ITGAV, LHX4, DNMT3A, BMP2, CARD9, NTF4, GNRH1, ACER2, MAP2K4, FANK1, DOCK8, FNIP1, KDR, CDKN1A, SARM1, ATF3, CD274, DEPTOR, AGR2, KLF4, CDK19, HTATIP2, TM7SF3, CPEB4, ZMAT3, SORL1, MITF, CASP4, WISP3, H…	123	15978	20726	1086238496632056	9998776327561032	1.71117e+16	4663944404615938
UCSC_TFBS	SRY	52	4.19355e+16	5053763669230264	MITF, SORL1, FOXO1, ANKRD1, CITED2, DAB2, UNC5B, HEY2, RHOB, MAP2K5, ARHGEF3, SGK1, SOCS3, ESR1, DAPK1, FAM134B, NME5, INHBA, ADM, BTG2, BTG1, IGBP1, IGF2R, SERPINB2, FBXO10, RAG1, RRM2B, SYCP2, SEMA5A, RB1CC1, TGM2, LHX4, INPP5D, GPNMB, ZNF420, DNMT3A, BMP2, NACC2, ACER2, MAP2K4, FANK1, DOCK8, PARK2, ANXA4, CAPN3, FNIP1, CNTF, PRLR, IRF5, RPS6KA2, FYN, KLF4	123	7110	20726	1.23238e+16	9998913362470484	1.69951e+16	4.70795e+16
UCSC_TFBS	POU3F2	71	5725806451612904	5799433714126748	CDK19, NOG, PTGS2, CPEB4, ZMAT3, SORL1, MITF, TNFSF15, FOXO1, ANKRD1, CITED2, DAB2, UNC5B, WISP3, CTGF, HEY2, RHOB, NQO1, MAP2K5, ZFP36, ARHGEF3, SGK1, IRS2, ESR1, INHA, DAPK1, FAM134B, NME5, INHBA, ADM, BTG1, IGF2R, SERPINB2, PLA2G6, MDM2, NAIP, GADD45A, FBXO10, CAMK1D, ING4, SAV1, RAG1, SYCP2, SEMA5A, RB1CC1, ITGAV, LHX4, BCL6, HRG, INPP5D, NEFL, DNMT3A, BMP2, NACC2, MAP2K4, PARK2, DOCK8, CAPN3…	123	10338	20726	1157263360213405	9999728719619300	1896579649864355	5.19599e+16
UCSC_TFBS	LMO2COM	70	5.64516e+16	6423943637914323	NOG, TM7SF3, CPEB4, SORL1, MITF, FOXO1, OSGIN1, ANKRD1, CITED2, DAB2, UNC5B, CTGF, MAP3K8, HEY2, SCX, HCAR2, MAP2K5, ARHGEF3, IRS2, NOL3, NODAL, ESR1, INHA, DDIT3, DAPK1, FAM134B, NME5, INHBA, ADM, BTG2, BTG1, IGF2R, IGBP1, GADD45G, PLA2G6, MDM2, NAIP, FBXO10, CAMK1D, ING4, CSF2, RAG1, EGLN3, RRM2B, ITGAM, SEMA5A, ALDH1A3, ITGAV, LHX4, BCL6, GPNMB, DNMT3A, BMP2, NACC2, NTF4, ACER2, PARK2, DOCK8, …	123	10216	20726	1.15459e+16	9999915861653558	2.04775e+16	5572531897108266
UCSC_TFBS	COMP1	60	4838709677419355	6473178882802319	CDK19, NOG, PTGS2, CPEB4, MITF, SORL1, CITED2, DAB2, UNC5B, WISP3, CTGF, ZPR1, NQO1, MAP2K5, ZFP36, ARHGEF3, IRS2, SGK1, NOL3, NODAL, ESR1, INHA, NLRP3, DDIT3, DAPK1, FAM134B, NME5, INHBA, ADM, IGF2R, GADD45G, SERPINB2, PLA2G6, CAMK1D, ING4, RAG1, RRM2B, SYCP2, SEMA5A, ALDH1A3, TGM2, LHX4, INPP5D, GPNMB, DNMT3A, BMP2, CARD9, NTF4, ACER2, PARK2, DBH, CAPN3, SARM1, CNTF, PRLR, IRF5, FYN, RPS6KA2, B…	123	8537	20726	1184285334712314	9999923305095356	2.02685e+16	5601033420618664
UCSC_TFBS	AML1	90	7258064516129032	7002165978891936	CDK19, NOG, HTATIP2, TM7SF3, IL6ST, SORL1, MITF, TNFSF15, FOXO1, OSGIN1, ANKRD1, CITED2, DAB2, UNC5B, CTGF, MAP3K8, HEY2, RHOB, FAS, NQO1, SCX, HCAR2, MAP2K5, ARHGEF3, SGK1, IRS2, NOL3, LYN, SOCS3, ESR1, INHA, NLRP3, DDIT3, DAPK1, FAM134B, NME5, INHBA, TNFRSF10B, ADM, BTG1, IGF2R, IGBP1, MDM2, NAIP, FBXO10, CAMK1D, CSF2, ING4, SAV1, RAG1, EGLN3, RRM2B, CCL5, SYCP2, ITGAM, SEMA5A, SQSTM1, RB1CC1, …	123	13742	20726	1.10358e+16	9999971736969512	2142108756195953	5896802535803411
UCSC_TFBS	AP2	33	2661290322580645	7265700147629325	CDK19, CPEB4, EGLN3, FOXO1, SYCP2, UNC5B, WISP3, SQSTM1, ALDH1A3, ITGAV, RHOB, BCL6, SCX, ZFP36, DNMT3A, IRS2, SGK1, NACC2, NOL3, LYN, SOCS3, ESR1, DOCK8, INHA, CNTF, SARM1, ATF3, ADM, BTG2, FYN, RPS6KA2, GDF15, KLF4	123	4236	20726	1.31271e+16	9999982848190758	2.17962e+16	6037229787169205
UCSC_TFBS	E4BP4	53	4274193548387097	7271563436817155	CDK19, NOG, PTGS2, IL6ST, CPEB4, ZMAT3, MITF, SORL1, FOXO1, CITED2, DAB2, UNC5B, WISP3, HEY2, NQO1, MAP2K5, ZFP36, ARHGEF3, IRS2, SGK1, LYN, ESR1, DDIT3, DAPK1, FAM134B, INHBA, BTG1, IGF2R, NAIP, CAMK1D, ING4, EGLN3, RRM2B, SYCP2, SEMA5A, RB1CC1, ITGAV, ALDH1A3, BCL6, MAP2K4, DOCK8, PARK2, ANXA4, CAPN3, FNIP1, SARM1, CNTF, ATF3, PRLR, FYN, RPS6KA2, DEPTOR, KLF4	123	7435	20726	1201172218850635	9999983038002478	2.14617e+16	6040303290526459
UCSC_TFBS	IK1	44	3.54839e+16	7330232071986004	CDK19, NOG, IL6ST, SORL1, MITF, EGLN3, CITED2, SEMA5A, UNC5B, SQSTM1, ITGAV, ALDH1A3, LHX4, RHOB, BCL6, ZPR1, SCX, MAP2K5, ZFP36, DNMT3A, ARHGEF3, BMP2, NACC2, NOL3, LYN, SOCS3, NODAL, MAP2K4, ESR1, TNFRSF14, DOCK8, PARK2, INHA, DDIT3, KDR, NME5, INHBA, CNTF, ADM, FYN, IGF2R, DEPTOR, KLF4, CAMK1D	123	5978	20726	1240244038439046	9999984825958256	2.12789e+16	6070936723066629
UCSC_TFBS	AHRARNT	63	5.08065e+16	7521782568117787	NOG, TM7SF3, CPEB4, MITF, SORL1, FOXO1, UNC5B, WISP3, CTGF, HMOX1, RHOB, ZPR1, SCX, MAP2K5, ZFP36, IRS2, NOL3, SOCS3, NODAL, ESR1, TNFRSF14, INHA, NLRP3, DDIT3, DAPK1, FAM134B, INHBA, CTH, BTG1, IGF2R, IGBP1, SERPINB2, PLA2G6, CAMK1D, ING4, SYCP2, SEMA5A, TGM2, BCL6, INPP5D, GPNMB, NEFL, DNMT3A, CARD9, NACC2, NTF4, MAP2K4, DOCK8, CAPN3, ANXA4, FNIP1, SOD2, KDR, CDKN1A, SARM1, CNTF, ATF3, PRLR, IR…	123	9110	20726	1.16529e+16	9999989457510400	2.14512e+16	6169444412120387
UCSC_TFBS	HTF	64	5161290322580645	7771828644162979	CDK19, NOG, TM7SF3, CPEB4, MITF, SORL1, FOXO1, RPS27L, DAB2, CASP4, UNC5B, CTGF, HMOX1, RHOB, NQO1, SCX, MAP2K5, ARHGEF3, IRS2, NOL3, LYN, SOCS3, INHA, NLRP3, DDIT3, DAPK1, NME5, INHBA, CTH, IGF2R, SERPINB2, PLA2G6, MDM2, NAIP, FBXO10, CAMK1D, SAV1, RAG1, RRM2B, ITGAM, SEMA5A, TGM2, LHX4, BCL6, HRG, DNMT3A, BMP2, CARD9, NACC2, GNRH1, DOCK8, PARK2, FNIP1, SOD2, CDKN1A, SARM1, RASSF6, PRLR, FYN, RP…	123	9294	20726	1.16035e+16	9999993453740576	2176894387160746	6294621306825403
UCSC_TFBS	GATA6	23	1.85484e+16	7807496592014321	DNMT3A, CSF2, BMP2, IRS2, SGK1, NOG, ACER2, CPEB4, MITF, FOXO1, ANKRD1, DOCK8, PARK2, DAPK1, SEMA5A, INHBA, DAB2, UNC5B, CTGF, HCAR2, CAMK1D, TP53INP1, MAP2K5	123	2736	20726	1.41652e+16	9999993884569808	2.15333e+16	6312167763584882
UCSC_TFBS	RFX1	72	5806451612903226	7940754698165244	CDK19, NOG, HTATIP2, IL6ST, CPEB4, ZMAT3, SORL1, TNFSF15, FOXO1, ANKRD1, CITED2, DAB2, UNC5B, MAP3K8, ZPR1, NQO1, SCX, HCAR2, MAP2K5, ZFP36, ARHGEF3, SGK1, NOL3, LYN, SOCS3, ESR1, TNFRSF14, DDIT3, DAPK1, FAM134B, INHBA, CTH, ADM, IGBP1, SERPINB2, PLA2G6, NAIP, FBXO10, CSF2, ING4, SAV1, SEMA5A, SQSTM1, ALDH1A3, ITGAV, LHX4, BCL6, INPP5D, NEFL, DNMT3A, BMP2, NACC2, ACER2, MAP2K4, FANK1, PARK2, DOCK…	123	10661	20726	1138007005245927	9999995259062796	2154913495875076	6377049608456169
UCSC_TFBS	SREBP1	71	5725806451612904	801671083829337	NOG, TM7SF3, PTGS2, IL6ST, CPEB4, SORL1, MITF, TNFSF15, FOXO1, RPS27L, PMAIP1, CITED2, DAB2, UNC5B, MAP3K8, HEY2, RHOB, SCX, HCAR2, MAP2K5, ZFP36, ARHGEF3, SGK1, IRS2, NOL3, LYN, SOCS3, DDIT3, DAPK1, FAM134B, INHBA, ADM, BTG1, IGF2R, IGBP1, GADD45G, PLA2G6, FBXO10, CAMK1D, CSF2, SAV1, EGLN3, SYCP2, ITGAM, SQSTM1, ALDH1A3, TGM2, LHX4, BCL6, GPNMB, DNMT3A, BMP2, CARD9, NACC2, NTF4, ACER2, FANK1, PA…	123	10495	20726	1.13995e+16	9999995900106434	2.14237e+16	6413560976447518
UCSC_TFBS	FOXJ2	77	6.20968e+16	8386377183936465	CDK19, NOG, HTATIP2, PTGS2, CPEB4, SORL1, MITF, TNFSF15, FOXO1, ANKRD1, PMAIP1, CITED2, UNC5B, WISP3, CTGF, HEY2, RHOB, FAS, NQO1, HCAR2, MAP2K5, ZFP36, ARHGEF3, IRS2, SGK1, LYN, SOCS3, ESR1, NLRP3, DDIT3, DAPK1, FAM134B, INHBA, TNFRSF10B, BTG2, IGF2R, IGBP1, SERPINB2, FBXO10, CAMK1D, ING4, SAV1, RAG1, EGLN3, SYCP2, SEMA5A, RB1CC1, ALDH1A3, ITGAV, LHX4, BCL6, HRG, INPP5D, NEFL, DNMT3A, BMP2, NACC…	123	11548	20726	1.12355e+16	9999997981772544	2.20142e+16	6586479268265226
UCSC_TFBS	CDPCR3HD	54	4354838709677419	869733404791001	NOG, TM7SF3, PTGS2, CPEB4, MITF, SORL1, ANKRD1, UNC5B, CTGF, RHOB, SCX, MAP2K5, ZFP36, ARHGEF3, SGK1, IRS2, NOL3, ESR1, NLRP3, DDIT3, DAPK1, NME5, INHBA, CTH, BTG1, IGF2R, GADD45G, PLA2G6, FBXO10, SAV1, EGLN3, RAG1, RRM2B, SYCP2, SEMA5A, SQSTM1, ITGAV, ALDH1A3, NEFL, DNMT3A, BMP2, CARD9, NACC2, DOCK8, PARK2, DBH, CAPN3, FNIP1, KDR, CDKN1A, SARM1, FYN, RPS6KA2, KLF4	123	7685	20726	1.18402e+16	999999889059854	2244593200853907	6725968601866276
UCSC_TFBS	FREAC7	58	4.67742e+16	8906286734355522	CDK19, NOG, HTATIP2, TM7SF3, PTGS2, IL6ST, CPEB4, ZMAT3, MITF, SORL1, TNFSF15, FOXO1, CITED2, DAB2, CTGF, HEY2, RHOB, FAS, NQO1, MAP2K5, ZFP36, ARHGEF3, SOCS3, ESR1, NME5, INHBA, TNFRSF10B, ADM, IGBP1, IGF2R, NAIP, GADD45A, CAMK1D, SAV1, RAG1, RRM2B, SYCP2, ITGAM, SEMA5A, ITGAV, TGM2, LHX4, BCL6, BMP2, CARD9, FANK1, DOCK8, PARK2, DBH, FNIP1, CNTF, PRLR, FYN, BBC3, DEPTOR, GDF15, KLF4, TP53INP1	123	8359	20726	1.16919e+16	9999999258759068	2.26263e+16	68167386224027
UCSC_TFBS	LUN1	59	4758064516129033	9058547656170986	CDK19, NOG, IL6ST, CPEB4, MITF, SORL1, OSGIN1, DAB2, UNC5B, WISP3, CTGF, RHOB, FAS, SCX, MAP2K5, ZFP36, ARHGEF3, IRS2, SGK1, NOL3, LYN, SOCS3, ESR1, INHA, NLRP3, DAPK1, BTG2, IGF2R, IGBP1, PLA2G6, FBXO10, ING4, CSF2, ITGAM, SEMA5A, SQSTM1, RB1CC1, ITGAV, LHX4, BCL6, INPP5D, DNMT3A, BMP2, CARD9, NACC2, MAP2K4, DOCK8, PARK2, DBH, CAPN3, FNIP1, CDKN1A, SARM1, ATF3, PRLR, IRF5, FYN, RPS6KA2, KLF4	123	8534	20726	1164956624958797	9999999447805756	2.26714e+16	6881419240135523
UCSC_TFBS	LHX3	45	3629032258064516	906139967400418	CDK19, HTATIP2, CPEB4, SAV1, SORL1, MITF, EGLN3, TNFSF15, FOXO1, SEMA5A, DAB2, UNC5B, WISP3, CTGF, MAP3K8, HEY2, LHX4, INPP5D, NEFL, MAP2K5, DNMT3A, ARHGEF3, BMP2, SGK1, NACC2, MAP2K4, ESR1, FANK1, PARK2, NLRP3, FNIP1, DAPK1, FAM134B, NME5, INHBA, RASSF6, SARM1, PRLR, FYN, RPS6KA2, IGBP1, SERPINB2, DEPTOR, NAIP, CAMK1D	123	6235	20726	1216148023549201	9999999450845268	2.23761e+16	6882619179272133
UCSC_TFBS	CDC5	54	4354838709677419	9148735093516672	NOG, PTGS2, CPEB4, ZMAT3, MITF, TNFSF15, FOXO1, ANKRD1, CITED2, DAB2, WISP3, HEY2, ZPR1, NQO1, MAP2K5, ARHGEF3, IRS2, SGK1, LYN, SOCS3, ESR1, DAPK1, FAM134B, INHBA, IGF2R, GADD45A, FBXO10, CAMK1D, ING4, SAV1, RAG1, SYCP2, ITGAM, SEMA5A, RB1CC1, LHX4, BCL6, INPP5D, ZNF420, NEFL, BMP2, NACC2, MAP2K4, DOCK8, PARK2, SOD2, CDKN1A, CNTF, ATF3, PRLR, FYN, DEPTOR, AGR2, KLF4	123	7710	20726	1180184113125178	9999999536283894	2.22785e+16	6919159424473482
UCSC_TFBS	NMYC	39	3.14516e+16	9506452748740348	CDK19, NOG, HTATIP2, CPEB4, FOXO1, SYCP2, SEMA5A, SQSTM1, HMOX1, LHX4, RHOB, BCL6, ZPR1, SCX, DNMT3A, SGK1, NTF4, NACC2, NOL3, DOCK8, PARK2, INHA, NLRP3, CAPN3, FNIP1, DDIT3, PLAUR, DAPK1, SOD2, CNTF, SARM1, ATF3, PRLR, RPS6KA2, BAX, GADD45G, DEPTOR, PLA2G6, TP53INP1	123	5293	20726	1.24158e+16	9999999768420672	2.27824e+16	7064756782834796
UCSC_TFBS	FOXO4	64	5161290322580645	9666714239592378	NOG, TM7SF3, PTGS2, CPEB4, MITF, SORL1, FOXO1, OSGIN1, RPS27L, PMAIP1, CITED2, CTGF, MAP3K8, RHOB, NQO1, SCX, MAP2K5, ZFP36, ARHGEF3, SGK1, IRS2, LYN, NODAL, ESR1, DAPK1, FAM134B, INHBA, ADM, BTG2, BTG1, IGBP1, NAIP, FBXO10, CAMK1D, ING4, RAG1, EGLN3, ITGAM, SEMA5A, SQSTM1, RB1CC1, ITGAV, TGM2, LHX4, BCL6, INPP5D, GPNMB, DNMT3A, BMP2, NACC2, MAP2K4, FANK1, PARK2, DOCK8, CAPN3, FNIP1, SOD2, PRLR, …	123	9405	20726	1.14665e+16	9999999830482668	2284218605084246	7127912760235098
